# Supplementary material for: Crystal structure and Hirshfeld surface analysis of (E)-N′-benzyl­idene-4-chloro­benzene­sulfono­hydrazide and of its (E)-4-chloro-N′-(ortho- and para-methyl­benzyl­idene)benzene­sulfono­hydrazide derivatives
Source: Acta Crystallogr E Crystallogr Commun. 2018 Oct 19;74(Pt 11):1613–8. doi: 10.1107/S2056989018014500 (PMC6218900; doi:10.1107/S2056989018014500)
Supplement: Supplementary file 1 [file e-74-01613-sup1.cif]

##############################################################################
#                                                                            #
# This CIF contains the data in a paper accepted for publication in          #
# Acta Crystallographica Section E. It conforms to the requirements of       #
# Notes for Authors for Acta Crystallographica Section E, and has been       #
# peer reviewed under the auspices of the IUCr Commission on Journals.       #
#                                                                            #
# Full details of the Crystallographic Information File format               #
# are given in the paper "The Crystallographic Information File (CIF):       #
# a New Standard Archive File for Crystallography" by S. R. Hall, F. H.      #
# Allen and I. D. Brown [Acta Cryst. (1991), A47, 655-685].                  #
#                                                                            #
# The current version of the core CIF dictionary is obtainable from          #
# ftp://ftp.iucr.org/pub/cif_core.dic.                                       #
#                                                                            #
# Software is freely available for graphical display of the structure(s)     #
# in this CIF. For information consult the CIF software page                 #
# http://www.iucr.org/resources/cif/software.                                #
#                                                                            #
# This file may be used for bona fide research purposes within the           #
# scientific community so long as proper attribution is given to the journal # 
# article from which it was obtained.                                        #
#                                                                            #
##############################################################################
data_I
_audit_creation_method     SHELXL2014
_chemical_name_systematic
;
(<i>E</i>)-<i>N</i>'-Benzylidene-4-chlorobenzenesulfonohydrazide
;
_chemical_name_common     ?
_chemical_formula_moiety     'C13 H11 Cl N2 O2 S'
_chemical_formula_sum     'C13 H11 Cl N2 O2 S'
_chemical_formula_iupac     'C13 H11 Cl N2 O2 S'
_chemical_formula_weight     294.75
_chemical_melting_point     ?
_space_group_crystal_system     monoclinic
_space_group_name_H-M_alt     'P 21/c'
_space_group_name_Hall     '-P 2ybc'
loop_
    _space_group_symop_operation_xyz
    'x, y, z'
    '-x, y+1/2, -z+1/2'
    '-x, -y, -z'
    'x, -y-1/2, z-1/2'
_cell_length_a     14.949(2)
_cell_length_b     10.0200(10)
_cell_length_c     9.6410(10)
_cell_angle_alpha     90
_cell_angle_beta     104.270(10)
_cell_angle_gamma     90
_cell_volume     1399.6(3)
_cell_formula_units_Z     4
_cell_measurement_reflns_used     692
_cell_measurement_theta_min     2.80
_cell_measurement_theta_max     27.95
_cell_measurement_temperature     293(2)
_exptl_crystal_description     plate
_exptl_crystal_colour     colourless
_exptl_crystal_size_max     0.200
_exptl_crystal_size_mid     0.160
_exptl_crystal_size_min     0.080
_exptl_crystal_density_diffrn     1.399
_exptl_crystal_density_meas     ?
_exptl_crystal_density_method     ?
_exptl_crystal_F_000     608
_exptl_absorpt_coefficient_mu     0.420
_exptl_absorpt_correction_type     multi-scan
_exptl_absorpt_process_details
;
(CrysAlis RED; Oxford Diffraction, 2009)
;
_exptl_absorpt_correction_T_min     0.921
_exptl_absorpt_correction_T_max     0.967
_diffrn_ambient_temperature     293(2)
_diffrn_source     'Enhance (Mo) X-ray Source'
_diffrn_radiation_type     MoK\a
_diffrn_radiation_wavelength     0.71073
_diffrn_measurement_device_type
;
Oxford Diffraction Xcalibur diffractometer
with Sapphire CCD detector
;
_diffrn_measurement_method
;
Rotation method data acquisition using omega scans.
;
_diffrn_detector_area_resol_mean     ?
_diffrn_reflns_number     4831
_diffrn_reflns_av_R_equivalents     0.0748
_diffrn_reflns_av_unetI/netI     0.1414
_diffrn_reflns_theta_min     2.812
_diffrn_reflns_theta_max     25.347
_diffrn_reflns_theta_full     25.242
_diffrn_measured_fraction_theta_max     0.995
_diffrn_measured_fraction_theta_full     0.995
_diffrn_reflns_limit_h_min     -16
_diffrn_reflns_limit_h_max     18
_diffrn_reflns_limit_k_min     -12
_diffrn_reflns_limit_k_max     8
_diffrn_reflns_limit_l_min     -8
_diffrn_reflns_limit_l_max     11
_refine_special_details     ?
_reflns_number_total     2547
_reflns_number_gt     1034
_reflns_threshold_expression     'I > 2\s(I)'
_refine_ls_structure_factor_coef     Fsqd
_refine_ls_matrix_type     full
_refine_ls_R_factor_all     0.1860
_refine_ls_R_factor_gt     0.0624
_refine_ls_wR_factor_gt     0.0869
_refine_ls_wR_factor_ref     0.1128
_refine_ls_goodness_of_fit_ref     0.907
_refine_ls_restrained_S_all     0.940
_refine_ls_number_reflns     2547
_refine_ls_number_parameters     175
_refine_ls_number_restraints     30
_refine_ls_hydrogen_treatment     mixed
_refine_ls_weighting_scheme     calc
_refine_ls_weighting_details
                      'w=1/[\s^2^(Fo^2^)+(0.0368P)^2^] where P=(Fo^2^+2Fc^2^)/3'
_atom_sites_solution_hydrogens     mixed
_atom_sites_solution_primary     ?
_atom_sites_solution_secondary     ?
_refine_ls_shift/su_max     0.000
_refine_ls_shift/su_mean     0.000
_refine_diff_density_max     0.230
_refine_diff_density_min     -0.208
_refine_ls_extinction_method     none
_refine_ls_extinction_coef     .
loop_
    _atom_type_symbol
    _atom_type_description
    _atom_type_scat_dispersion_real
    _atom_type_scat_dispersion_imag
    _atom_type_scat_source
    'C' 'C' 0.0033 0.0016
                         'International Tables Vol C Tables 4.2.6.8 and 6.1.1.4'
    'H' 'H' 0.0000 0.0000
                         'International Tables Vol C Tables 4.2.6.8 and 6.1.1.4'
    'N' 'N' 0.0061 0.0033
                         'International Tables Vol C Tables 4.2.6.8 and 6.1.1.4'
    'O' 'O' 0.0106 0.0060
                         'International Tables Vol C Tables 4.2.6.8 and 6.1.1.4'
    'Cl' 'Cl' 0.1484 0.1585
                         'International Tables Vol C Tables 4.2.6.8 and 6.1.1.4'
    'S' 'S' 0.1246 0.1234
                         'International Tables Vol C Tables 4.2.6.8 and 6.1.1.4'
_computing_data_collection
;
CrysAlis CCD (Oxford Diffraction, 2009)
;
_computing_cell_refinement
;
CrysAlis CCD (Oxford Diffraction, 2009)
;
_computing_data_reduction
;
CrysAlis RED (Oxford Diffraction, 2009)
;
_computing_structure_solution
;
SHELXS2013 (Sheldrick, 2008)
;
_computing_structure_refinement
;
SHELXL2014 (Sheldrick, 2015)
;
_computing_molecular_graphics
;
PLATON (Spek, 2009)
;
_computing_publication_material
;
SHELXL2014 (Sheldrick, 2015) and PLATON (Spek, 2009)
;
loop_
    _atom_site_type_symbol
    _atom_site_label
    _atom_site_fract_x
    _atom_site_fract_y
    _atom_site_fract_z
    _atom_site_U_iso_or_equiv
    _atom_site_adp_type
    _atom_site_calc_flag
    _atom_site_occupancy
    _atom_site_disorder_assembly
    _atom_site_disorder_group
    C C1 -0.1391(3) -0.4315(4) -0.0093(5) 0.0399(11) Uani d 1 . .
    C C2 -0.0889(3) -0.4861(5) 0.1175(5) 0.0475(12) Uani d 1 . .
    H H2 -0.0645 -0.4313 0.1955 0.057 Uiso calc 1 . .
    C C3 -0.0749(3) -0.6222(5) 0.1283(5) 0.0506(13) Uani d 1 . .
    H H3 -0.0400 -0.6591 0.2129 0.061 Uiso calc 1 . .
    C C4 -0.1128(3) -0.7031(4) 0.0134(5) 0.0494(13) Uani d 1 . .
    C C5 -0.1615(3) -0.6477(5) -0.1149(5) 0.0612(15) Uani d 1 . .
    H H5 -0.1848 -0.7023 -0.1936 0.073 Uiso calc 1 . .
    C C6 -0.1751(3) -0.5130(5) -0.1255(4) 0.0572(14) Uani d 1 . .
    H H6 -0.2087 -0.4759 -0.2110 0.069 Uiso calc 1 . .
    C C7 -0.4066(4) -0.3017(4) -0.0120(5) 0.0566(14) Uani d 1 . .
    H H7 -0.4032 -0.2745 0.0814 0.068 Uiso calc 1 . .
    C C8 -0.4945(4) -0.3538(5) -0.1000(6) 0.0631(15) Uani d 1 . .
    C C9 -0.4990(4) -0.4207(5) -0.2256(6) 0.0806(18) Uani d 1 . .
    H H9 -0.4455 -0.4349 -0.2562 0.097 Uiso calc 1 . .
    C C10 -0.5837(5) -0.4678(5) -0.3082(7) 0.0977(18) Uani d 1 . .
    H H10 -0.5875 -0.5122 -0.3942 0.117 Uiso calc 1 . .
    C C11 -0.6607(5) -0.4463(6) -0.2579(7) 0.0966(18) Uani d 1 . .
    H H11 -0.7171 -0.4770 -0.3127 0.116 Uiso calc 1 . .
    C C12 -0.6596(5) -0.3852(6) -0.1370(7) 0.0965(18) Uani d 1 . .
    H H12 -0.7135 -0.3750 -0.1062 0.116 Uiso calc 1 . .
    C C13 -0.5748(4) -0.3354(5) -0.0552(6) 0.0836(17) Uani d 1 . .
    H H13 -0.5728 -0.2898 0.0295 0.100 Uiso calc 1 . .
    N N1 -0.2581(3) -0.2379(4) 0.0314(3) 0.0489(10) Uani d 1 . .
    H H1N -0.254(3) -0.240(4) 0.119(2) 0.059 Uiso d 1 . .
    N N2 -0.3361(3) -0.2933(3) -0.0607(4) 0.0484(10) Uani d 1 . .
    O O1 -0.1806(2) -0.2192(3) -0.1656(3) 0.0587(9) Uani d 1 . .
    O O2 -0.0928(2) -0.1919(3) 0.0868(3) 0.0574(9) Uani d 1 . .
    Cl Cl1 -0.09997(10) -0.87458(12) 0.02899(14) 0.0712(5) Uani d 1 . .
    S S1 -0.16184(9) -0.25981(12) -0.01912(12) 0.0476(4) Uani d 1 . .
loop_
    _atom_site_aniso_label
    _atom_site_aniso_U_11
    _atom_site_aniso_U_22
    _atom_site_aniso_U_33
    _atom_site_aniso_U_12
    _atom_site_aniso_U_13
    _atom_site_aniso_U_23
    C1 0.035(3) 0.046(3) 0.034(3) 0.000(2) 0.002(2) -0.001(2)
    C2 0.040(3) 0.051(4) 0.045(3) -0.001(3) -0.001(2) -0.001(3)
    C3 0.042(3) 0.058(4) 0.044(3) 0.002(3) -0.006(2) 0.007(3)
    C4 0.044(3) 0.053(3) 0.053(3) 0.004(3) 0.017(3) 0.001(3)
    C5 0.074(4) 0.058(4) 0.044(3) -0.007(3) 0.000(3) -0.010(3)
    C6 0.068(4) 0.051(4) 0.041(3) 0.006(3) -0.008(3) 0.004(3)
    C7 0.048(4) 0.054(3) 0.062(3) 0.001(3) 0.003(3) 0.003(3)
    C8 0.049(4) 0.046(3) 0.087(4) 0.002(3) 0.004(3) 0.013(3)
    C9 0.074(4) 0.065(3) 0.091(3) -0.013(3) -0.003(3) 0.001(3)
    C10 0.099(4) 0.083(3) 0.101(3) -0.016(3) 0.007(3) -0.002(3)
    C11 0.082(3) 0.081(4) 0.113(3) -0.014(3) -0.002(3) 0.017(3)
    C12 0.070(3) 0.093(4) 0.121(4) -0.004(3) 0.013(3) 0.016(3)
    C13 0.073(4) 0.068(4) 0.103(4) 0.004(3) 0.010(3) 0.015(3)
    N1 0.044(2) 0.060(3) 0.037(2) -0.001(2) -0.001(2) -0.006(2)
    N2 0.041(3) 0.046(3) 0.049(2) -0.003(2) -0.005(2) -0.0005(19)
    O1 0.073(2) 0.066(2) 0.0337(17) -0.0022(18) 0.0068(15) 0.0120(16)
    O2 0.057(2) 0.055(2) 0.0502(19) -0.0147(17) -0.0068(17) -0.0039(15)
    Cl1 0.0744(11) 0.0529(9) 0.0819(10) 0.0069(8) 0.0112(8) 0.0037(7)
    S1 0.0490(8) 0.0505(8) 0.0378(7) -0.0037(7) 0.0001(6) 0.0014(7)
_geom_special_details
;
 All esds (except the esd in the dihedral angle between two l.s. planes)
 are estimated using the full covariance matrix.  The cell esds are taken
 into account individually in the estimation of esds in distances, angles
 and torsion angles; correlations between esds in cell parameters are only
 used when they are defined by crystal symmetry.  An approximate (isotropic)
 treatment of cell esds is used for estimating esds involving l.s. planes.
;
loop_
    _geom_bond_atom_site_label_1
    _geom_bond_atom_site_label_2
    _geom_bond_site_symmetry_2
    _geom_bond_distance
    _geom_bond_publ_flag
    C1 C2 . 1.380(5) ?
    C1 C6 . 1.383(5) ?
    C1 S1 . 1.752(4) ?
    C2 C3 . 1.379(5) ?
    C2 H2 . 0.9300 ?
    C3 C4 . 1.377(5) ?
    C3 H3 . 0.9300 ?
    C4 C5 . 1.387(6) ?
    C4 Cl1 . 1.732(5) ?
    C5 C6 . 1.365(6) ?
    C5 H5 . 0.9300 ?
    C6 H6 . 0.9300 ?
    C7 N2 . 1.258(5) ?
    C7 C8 . 1.473(6) ?
    C7 H7 . 0.9300 ?
    C8 C9 . 1.371(6) ?
    C8 C13 . 1.385(7) ?
    C9 C10 . 1.400(7) ?
    C9 H9 . 0.9300 ?
    C10 C11 . 1.372(7) ?
    C10 H10 . 0.9300 ?
    C11 C12 . 1.313(7) ?
    C11 H11 . 0.9300 ?
    C12 C13 . 1.409(7) ?
    C12 H12 . 0.9300 ?
    C13 H13 . 0.9300 ?
    N1 N2 . 1.394(5) ?
    N1 S1 . 1.644(4) ?
    N1 H1N . 0.831(18) ?
    O1 S1 . 1.429(3) ?
    O2 S1 . 1.432(3) ?
loop_
    _geom_angle_atom_site_label_1
    _geom_angle_atom_site_label_2
    _geom_angle_atom_site_label_3
    _geom_angle_site_symmetry_1
    _geom_angle_site_symmetry_3
    _geom_angle
    _geom_angle_publ_flag
    C2 C1 C6 . . 120.1(4) ?
    C2 C1 S1 . . 119.5(4) ?
    C6 C1 S1 . . 120.3(4) ?
    C3 C2 C1 . . 119.8(4) ?
    C3 C2 H2 . . 120.1 ?
    C1 C2 H2 . . 120.1 ?
    C4 C3 C2 . . 119.8(4) ?
    C4 C3 H3 . . 120.1 ?
    C2 C3 H3 . . 120.1 ?
    C3 C4 C5 . . 120.3(4) ?
    C3 C4 Cl1 . . 120.0(4) ?
    C5 C4 Cl1 . . 119.8(4) ?
    C6 C5 C4 . . 119.8(4) ?
    C6 C5 H5 . . 120.1 ?
    C4 C5 H5 . . 120.1 ?
    C5 C6 C1 . . 120.1(4) ?
    C5 C6 H6 . . 119.9 ?
    C1 C6 H6 . . 119.9 ?
    N2 C7 C8 . . 121.3(5) ?
    N2 C7 H7 . . 119.4 ?
    C8 C7 H7 . . 119.4 ?
    C9 C8 C13 . . 118.9(6) ?
    C9 C8 C7 . . 121.7(5) ?
    C13 C8 C7 . . 119.5(6) ?
    C8 C9 C10 . . 120.5(6) ?
    C8 C9 H9 . . 119.7 ?
    C10 C9 H9 . . 119.7 ?
    C11 C10 C9 . . 117.7(6) ?
    C11 C10 H10 . . 121.1 ?
    C9 C10 H10 . . 121.1 ?
    C12 C11 C10 . . 124.0(7) ?
    C12 C11 H11 . . 118.0 ?
    C10 C11 H11 . . 118.0 ?
    C11 C12 C13 . . 118.3(7) ?
    C11 C12 H12 . . 120.9 ?
    C13 C12 H12 . . 120.9 ?
    C8 C13 C12 . . 120.5(6) ?
    C8 C13 H13 . . 119.7 ?
    C12 C13 H13 . . 119.7 ?
    N2 N1 S1 . . 114.5(3) ?
    N2 N1 H1N . . 118(3) ?
    S1 N1 H1N . . 117(3) ?
    C7 N2 N1 . . 115.8(4) ?
    O1 S1 O2 . . 120.03(19) ?
    O1 S1 N1 . . 106.33(18) ?
    O2 S1 N1 . . 104.79(18) ?
    O1 S1 C1 . . 108.75(19) ?
    O2 S1 C1 . . 109.4(2) ?
    N1 S1 C1 . . 106.7(2) ?
loop_
    _geom_torsion_atom_site_label_1
    _geom_torsion_atom_site_label_2
    _geom_torsion_atom_site_label_3
    _geom_torsion_atom_site_label_4
    _geom_torsion_site_symmetry_1
    _geom_torsion_site_symmetry_2
    _geom_torsion_site_symmetry_3
    _geom_torsion_site_symmetry_4
    _geom_torsion
    _geom_torsion_publ_flag
    C6 C1 C2 C3 . . . . -0.3(7) ?
    S1 C1 C2 C3 . . . . 176.6(3) ?
    C1 C2 C3 C4 . . . . -1.4(6) ?
    C2 C3 C4 C5 . . . . 2.8(7) ?
    C2 C3 C4 Cl1 . . . . -177.1(3) ?
    C3 C4 C5 C6 . . . . -2.7(7) ?
    Cl1 C4 C5 C6 . . . . 177.2(4) ?
    C4 C5 C6 C1 . . . . 1.1(7) ?
    C2 C1 C6 C5 . . . . 0.4(7) ?
    S1 C1 C6 C5 . . . . -176.4(4) ?
    N2 C7 C8 C9 . . . . 13.9(7) ?
    N2 C7 C8 C13 . . . . -166.2(5) ?
    C13 C8 C9 C10 . . . . 0.9(8) ?
    C7 C8 C9 C10 . . . . -179.2(5) ?
    C8 C9 C10 C11 . . . . -0.9(8) ?
    C9 C10 C11 C12 . . . . -0.4(9) ?
    C10 C11 C12 C13 . . . . 1.6(9) ?
    C9 C8 C13 C12 . . . . 0.4(8) ?
    C7 C8 C13 C12 . . . . -179.5(5) ?
    C11 C12 C13 C8 . . . . -1.6(9) ?
    C8 C7 N2 N1 . . . . 177.8(4) ?
    S1 N1 N2 C7 . . . . 166.5(3) ?
    N2 N1 S1 O1 . . . . 49.9(3) ?
    N2 N1 S1 O2 . . . . 178.0(3) ?
    N2 N1 S1 C1 . . . . -66.0(3) ?
    C2 C1 S1 O1 . . . . 157.4(3) ?
    C6 C1 S1 O1 . . . . -25.7(4) ?
    C2 C1 S1 O2 . . . . 24.6(4) ?
    C6 C1 S1 O2 . . . . -158.6(3) ?
    C2 C1 S1 N1 . . . . -88.2(4) ?
    C6 C1 S1 N1 . . . . 88.6(4) ?
loop_
    _geom_hbond_atom_site_label_D
    _geom_hbond_atom_site_label_H
    _geom_hbond_atom_site_label_A
    _geom_hbond_site_symmetry_A
    _geom_hbond_distance_DH
    _geom_hbond_distance_HA
    _geom_hbond_distance_DA
    _geom_hbond_angle_DHA
    N1 H1N O1 4_556 0.83(2) 2.14(3) 2.897(4) 152(4)
    C3 H3 O2 2_545 0.93 2.43 3.305(5) 158
_shelx_space_group_comment
;
The symmetry employed for this shelxl refinement is uniquely defined
by the following loop, which should always be used as a source of
symmetry information in preference to the above space-group names.
They are only intended as comments.
;
_shelx_estimated_absorpt_T_min     0.921
_shelx_estimated_absorpt_T_max     0.967
_shelx_hkl_file
;
   2   0   0 3.20500 4.05965   0
   3   0   0 4028.57 18.7968   0
   4   0   0 5659.81 25.5794   0
   5   0   0 1084.96 13.9707   0
   6   0   0 17.8491 8.68070   0
   7   0   0 3.54445 9.31798   0
   8   0   0 24.0917 9.95327   0
   9   0   0 23.7489 11.0330   0
  10   0   0 11.5223 10.8739   0
  11   0   0 75.2845 12.7392   0
  12   0   0 888.538 21.5766   0
  13   0   0 14.6441 12.9485   0
  14   0   0 20.2688 13.8692   0
  15   0   0 46.7362 14.2615   0
  16   0   0 61.4419 15.6258   0
  17   0   0 5.04679 13.4958   0
  18   0   0 0.29887 15.2813   0
   2   1   0 23.5213 4.44689   0
   3  -1   0 928.695 10.0160   0
   3   1   0 911.218 10.6775   0
   4   1   0 855.261 11.8785   0
   4  -1   0 828.436 11.2934   0
   5   1   0 230.780 9.39974   0
   5  -1   0 236.637 8.94252   0
   6  -1   0 49.6872 8.33754   0
   6   1   0 49.3094 8.89906   0
   7  -1   0 271.205 11.2933   0
   7   1   0 272.380 11.9965   0
   8  -1   0 393.566 13.2634   0
   8   1   0 398.220 13.5231   0
   9   1   0 74.2430 11.5481   0
   9  -1   0 65.1978 11.1056   0
  10  -1   0 149.530 12.5960   0
  10   1   0 141.031 13.8033   0
  11   1   0 147.517 14.1054   0
  11  -1   0 143.881 12.9461   0
  12   1   0 35.6194 13.4829   0
  12  -1   0 44.5582 12.6907   0
  13   1   0 51.1884 14.9178   0
  13  -1   0 43.1727 13.5197   0
  14  -1   0 9.71184 13.0674   0
  14   1   0 1.95872 13.3453   0
  15  -1   0 4.45181 13.0575   0
  15   1   0 11.0549 13.2971   0
  16   1   0-0.41664 13.6626   0
  16  -1   0 1.71539 13.3478   0
  17  -1   0-22.8068 13.5171   0
  18  -1   0 0.00000 13.9948   0
  18   1   0 22.8236 14.8224   0
   0  -2   0 2268.31 13.4330   2
  -1  -2   0 286.381 7.58023   2
   1  -2   0 268.936 7.28109   2
   1  -2   0 290.448 7.32193   1
   2  -2   0 622.611 9.29694   2
   2  -2   0 642.267 9.26683   1
   2   2   0 626.901 8.06954   0
   3  -2   0 426.519 7.11104   0
   3   2   0 436.867 8.12094   0
   4   2   0 127.988 7.34334   0
   4  -2   0 131.658 6.54032   0
   5  -2   0 61.3156 7.12483   0
   5   2   0 54.9174 8.00222   0
   6   2   0 37.8639 8.73617   0
   6  -2   0 37.8466 7.60015   0
   7  -2   0 126.340 9.19990   0
   7   2   0 131.119 10.3420   0
   8  -2   0 4.89272 8.17618   0
   8   2   0 7.98684 10.0162   0
   9  -2   0 88.6762 10.0314   0
   9   2   0 101.558 11.7918   0
  10   2   0 46.1141 11.9753   0
  10  -2   0 23.8947 10.4702   0
  11   2   0 16.1651 12.3050   0
  11  -2   0 6.95832 11.0416   0
  12  -2   0 95.0562 13.1468   0
  12   2   0 101.172 15.2896   0
  13   2   0-5.92609 13.7080   0
  13  -2   0 8.10137 12.9225   0
  14   2   0 20.8824 15.0531   0
  14  -2   0 28.5277 12.6269   0
  15   2   0 18.3845 14.5316   0
  15  -2   0 7.60961 12.2855   0
  16   2   0 10.1339 13.6759   0
  16  -2   0 7.08744 12.4640   0
  17   2   0-16.3182 14.5877   0
  17  -2   0 4.72547 12.5923   0
  18  -2   0 7.30228 14.7098   0
   0  -3   0-4.54898 6.84816   2
   1  -3   0 4090.36 21.7965   2
  -1  -3   0 4121.90 22.2223   2
   1  -3   0 4046.67 22.1070   1
   2  -3   0 218.382 8.77067   2
   2  -3   0 192.713 8.27831   1
   2   3   0 223.251 5.94344   0
  -2  -3   0 199.162 9.06073   2
  -3  -3   0 142.398 8.91034   2
   3  -3   0 139.941 7.18475   1
   3   3   0 144.447 6.19079   0
   3  -3   0 148.846 5.12953   0
   4   3   0 2.90178 6.03477   0
   4  -3   0 0.11729 5.02649   0
   5  -3   0 257.123 8.27689   0
   5   3   0 271.687 9.38604   0
   6  -3   0 8.48309 6.65082   0
   6   3   0 8.61852 8.19108   0
   7   3   0 32.4915 9.18933   0
   7  -3   0 36.7607 7.55425   0
   8   3   0-0.88251 9.48557   0
   8  -3   0 4.40722 8.28951   0
   9  -3   0 50.6828 9.77640   0
   9   3   0 35.1002 11.2123   0
  10  -3   0 114.834 10.3952   0
  10   3   0 129.115 12.5394   0
  11   3   0 217.777 15.0926   0
  11  -3   0 198.539 13.3901   0
  12  -3   0 14.2086 11.4581   0
  12   3   0 33.7102 14.0035   0
  13  -3   0 174.790 13.8189   0
  13   3   0 191.491 16.5189   0
  14  -3   0-0.05089 11.8109   0
  14   3   0 11.2321 13.8099   0
  15  -3   0 12.3767 12.8251   0
  15   3   0 0.00000 14.2854   0
  16  -3   0-6.41975 10.8245   0
  16   3   0 8.67840 14.0763   0
  17   3   0 21.9118 14.7025   0
  17  -3   0 23.9250 12.8056   0
  18  -3   0-10.8343 10.6505   0
   0  -4   0 139.510 8.74363   2
   1  -4   0 4.60761 7.29249   1
   1   4   0 2.96863 3.35909   0
  -1  -4   0-2.29713 8.20368   2
   1  -4   0 1.86815 7.88572   2
   2  -4   0 1001.90 14.3623   1
   2  -4   0 1069.81 14.7751   2
  -2  -4   0 1044.57 15.1289   2
   2   4   0 1035.81 10.0361   0
   3  -4   0 136.654 9.42196   2
   3  -4   0 123.402 7.96093   1
   3  -4   0 129.965 4.52372   0
   3   4   0 138.129 6.27608   0
  -3  -4   0 119.839 10.2882   2
   4   4   0-3.97798 6.42281   0
  -4  -4   0 7.36728 9.45223   2
   4  -4   0-2.53636 4.54993   0
   4  -4   0 0.30697 6.68022   1
   5   4   0 853.450 13.7738   0
   5  -4   0 840.944 11.1949   0
   5  -4   0 851.935 14.4751   1
   6  -4   0 162.606 7.59209   0
   6   4   0 184.549 9.50639   0
   7  -4   0 270.554 9.96007   0
   7   4   0 240.337 11.6891   0
   8   4   0 51.6121 10.3145   0
   8  -4   0 65.2835 7.86350   0
   9  -4   0 166.705 10.3772   0
   9   4   0 177.685 12.4827   0
  10   4   0 154.825 13.4503   0
  10  -4   0 152.116 11.0112   0
  11  -4   0 8.10856 9.68441   0
  11   4   0 10.3027 12.7167   0
  12  -4   0 28.2921 11.0913   0
  12   4   0 24.6521 12.6386   0
  13   4   0 23.7245 14.9655   0
  13  -4   0 24.7625 11.0460   0
  14  -4   0 1.92229 11.6375   0
  14   4   0 5.97475 13.4462   0
  15   4   0 0.12689 13.9421   0
  15  -4   0-0.19541 10.7038   0
  16  -4   0 3.71975 10.2003   0
  16   4   0 0.95119 12.7800   0
  17  -4   0 6.24576 10.3050   0
  17   4   0-2.82063 14.4559   0
   0  -5   0 4.13206 9.98079   2
  -1  -5   0 1168.79 17.1968   2
   1   5   0 1129.18 9.42792   0
   1  -5   0 1181.85 17.4701   2
   2   5   0 1160.60 10.6924   0
  -2  -5   0 1185.36 17.6254   2
   2  -5   0 1147.23 17.3354   2
   2  -5   0 1135.91 17.1953   1
   3   5   0 128.296 6.22498   0
   3  -5   0 121.174 9.23189   1
  -3  -5   0 121.848 11.3221   2
  -3   5   0 116.231 3.97669   0
   3  -5   0 122.613 10.4491   2
   4   5   0 38.9833 6.72451   0
   4  -5   0 49.9215 4.52670   0
   4  -5   0 47.3741 8.89360   1
  -4  -5   0 38.4982 11.1058   2
   5   5   0 82.6515 7.65026   0
  -5  -5   0 63.5138 11.5192   2
   5  -5   0 66.8595 8.77192   1
   5  -5   0 66.0855 5.53031   0
  -6  -5   0 65.9816 11.2973   2
   6  -5   0 59.1696 6.51393   0
   6  -5   0 63.3717 9.19251   1
   6   5   0 72.1777 8.68207   0
   7  -5   0 4.38901 8.06932   1
   7  -5   0-0.08679 6.45509   0
   7   5   0 8.02016 8.54871   0
   8  -5   0 43.1111 9.18047   1
   8  -5   0 45.8799 8.01381   0
   8   5   0 51.6948 9.71843   0
   9  -5   0-4.49309 6.44788   0
   9   5   0 7.93812 10.1731   0
  10  -5   0 43.2366 7.82266   0
  10   5   0 69.1983 11.8518   0
  11   5   0 100.479 13.3591   0
  12   5   0 16.5870 12.8595   0
  13   5   0 25.6270 12.9272   0
  14   5   0 32.9484 14.4299   0
  15   5   0 5.11537 14.7428   0
  16   5   0 9.86734 16.5944   0
   0  -6   0 27.8735 9.76743   2
   1  -6   0 8.96505 9.67428   2
  -1  -6   0 11.4162 9.82309   2
   2  -6   0 160.622 10.9390   1
   2  -6   0 168.565 11.8384   2
  -2  -6   0 168.863 11.3651   2
  -3  -6   0 38.6765 10.7624   2
   3  -6   0 38.1354 9.67941   1
   3  -6   0 54.9639 10.5660   2
   4   6   0-1.74834 5.63456   0
   4  -6   0 13.5389 10.1850   2
   4  -6   0-9.69400 9.24055   1
  -4  -6   0-6.43818 10.7633   2
  -5  -6   0-3.74165 11.9565   2
   5   6   0-1.67950 6.63103   0
   5  -6   0 3.34805 9.21111   1
  -6  -6   0 178.211 14.3584   2
   6   6   0 198.339 9.53007   0
   6  -6   0 186.012 11.6588   1
   7  -6   0 38.2976 9.40347   1
  -7  -6   0 46.2373 13.1849   2
   7   6   0 35.6366 8.14537   0
  -8  -6   0 37.8176 13.8447   2
   8   6   0 19.5326 9.08296   0
   8  -6   0 7.90895 9.35929   1
   9   6   0 39.8863 10.7768   0
   9  -6   0 56.0155 10.1622   1
  -9  -6   0 76.7166 14.5519   2
  10   6   0 87.4935 12.6478   0
  10  -6   0 81.1368 10.7976   1
  11  -6   0 10.5093 9.74553   1
  11   6   0-4.55028 8.43476   0
  12  -6   0 2.85877 8.89940   1
  12   6   0 7.25982 11.9564   0
  13   6   0 9.84052 12.5496   0
  14   6   0-3.58448 12.9606   0
  15   6   0-1.48795 13.5294   0
  16   6   0-12.2516 13.9439   0
   0  -7   0 18.9700 10.3566   2
   1  -7   0 16.1882 11.2972   2
  -1  -7   0 22.5783 10.3406   2
   2  -7   0 3.26545 10.8677   2
  -2  -7   0 0.48188 10.8537   2
  -3  -7   0 126.243 12.3718   2
   3  -7   0 148.893 12.7554   2
   3  -7   0 147.911 11.8361   1
  -4  -7   0 332.586 15.4372   2
   4  -7   0 312.891 13.5318   1
   4  -7   0 337.631 14.5249   2
   5  -7   0 22.4460 9.87004   1
  -5  -7   0 46.1664 12.7528   2
  -6  -7   0 6.53956 13.2378   2
   6  -7   0 10.8192 10.3213   1
   7  -7   0 124.755 11.8927   1
  -7  -7   0 123.877 15.1056   2
  -8  -7   0 251.118 17.2555   2
   8  -7   0 228.718 13.2845   1
  -9  -7   0 30.6511 14.8938   2
   9  -7   0 29.6622 10.9165   1
  10  -7   0 15.6258 10.7581   1
 -10  -7   0 33.4457 14.8639   2
  11  -7   0 56.6972 11.2552   1
 -11  -7   0 70.4038 16.0325   2
 -12  -7   0 21.4827 15.6987   2
  12  -7   0 12.6184 11.1812   1
 -13  -7   0 37.0695 15.1530   2
 -14  -7   0 45.7656 16.4235   2
 -15  -7   0 100.516 12.6607   2
   0  -8   0 190.180 14.3193   2
   1  -8   0 136.180 14.8453   2
  -1  -8   0 153.765 13.3768   2
  -2  -8   0 14.3295 11.9589   2
   2  -8   0 8.06818 13.0326   2
  -3  -8   0 81.2841 12.9588   2
   3  -8   0 89.9334 13.6874   2
  -4  -8   0 5.02989 12.9834   2
   4  -8   0 29.1549 12.9291   2
   5  -8   0 5.17812 10.7649   1
  -5  -8   0-19.1286 13.0241   2
  -6  -8   0-3.73151 13.8386   2
   6  -8   0-4.61100 10.2706   1
  -7  -8   0-11.1946 13.5354   2
   7  -8   0-12.2281 10.7642   1
  -8  -8   0 12.3610 14.4082   2
   8  -8   0 2.12318 10.3663   1
  -9  -8   0 22.0027 14.4556   2
   9  -8   0 17.7759 10.8419   1
  10  -8   0 15.7799 11.0185   1
 -10  -8   0 10.3599 15.2098   2
  11  -8   0 49.7142 12.2948   1
 -11  -8   0 50.0338 15.9749   2
 -12  -8   0 19.5328 17.3613   2
 -13  -8   0 15.4388 15.3014   2
 -14  -8   0 25.1301 15.8095   2
   0  -9   0-9.99714 14.3972   2
   1  -9   0 3.31702 14.4508   2
  -1  -9   0 44.4746 13.4825   2
   2  -9   0 6.44286 14.6635   2
  -2  -9   0 17.1958 13.0889   2
   3  -9   0 82.9457 15.2739   2
  -3  -9   0 55.4769 13.2428   2
  -4  -9   0 28.1269 13.1528   2
   4  -9   0 56.9216 13.8896   2
  -5  -9   0-11.4227 12.7558   2
   6  -9   0-1.25530 10.5811   1
  -6  -9   0-3.70459 13.4345   2
   7  -9   0 9.00260 11.2190   1
  -7  -9   0-7.89495 13.6917   2
   8  -9   0 4.33157 12.3304   1
  -8  -9   0 26.4963 15.0364   2
   9  -9   0 9.15833 11.2449   1
  -9  -9   0-3.39656 13.7753   2
  10  -9   0-22.2509 11.0929   1
 -10  -9   0 6.05559 14.6073   2
 -11  -9   0-26.8830 15.8662   2
  11  -9   0-9.07367 11.1657   1
 -12  -9   0-10.0178 14.9906   2
 -13  -9   0-10.5036 13.5306   2
   0 -10   0-18.6529 12.6752   2
  -1 -10   0 3.01083 12.5658   2
   1 -10   0-10.3877 13.4343   2
  -2 -10   0 24.4756 12.8305   2
   2 -10   0 7.42686 14.0387   2
   3 -10   0 40.3892 14.4126   2
  -3 -10   0 35.4100 13.2667   2
  -4 -10   0-5.15301 12.6336   2
   4 -10   0 23.6363 14.1012   2
  -5 -10   0-8.74419 13.3334   2
  -6 -10   0 2.78732 13.5932   2
  -7 -10   0 23.3027 14.4676   2
  -8 -10   0-33.7745 14.6051   2
   8 -10   0 0.60948 12.3558   1
  -9 -10   0 11.9376 13.9977   2
   9 -10   0 26.2761 12.2423   1
  10 -10   0 11.2141 11.0595   1
 -10 -10   0 8.36062 13.2337   2
  11 -10   0-26.4092 11.3625   1
   0 -11   0-14.4956 14.6244   2
  -1 -11   0 2.23231 14.9618   2
   1 -11   0 11.9917 15.1112   2
   2 -11   0 42.1604 15.9269   2
  -2 -11   0 116.745 14.6730   2
   3 -11   0 13.5694 15.4606   2
  -3 -11   0 89.3604 13.9916   2
   4 -11   0 11.0487 15.7101   2
  -4 -11   0 12.4168 12.7440   2
  -5 -11   0-7.62665 13.2376   2
  -6 -11   0-24.3171 13.8790   2
  -7 -11   0 9.57347 13.2544   2
  -9 -11   0 27.7155 14.8388   2
   0 -12   0-18.1946 15.1908   2
   1 -12   0 13.3413 16.1028   2
   2 -12   0 8.37705 16.2177   2
  -2 -12   0-22.1877 16.9653   2
  -3 -12   0 38.0802 13.6229   2
  -4 -12   0 63.8839 14.3017   2
  -5 -12   0 42.0081 13.2966   2
  -6 -12   0-20.6943 12.3929   2
  -7 -12   0-8.97685 14.0952   2
  18   0  -1 1.66303 14.1837   0
  17   0  -1 8.35882 13.9945   0
  16   0  -1-5.06145 13.7204   0
  15   0  -1-1.11754 13.9034   0
  14   0  -1-5.88286 13.0403   0
  13   0  -1-6.04555 12.6033   0
  12   0  -1-8.80237 11.8198   0
  11   0  -1-6.41332 11.4120   0
  10   0  -1 3.73956 10.7649   0
   9   0  -1-3.89779 9.90743   0
   8   0  -1-3.70669 9.24125   0
   7   0  -1-1.27459 8.44728   0
   6   0  -1-0.87809 7.76777   0
   5   0  -1 1.08352 6.72370   0
   4   0  -1-1.15021 7.59094   0
   3   0  -1-0.54197 5.84555   0
   2   0  -1 16.2047 5.08816   0
   1   0   1-0.63714 4.06504   0
   2   0   1-0.17511 5.48722   0
   3   0   1 0.07358 6.67300   0
   4   0   1 0.41756 6.56572   0
   5   0   1-0.16656 7.96070   0
   6   0   1-2.68142 8.65895   0
   7   0   1-2.79800 9.17962   0
   8   0   1 0.11915 9.78586   0
   9   0   1-3.59643 10.7426   0
  10   0   1 2.61385 11.4734   0
  11   0   1-1.71366 12.5152   0
  12   0   1 7.32111 13.4302   0
  13   0   1 6.22559 13.7507   0
  14   0   1 7.52067 13.7481   0
  15   0   1 2.32050 14.0448   0
  16   0   1 8.04869 13.6748   0
  17   0   1 5.93293 13.7918   0
  18  -1  -1 14.7266 15.1939   0
  18   1  -1 9.09585 14.4206   0
  17   1  -1 8.55607 14.0505   0
  17  -1  -1-2.97239 12.5594   0
  16  -1  -1-0.21173 13.3496   0
  16   1  -1-7.43483 13.6883   0
  15  -1  -1-1.37885 12.5791   0
  15   1  -1 9.87695 13.6846   0
  14  -1  -1 35.9821 13.2586   0
  14   1  -1 37.8593 13.8047   0
  13  -1  -1-1.51132 12.2185   0
  13   1  -1 3.67107 12.8823   0
  12   1  -1 8.38622 12.6635   0
  12  -1  -1 6.29055 11.7018   0
  11  -1  -1 6.32936 11.5249   0
  11   1  -1 12.0150 12.0075   0
  10   1  -1 103.965 12.2707   0
  10  -1  -1 109.698 11.5194   0
   9  -1  -1 27.7168 9.81724   0
   9   1  -1 15.5703 10.1159   0
   8   1  -1 4.65297 9.70166   0
   8  -1  -1-2.95251 8.56379   0
   7   1  -1 21.9724 9.10015   0
   7  -1  -1 22.8918 8.05051   0
   6  -1  -1 212.765 9.14172   0
   6   1  -1 225.059 9.89909   0
   5   1  -1 6.42582 6.90913   0
   5  -1  -1 2.53727 6.40660   0
   4  -1  -1 376.823 8.73345   0
   4   1  -1 426.765 9.03097   0
   3   1  -1 753.509 9.21300   0
   3  -1  -1 751.349 9.57323   0
   2   1  -1 407.873 6.02463   0
   2  -1  -1 410.428 6.33786   0
  -1  -1   1 345.882 6.17103   2
   0  -1   1 842.043 7.64073   2
   1  -1   1 16.0315 4.87017   2
   1   1   1 14.9302 4.52487   0
   2   1   1 673.489 9.42339   0
   2  -1   1 665.330 8.23110   0
   3   1   1 20.6917 7.56249   0
   3  -1   1 20.2529 5.74329   0
   4  -1   1 163.638 7.61275   0
   4   1   1 143.429 8.65826   0
   5  -1   1 109.187 8.01486   0
   5   1   1 109.604 8.92579   0
   6  -1   1 447.776 11.6554   0
   6   1   1 458.213 12.7348   0
   7  -1   1 2.71794 8.99063   0
   7   1   1-3.67134 10.1976   0
   8  -1   1 60.2051 10.1134   0
   8   1   1 58.2276 11.2690   0
   9  -1   1 139.491 12.5712   0
   9   1   1 155.509 12.7025   0
  10   1   1 18.0519 12.4341   0
  10  -1   1 19.3982 11.5665   0
  11  -1   1 114.018 13.9335   0
  11   1   1 91.7987 14.0854   0
  12   1   1 32.3742 13.3692   0
  12  -1   1 13.7912 12.8666   0
  13  -1   1-5.61443 12.9292   0
  13   1   1 2.99143 13.6728   0
  14   1   1-2.48221 14.7526   0
  14  -1   1 2.37161 13.5732   0
  15   1   1 25.4618 14.7653   0
  15  -1   1 22.2535 13.7341   0
  16  -1   1-10.7018 14.1838   0
  16   1   1-13.3685 14.8645   0
  17   1   1 3.55254 16.0369   0
  17  -1   1-10.3151 14.5280   0
  18  -2  -1 14.8957 14.1180   0
  18   2  -1-20.3897 15.6132   0
  17   2  -1-3.74192 14.8107   0
  17  -2  -1-16.8375 13.7048   0
  16   2  -1-2.06119 13.8878   0
  16  -2  -1 4.19616 13.2303   0
  15  -2  -1 2.61833 12.7413   0
  15   2  -1 8.00659 13.8316   0
  14  -2  -1 4.00609 13.2937   0
  14   2  -1 6.21062 13.1989   0
  13  -2  -1 35.8056 12.3828   0
  13   2  -1 19.7418 13.1101   0
  12  -2  -1 23.0045 11.5463   0
  12   2  -1 32.0849 12.6606   0
  11   2  -1 98.5020 12.6809   0
  11  -2  -1 108.718 11.8490   0
  10  -2  -1 8.26859 9.56056   0
  10   2  -1-0.74463 10.8010   0
   9  -2  -1-0.95343 9.06631   0
   9   2  -1 0.42378 9.90921   0
   8   2  -1 62.8171 10.2636   0
   8  -2  -1 55.6802 8.71751   0
   7  -2  -1-0.40492 7.92559   0
   7   2  -1 1.47880 8.54210   0
   6   2  -1 132.050 9.29550   0
   6  -2  -1 141.082 8.40798   0
   5  -2  -1 60.4164 6.56508   0
   5   2  -1 60.6625 7.35251   0
   4  -2  -1 5.54874 4.85050   1
   4  -2  -1 8.43924 6.38034   0
   4   2  -1 8.25976 5.81548   0
  -3  -2   1 6.72143 6.99598   2
   3  -2  -1 0.47774 4.73386   0
   3  -2  -1 1.40724 4.58012   1
   3   2  -1 2.00212 5.04643   0
   2   2  -1 39.2902 3.85443   0
   2  -2  -1 43.8910 4.92822   1
  -2  -2   1 46.5765 7.54758   2
  -1  -2   1 757.055 10.4257   2
  -1  -2   1 773.046 8.97547   1
   1  -2  -1 756.940 7.75250   2
  -1   2   1 786.738 7.57422   0
   0  -2   1 873.416 10.0977   1
   0  -2   1 843.781 10.4723   2
   0   2   1 888.573 8.11271   0
   0  -2  -1 860.927 8.18115   2
   1  -2   1 490.974 9.85950   2
   1   2   1 503.292 8.01271   0
   2   2   1 701.091 9.64267   0
   2  -2   1 674.815 7.18457   0
   3  -2   1 565.526 8.30996   0
   3   2   1 577.226 10.3446   0
   4   2   1 123.339 8.69276   0
   4  -2   1 111.703 6.90196   0
   5  -2   1 415.794 10.3446   0
   5   2   1 434.216 11.6332   0
   6  -2   1 28.2850 8.41278   0
   6   2   1 29.4918 8.80004   0
   7   2   1 371.899 13.0310   0
   7  -2   1 375.934 12.0850   0
   8  -2   1 4.43934 9.72728   0
   8   2   1 0.69545 10.2891   0
   9  -2   1 9.46024 9.88257   0
   9   2   1 13.7094 11.3968   0
  10   2   1 13.8119 12.3269   0
  10  -2   1 5.42204 10.3676   0
  11   2   1-6.35304 13.5714   0
  11  -2   1 2.17223 11.7260   0
  12  -2   1 25.9821 12.4505   0
  12   2   1 24.1581 13.7833   0
  13   2   1 11.0267 14.2254   0
  13  -2   1-8.69632 12.6946   0
  14  -2   1 14.1594 12.7655   0
  14   2   1 3.31659 14.2412   0
  15  -2   1 4.47435 12.3257   0
  15   2   1 7.21944 15.5638   0
  16  -2   1 9.43469 13.2065   0
  16   2   1-9.36522 15.5807   0
  17   2   1 21.0718 15.2381   0
  17  -2   1-6.75964 14.6724   0
  18  -3  -1 26.1126 12.1788   0
  17  -3  -1-7.14166 12.7789   0
  17   3  -1-5.83097 14.0990   0
  16  -3  -1-2.00972 13.3854   0
  16   3  -1 7.81514 13.5124   0
  15   3  -1 25.3613 13.7853   0
  15  -3  -1 17.4104 12.7221   0
  14   3  -1 29.1731 13.0823   0
  14  -3  -1 34.7113 12.3225   0
  13   3  -1 0.14522 12.2926   0
  13  -3  -1-4.37682 12.0191   0
  12  -3  -1 12.0697 11.1033   0
  12   3  -1 2.38317 12.0143   0
  11   3  -1 161.267 13.5336   0
  11  -3  -1 155.956 12.2143   0
  10  -3  -1 48.0921 9.87683   0
  10   3  -1 48.3009 11.4150   0
   9  -3  -1 29.6116 9.09421   0
   9   3  -1 27.9421 10.4170   0
   8  -3  -1 56.7474 8.65863   0
   8   3  -1 48.8867 9.91895   0
   7  -3  -1 3.37845 7.11255   0
   7   3  -1-0.80499 8.27151   0
   6  -3  -1 70.6064 7.64570   0
   6  -3  -1 64.7920 6.61846   1
   6   3  -1 68.0914 8.19361   0
   5  -3  -1 268.797 8.32251   1
   5   3  -1 291.686 9.28732   0
   5  -3  -1 273.754 8.45411   0
   4  -3  -1 176.183 6.52020   0
   4   3  -1 162.384 7.30409   0
   4  -3  -1 146.671 7.02547   1
  -4  -3   1 161.754 9.96598   2
   3   3  -1 417.215 7.38295   0
   3  -3  -1 423.516 7.62760   0
   3  -3  -1 409.421 8.74515   1
  -3  -3   1 455.863 11.4854   2
  -2  -3   1 10.0678 8.35690   2
  -2   3   1 4.34870 3.81010   0
   2  -3  -1 8.69678 5.81419   2
   2   3  -1 3.56864 3.64158   0
  -1  -3   1 1357.72 13.8156   1
  -1  -3   1 1314.94 14.6993   2
   1  -3  -1 1329.70 11.7004   2
  -1   3   1 1316.05 10.0671   0
   0  -3   1 66.0217 7.78469   2
   0   3   1 67.8653 4.49824   0
   0  -3   1 72.5323 7.22159   1
   0  -3  -1 56.3208 6.18144   2
   1   3   1 2138.72 14.4312   0
   1  -3   1 2145.26 18.1134   2
  -1  -3  -1 2140.69 15.6190   2
   1  -3   1 2126.79 17.2252   1
   2  -3   1 31.4429 8.08005   2
  -2  -3  -1 28.8197 6.92584   2
   2   3   1 36.1634 5.55735   0
   3  -3   1 19.8664 4.36977   0
   3   3   1 16.7587 6.34093   0
   4   3   1 22.3363 7.38538   0
   4  -3   1 22.9380 5.62404   0
   5  -3   1 261.944 8.51792   0
   5   3   1 263.888 10.4327   0
   6   3   1 454.039 12.4588   0
   6  -3   1 429.688 11.2202   0
   7   3   1 278.512 12.2149   0
   7  -3   1 249.542 10.5399   0
   8  -3   1 5.10293 8.54706   0
   8   3   1 3.70165 9.99618   0
   9   3   1 11.4026 10.8081   0
   9  -3   1 6.07131 9.36715   0
  10   3   1 81.9550 13.1780   0
  10  -3   1 79.6462 10.5842   0
  11  -3   1 127.169 13.0059   0
  11   3   1 112.697 14.5397   0
  12  -3   1 14.0537 11.8669   0
  12   3   1-4.41378 13.8001   0
  13  -3   1 20.8885 12.1115   0
  13   3   1 14.5556 14.0726   0
  14   3   1 6.52608 14.2767   0
  14  -3   1 23.4689 12.3693   0
  15   3   1 2.68488 15.3326   0
  15  -3   1 1.18680 12.0621   0
  16  -3   1-12.4826 12.4175   0
  16   3   1-15.5514 14.7594   0
  17   3   1 25.7891 15.2276   0
  17  -3   1-20.4380 11.0322   0
  18  -4  -1 7.13521 11.3395   0
  17   4  -1 7.55872 13.4970   0
  17  -4  -1 1.56985 11.7293   0
  16   4  -1 20.2771 14.0207   0
  16  -4  -1-3.55283 12.1132   0
  15   4  -1 1.74168 13.2465   0
  15  -4  -1 4.26131 13.0572   0
  14   4  -1-6.62085 11.8547   0
  14  -4  -1-4.38711 11.8133   0
  13  -4  -1-2.09266 10.5278   0
  13   4  -1-7.33046 12.7892   0
  12  -4  -1 6.89176 10.6162   0
  12   4  -1 12.2122 11.9054   0
  11   4  -1 19.4473 11.8202   0
  11  -4  -1 16.7936 10.8891   0
  10  -4  -1 4.49578 9.38559   0
  10   4  -1 12.8122 10.5364   0
   9   4  -1 4.36108 9.87565   0
   9  -4  -1 4.98778 8.90060   0
   8  -4  -1 1.10317 8.12130   0
   8  -4  -1 3.79284 6.79930   1
   8   4  -1 6.18618 9.74341   0
   7  -4  -1 97.2806 8.24017   0
   7   4  -1 110.771 9.51581   0
   7  -4  -1 102.900 8.06309   1
   6  -4  -1 403.907 10.1861   0
  -6  -4   1 400.020 14.5352   2
   6   4  -1 420.082 10.9543   0
   6  -4  -1 400.367 10.8023   1
   5  -4  -1 10.3984 5.23887   0
   5  -4  -1 5.84423 6.58763   1
   5   4  -1 2.43517 6.24690   0
  -5  -4   1 19.4387 10.6386   2
   4   4  -1 3.94799 5.47305   0
   4  -4  -1 2.53065 5.22694   0
   4  -4  -1 5.64991 6.59897   1
  -4  -4   1 7.99663 9.87914   2
   3  -4  -1 269.651 9.68624   2
  -3   4   1 223.765 5.90631   0
   3   4  -1 239.186 6.47130   0
  -3  -4   1 257.852 11.6251   2
   3  -4  -1 260.604 9.24893   1
   2   4  -1 809.249 7.49266   0
   2  -4  -1 794.984 12.4108   2
  -2   4   1 793.397 8.64649   0
  -2  -4   1 827.061 14.5456   2
   1  -4  -1 395.867 9.49928   2
  -1   4   1 414.912 6.70017   0
  -1  -4   1 403.245 11.6150   2
   0   4   1 68.4471 5.15001   0
   0  -4   1 78.1842 9.06530   2
   0  -4   1 82.4193 8.05001   1
   0  -4  -1 73.6306 7.04341   2
  -1  -4  -1-6.08696 7.54074   2
   1  -4   1-4.35653 8.98863   2
   1   4   1 2.29774 4.65994   0
   1  -4   1 0.48964 7.20452   1
   2  -4   1 390.795 12.0678   2
  -2  -4  -1 375.773 11.1349   2
   2   4   1 383.888 8.56635   0
   2  -4   1 371.947 10.4944   1
   3  -4   1 38.2678 9.73475   2
  -3  -4  -1 48.2400 9.27903   2
   3  -4   1 33.4314 7.48800   1
   3  -4   1 32.8239 3.67352   0
   3   4   1 31.5854 7.30990   0
   4   4   1 5.55482 7.71726   0
   4  -4   1 6.86179 4.41690   0
   5  -4   1 95.5484 6.37815   0
   5   4   1 98.3610 8.62094   0
   6   4   1 6.16440 8.31503   0
   6  -4   1-2.46405 5.93880   0
   7   4   1 87.6851 10.4798   0
   7  -4   1 91.4129 7.96949   0
   8   4   1 9.00425 10.6495   0
   8  -4   1 6.04267 7.20434   0
   9  -4   1 12.5771 8.66493   0
   9   4   1 3.34195 11.2206   0
  10  -4   1 3.77474 9.82187   0
  10   4   1-1.69107 11.8056   0
  11  -4   1 7.71780 8.74270   0
  11   4   1-0.04716 12.8934   0
  12  -4   1 14.8006 9.37486   0
  12   4   1 27.3365 13.8786   0
  13  -4   1-1.44223 10.3857   0
  13   4   1 20.9300 14.4025   0
  14  -4   1-1.30272 10.1583   0
  14   4   1 8.13772 15.1807   0
  15   4   1 16.2283 15.1351   0
  15  -4   1 4.36443 9.57814   0
  16   4   1-6.64164 15.2900   0
  17   5  -1-12.0826 14.4426   0
  16   5  -1 10.0786 14.3274   0
  15   5  -1-8.35246 12.8390   0
  13   5  -1 13.7873 12.5920   0
  13  -5  -1 2.03275 9.16968   0
  12  -5  -1 4.40102 8.45937   0
  12   5  -1 1.85072 10.8988   0
  11  -5  -1-1.25428 7.76727   0
  11   5  -1-0.12649 11.3776   0
  10  -5  -1 23.1134 7.93173   0
  10  -5  -1 20.1602 7.04827   1
  10   5  -1 15.4993 10.5750   0
   9   5  -1 39.7823 10.2860   0
   9  -5  -1 42.6242 8.92062   1
   9  -5  -1 42.5643 8.69523   0
   8  -5  -1 6.13150 7.36293   0
   8  -5  -1 8.10183 7.52083   1
   8   5  -1-4.24348 9.18900   0
   7   5  -1 31.5860 8.12057   0
   7  -5  -1 37.6190 6.28232   0
  -7  -5   1 43.9723 12.5233   2
   7  -5  -1 34.6821 7.93468   1
   6  -5  -1 3.08894 5.79721   0
   6  -5  -1 2.80415 5.60482   1
   6   5  -1 3.76982 7.13275   0
  -6  -5   1 9.73261 11.5206   2
   5  -5  -1 26.4804 5.62664   0
  -5  -5   1 32.7589 11.6994   2
   5  -5  -1 22.3513 7.49649   1
   5   5  -1 29.2220 6.13333   0
   4  -5  -1 87.2687 8.45224   1
  -4   5   1 71.3796 4.99995   0
   4   5  -1 80.2344 6.17959   0
  -4  -5   1 74.3736 11.8992   2
   3  -5  -1 26.7485 8.55255   2
  -3  -5   1 11.7310 11.1855   2
   3   5  -1 23.8145 4.50935   0
  -3   5   1 23.7692 3.96842   0
   2   5  -1 0.12921 2.93973   0
   2  -5  -1-2.24176 8.56061   2
  -2  -5   1-1.34767 10.0164   2
  -2   5   1-2.31965 3.77421   0
  -1   5   1 33.3874 3.95069   0
   1  -5  -1 47.2309 8.36651   2
  -1  -5   1 36.2758 10.0389   2
   0  -5   1 303.041 12.2423   2
   0   5   1 299.521 6.60513   0
   0  -5  -1 295.986 10.1748   2
   0  -5   1 303.448 10.9193   1
  -1  -5  -1-2.15868 8.44790   2
   1  -5   1-5.02773 8.62598   1
   1   5   1 4.19028 4.51150   0
   1  -5   1-3.86744 10.0363   2
   2  -5   1 14.7073 8.57242   1
  -2  -5  -1 2.86489 8.83686   2
   2   5   1 18.1209 5.76856   0
   2  -5   1 16.5630 9.90800   2
   3   5   1 7.84207 6.30193   0
  -3  -5  -1 9.21809 9.36756   2
   3  -5   1 13.5493 8.12831   1
   3  -5   1 10.2095 10.2236   2
   4  -5   1 514.350 14.0680   1
   4   5   1 514.085 11.6756   0
  -4  -5  -1 513.744 14.0026   2
  -5  -5  -1 1.77921 10.7381   2
   5   5   1 2.52136 7.23806   0
   5  -5   1 2.44139 8.42388   1
   6   5   1 2.27387 8.03968   0
   7   5   1-5.31393 8.87727   0
   8   5   1 11.0968 9.87426   0
   9   5   1 7.92411 10.3784   0
  10   5   1 20.6515 11.9449   0
  11   5   1 1.16590 12.7994   0
  12   5   1 22.4293 12.9707   0
  13   5   1 6.49579 12.9708   0
  14   5   1 19.2274 14.3922   0
  15   5   1 10.0402 15.7476   0
  16   5   1 3.96381 15.6509   0
  17   6  -1-17.9793 13.6704   0
  16   6  -1 27.2415 13.7413   0
  15   6  -1-3.17606 20.6346   0
  14   6  -1 6.96239 12.0014   0
  13   6  -1 50.6658 12.6763   0
  12   6  -1 60.7934 12.4202   0
 -11  -6   1 81.8269 16.2710   2
  11   6  -1 63.9912 10.4934   0
 -10  -6   1 24.6743 15.2583   2
  10   6  -1 8.64408 10.0185   0
  10  -6  -1-0.82819 8.57557   1
  -9  -6   1-1.02178 14.4659   2
   9  -6  -1 4.89810 8.42720   1
   9   6  -1 2.48727 9.66560   0
   8  -6  -1 70.5498 9.66925   1
  -8  -6   1 73.0767 14.6094   2
   8   6  -1 76.5733 9.64356   0
   7  -6  -1 99.3133 9.97101   1
  -7  -6   1 104.420 14.5094   2
   7   6  -1 91.5000 8.45988   0
  -6  -6   1 108.702 13.6785   2
   6   6  -1 105.502 8.08381   0
   6  -6  -1 91.2468 9.40860   1
  -5  -6   1 22.7293 12.0791   2
   5  -6  -1 27.3977 8.59987   1
  -4  -6   1-8.79121 11.6077   2
   4  -6  -1 13.4709 9.21525   2
  -3  -6   1 116.376 12.1175   2
   3  -6  -1 95.4609 10.2636   2
   2  -6  -1 367.028 12.1829   2
  -2  -6   1 397.015 13.7885   2
   1  -6  -1-3.34691 8.16574   2
  -1  -6   1-2.90340 10.0389   2
   0  -6  -1 6.80012 8.23320   2
   0  -6   1 7.25722 10.2192   2
  -1  -6  -1 12.7064 8.67206   2
   1  -6   1 17.1347 8.81238   1
   1  -6   1 9.26074 10.5034   2
   1   6   1 10.5993 4.31436   0
   2   6   1 319.536 8.39680   0
   2  -6   1 354.070 13.2535   1
  -2  -6  -1 334.500 12.4671   2
   2  -6   1 319.026 13.8314   2
   3  -6   1 4.12100 9.11186   1
  -3  -6  -1 3.71464 9.61833   2
   3   6   1-2.75448 5.79188   0
   3  -6   1 2.90413 10.6284   2
  -4  -6  -1 127.535 11.6106   2
   4  -6   1 115.712 11.1043   1
   4   6   1 124.046 8.02302   0
   4  -6   1 134.758 12.8935   2
   5   6   1 93.4099 8.57089   0
   5  -6   1 90.6843 11.0720   1
  -5  -6  -1 98.2029 11.5750   2
   6   6   1 15.7220 7.98977   0
   6  -6   1 19.4485 9.51560   1
  -6  -6  -1 24.8917 11.6525   2
  -7  -6  -1 231.870 14.7724   2
   7   6   1 214.328 11.6963   0
   7  -6   1 199.993 12.4854   1
   8  -6   1 155.053 12.2798   1
  -8  -6  -1 171.279 15.1332   2
   8   6   1 156.309 11.6241   0
   9  -6   1 54.5506 10.6199   1
   9   6   1 35.9798 12.1729   0
  10   6   1 13.3207 11.2079   0
  11   6   1 93.1505 12.9736   0
  12   6   1 39.2399 13.0405   0
  13   6   1 13.8216 13.7201   0
  14   6   1 14.1507 13.9431   0
  15   6   1 17.0792 15.3244   0
  16   6   1 6.90402 14.8234   0
 -15  -7   1 35.3059 15.4031   2
 -14  -7   1 42.5072 16.1573   2
 -13  -7   1 28.1382 15.6976   2
 -12  -7   1 27.3166 15.6894   2
 -11  -7   1 13.2208 15.3052   2
 -10  -7   1-0.71859 15.2566   2
  10  -7  -1-4.85841 9.23869   1
  -9  -7   1 32.9258 15.7391   2
   9  -7  -1 11.4521 8.50898   1
   8  -7  -1-3.95703 9.55250   1
  -8  -7   1-11.0082 14.7931   2
   7  -7  -1-3.75723 9.09738   1
  -7  -7   1-2.56302 14.7418   2
   6  -7  -1-0.15388 9.73745   1
  -6  -7   1-33.2450 13.1285   2
  -5  -7   1-6.31905 12.9483   2
  -4  -7   1 33.5456 12.5545   2
   4  -7  -1 55.2230 10.7243   2
   3  -7  -1 15.3251 10.4174   2
  -3  -7   1 15.6288 11.6360   2
   2  -7  -1 4.32748 9.89057   2
  -2  -7   1 28.5806 11.1783   2
   1  -7  -1 3.85335 9.77739   2
  -1  -7   1 12.4985 10.8807   2
   0  -7  -1 52.3545 9.65369   2
   0  -7   1 49.5561 11.5919   2
  -1  -7  -1 51.1286 9.95243   2
   1  -7   1 47.6477 12.0028   2
   1  -7   1 58.8697 10.5307   1
  -2  -7  -1 11.5191 9.55916   2
   2  -7   1 6.85449 11.4566   2
   2  -7   1 9.98519 10.0210   1
   3  -7   1-0.09706 10.5456   1
  -3  -7  -1 8.70724 11.1102   2
   3  -7   1 24.4930 12.8255   2
  -4  -7  -1 296.046 14.5093   2
   4  -7   1 309.868 14.2934   1
   4  -7   1 298.522 15.7733   2
   5  -7   1 80.6238 11.2103   1
  -5  -7  -1 76.7182 12.4999   2
  -6  -7  -1 2.20687 12.9015   2
   6  -7   1 2.75238 11.0775   1
   7  -7   1 71.3661 11.8173   1
  -7  -7  -1 69.3435 13.7809   2
  -8  -7  -1 33.1116 13.6587   2
   8  -7   1 23.2945 10.8584   1
  -9  -7  -1 40.7840 14.2044   2
   9  -7   1 21.5089 11.8979   1
   9   7   1 36.2924 10.4523   0
  10   7   1 10.0073 11.5511   0
 -10  -7  -1 16.4319 13.8060   2
  10  -7   1-5.32927 10.9923   1
  11  -7   1 4.84146 11.1109   1
  11   7   1 1.08687 12.1085   0
 -11  -7  -1 38.1305 14.2118   2
  12  -7   1 11.9485 11.2292   1
  12   7   1 12.5267 12.1553   0
  13  -7   1 10.4792 11.3647   1
  13   7   1-11.1360 13.3049   0
  14   7   1 28.4420 13.8251   0
  15   7   1-8.13829 14.4456   0
 -14  -8   1 20.3010 15.7336   2
 -13  -8   1-10.4921 20.8903   2
 -12  -8   1 7.33549 15.0380   2
 -11  -8   1 4.36543 14.9437   2
 -10  -8   1-23.1823 15.4099   2
  10  -8  -1-7.99972 9.89499   1
  -9  -8   1 0.83989 14.4541   2
   9  -8  -1 2.01619 9.75656   1
  -8  -8   1 13.8242 15.0758   2
   8  -8  -1 7.81920 10.0145   1
   7  -8  -1 10.7103 9.86127   1
  -7  -8   1 11.4012 15.3362   2
  -6  -8   1-21.5502 14.3654   2
  -5  -8   1 3.61781 13.8193   2
  -4  -8   1 11.7712 13.3673   2
   4  -8  -1 21.3687 11.7491   2
  -3  -8   1-1.32560 12.6088   2
   3  -8  -1-8.78028 11.5123   2
   2  -8  -1-9.07440 11.2896   2
  -2  -8   1 10.5795 13.2254   2
   1  -8  -1-2.87871 11.8139   2
  -1  -8   1 11.1417 13.0875   2
   0  -8   1-5.83835 13.9305   2
   0  -8  -1 10.1743 10.8681   2
   1  -8   1 20.7708 13.4785   2
  -1  -8  -1 42.8441 10.9261   2
  -2  -8  -1-5.92205 11.5489   2
   2  -8   1 5.98909 12.7864   2
  -3  -8  -1-2.14493 11.9238   2
   3  -8   1 11.3397 13.9071   2
   3  -8   1 3.86375 10.5546   1
   4  -8   1 27.1581 11.2620   1
  -4  -8  -1 27.0857 12.3056   2
   4  -8   1 51.4452 14.0718   2
  -5  -8  -1 88.8430 13.3400   2
   5  -8   1 96.2499 12.1948   1
   6  -8   1-9.93730 11.5728   1
  -6  -8  -1-6.07448 13.1909   2
   7  -8   1 12.4192 11.8490   1
  -7  -8  -1 7.00132 13.0509   2
   8  -8   1 22.6327 13.0287   1
  -8  -8  -1 23.5786 13.6003   2
  -9  -8  -1-1.63718 13.0542   2
   9  -8   1-14.1825 10.5427   1
 -10  -8  -1-14.0316 14.3292   2
  10  -8   1 5.98535 12.4493   1
  11  -8   1 12.9606 11.8555   1
 -11  -8  -1 2.59070 13.8610   2
  12  -8   1 24.0307 12.6566   1
 -12  -8  -1 15.1654 12.5665   2
 -13  -8  -1 71.3986 15.1148   2
  13  -8   1 11.4050 9.83358   1
 -14  -8  -1 76.6182 16.6868   2
 -13  -9   1 7.29023 15.5916   2
 -12  -9   1 6.62249 15.1949   2
 -11  -9   1 0.55228 15.5016   2
  10  -9  -1-13.7086 11.3513   1
 -10  -9   1-21.4165 15.8353   2
   9  -9  -1-22.8658 11.7039   1
  -8  -9   1-19.6604 14.9205   2
  -7  -9   1-6.85570 14.5479   2
  -6  -9   1 1.77913 14.4060   2
  -5  -9   1-2.97513 14.2286   2
   4  -9  -1-3.65076 11.9601   2
  -4  -9   1-20.5339 13.3877   2
  -3  -9   1 3.84236 12.6340   2
   3  -9  -1 10.5983 13.4415   2
  -2  -9   1 35.8898 14.2091   2
   2  -9  -1 6.73848 13.6443   2
   1  -9  -1-5.96015 13.6269   2
  -1  -9   1 35.3900 14.3918   2
   0  -9  -1-5.86758 13.4797   2
   0  -9   1 0.59485 14.7527   2
  -1  -9  -1 12.2567 11.7322   2
   1  -9   1 15.9326 14.5691   2
   2  -9   1 2.41059 14.5326   2
  -2  -9  -1-3.74747 11.9438   2
  -3  -9  -1 0.87966 11.7144   2
   3  -9   1 19.8373 14.5132   2
   4  -9   1 18.3646 14.6747   2
  -4  -9  -1-7.15354 12.3494   2
   4  -9   1-5.02237 12.7502   1
   5  -9   1 12.9204 11.2851   1
  -5  -9  -1 15.0230 12.8022   2
   6  -9   1 20.2692 11.3265   1
  -6  -9  -1-3.59694 12.8508   2
  -7  -9  -1-13.9844 12.6761   2
   7  -9   1-30.8209 11.7396   1
  -8  -9  -1-12.6259 13.2928   2
   8  -9   1 12.7560 11.5775   1
   9  -9   1 12.3952 12.5902   1
  -9  -9  -1-3.54822 12.6288   2
 -10  -9  -1-6.85085 13.8068   2
  10  -9   1 43.8412 13.5587   1
  11  -9   1 25.1534 13.3971   1
 -11  -9  -1-18.3055 13.7704   2
  12  -9   1 24.7134 11.9858   1
 -12  -9  -1 16.0473 15.3315   2
 -11 -10   1-5.04229 15.2028   2
 -10 -10   1-2.22762 14.7513   2
  -9 -10   1-18.2357 15.5348   2
  -8 -10   1-6.83016 15.7599   2
  -7 -10   1-9.38579 13.9157   2
  -6 -10   1 7.72375 13.8718   2
  -5 -10   1-6.70622 13.9234   2
   4 -10  -1 12.3891 13.8626   2
  -4 -10   1 1.20225 13.4249   2
   3 -10  -1 17.0875 13.5975   2
  -3 -10   1 35.1177 13.6371   2
   2 -10  -1 27.4826 13.2525   2
  -2 -10   1 57.0408 13.7549   2
   1 -10  -1 14.2782 13.1822   2
  -1 -10   1 17.5168 15.4321   2
   0 -10  -1-19.8794 12.4554   2
   0 -10   1-9.98461 14.8592   2
   1 -10   1-12.9517 15.2146   2
  -1 -10  -1 26.4557 12.7683   2
   2 -10   1 17.3807 14.7071   2
  -2 -10  -1 37.3306 12.1004   2
   3 -10   1 102.900 15.5823   2
  -3 -10  -1 61.2936 12.6395   2
   4 -10   1 29.1096 15.1119   2
  -4 -10  -1-19.4587 12.1711   2
  -5 -10  -1-0.38302 12.2626   2
   6 -10   1-9.83357 12.3307   1
  -6 -10  -1-2.83410 12.9312   2
  -7 -10  -1-28.0466 14.0043   2
   7 -10   1 0.72083 12.6029   1
   8 -10   1 26.5616 11.4870   1
   9 -10   1-1.11986 11.5420   1
  -9 -10  -1 21.4611 13.4758   2
 -10 -10  -1-30.2759 14.3755   2
 -11 -10  -1-11.3188 12.9331   2
  -8 -11   1-20.1436 14.7090   2
  -7 -11   1-13.1279 14.3421   2
  -6 -11   1-23.2396 13.3994   2
  -5 -11   1 14.5894 13.4765   2
  -4 -11   1 19.4328 13.8353   2
  -3 -11   1 44.4377 14.3772   2
  -2 -11   1-1.07793 14.6485   2
  -1 -11   1-9.26446 15.6763   2
   0 -11   1-27.8747 15.7158   2
   1 -11   1-10.7507 15.1828   2
   2 -11   1-25.8126 15.3807   2
  -3 -11  -1 12.0615 12.2788   2
   3 -11   1 27.9502 15.6753   2
  -4 -11  -1-13.5821 13.0216   2
   4 -11   1 38.1339 16.0244   2
  -5 -11  -1-25.2715 12.9475   2
  -6 -11  -1 52.2296 13.8650   2
  -7 -11  -1-12.2094 13.7727   2
   8 -11   1-7.72146 12.6764   1
  -9 -11  -1 25.9724 13.9998   2
   9 -11   1 7.11474 12.9648   1
  -7 -12   1-23.4231 13.5473   2
  -6 -12   1 31.8397 14.4951   2
  -5 -12   1 3.21910 13.5718   2
  -4 -12   1 74.1136 15.3421   2
  -3 -12   1 10.8533 15.6008   2
  -2 -12   1-6.13570 15.8679   2
  -1 -12   1 1.34468 16.6645   2
   0 -12   1-23.6442 16.0798   2
   1 -12   1 0.50345 17.0504   2
   2 -12   1 42.3219 17.5399   2
   3 -12   1 1.62732 16.3089   2
   4 -12   1 34.9458 17.6561   2
  -1 -13   1-24.9547 18.0653   2
   0 -13   1 25.2329 18.2158   2
   1 -13   1 0.00000 19.3691   2
  18   0  -2 25.2331 14.8714   0
  17   0  -2 7.24593 14.0622   0
  16   0  -2 81.0179 14.9759   0
  15   0  -2 63.8986 14.5990   0
  14   0  -2 36.7485 13.5029   0
  13   0  -2 0.06796 12.4408   0
  12   0  -2 46.6428 12.6641   0
  11   0  -2 6.75875 11.5946   0
  10   0  -2 2.79972 9.96653   0
   9   0  -2 101.741 10.6480   0
   8   0  -2 1148.49 17.9152   0
   7   0  -2 2908.56 24.5865   0
   6   0  -2 75.2023 8.48030   0
   5   0  -2 3010.10 21.3959   0
   4   0  -2 11321.0 35.9851   0
   3   0  -2 4092.78 20.5503   0
  -2   0   2 230.622 6.49546   0
  -1   0   2 2696.35 14.6925   0
   0   0   2 6012.44 21.8506   0
   1   0   2 1179.24 11.9114   0
   2   0   2 3.89390 6.38318   0
   3   0   2 5.46918 6.89459   0
   4   0   2 54.5686 8.64681   0
   5   0   2 138.626 9.74010   0
   6   0   2 488.621 12.9598   0
   7   0   2 155.632 11.0760   0
   8   0   2 139.778 12.0758   0
   9   0   2 41.5247 11.4292   0
  10   0   2 6.27788 12.6357   0
  11   0   2 53.4985 13.5342   0
  12   0   2 182.228 15.7082   0
  13   0   2 9.61870 14.2475   0
  14   0   2-3.35083 13.7065   0
  15   0   2 2.23116 14.1434   0
  16   0   2 13.8922 15.5039   0
  17   0   2-3.04360 15.0271   0
  18  -1  -2 10.6475 14.9527   0
  18   1  -2-2.89452 14.8382   0
  17  -1  -2 17.4732 14.1344   0
  17   1  -2 4.52992 14.4392   0
  16  -1  -2 11.0241 12.9651   0
  16   1  -2 4.95080 13.2625   0
  15  -1  -2 15.5005 13.4200   0
  15   1  -2 7.73911 13.4966   0
  14  -1  -2 6.59954 12.7626   0
  14   1  -2 1.85630 13.3290   0
  13   1  -2 64.6465 13.4940   0
  13  -1  -2 60.5340 13.3755   0
  12   1  -2 213.743 14.2593   0
  12  -1  -2 204.191 14.1790   0
  11   1  -2 201.650 13.2452   0
  11  -1  -2 214.986 13.4039   0
  10   1  -2 55.9396 10.9838   0
  10  -1  -2 61.8365 10.9099   0
   9   1  -2 160.559 11.5153   0
   9  -1  -2 142.999 11.5629   0
   8   1  -2 684.182 14.9160   0
   8  -1  -2 708.663 15.0007   0
   7   1  -2 457.357 12.2913   0
   7  -1  -2 441.126 12.2821   0
   6   1  -2 181.196 9.42631   0
   6  -1  -2 163.183 9.36155   0
   5  -1  -2 168.886 8.81738   0
   5   1  -2 172.680 8.56017   0
   4  -1  -2 10.8854 6.20479   0
   4   1  -2 16.8516 6.25050   0
   3   1  -2 158.639 6.49485   0
   3  -1  -2 150.107 6.99813   0
  -3  -1   2 152.406 7.01218   2
  -2   1   2 290.446 7.13948   0
  -2  -1   2 268.285 7.45676   2
   2   1  -2 239.501 6.77386   0
  -1  -1   2 1271.40 10.5461   2
  -1   1   2 1290.27 11.4493   0
  -1  -1   2 1219.31 9.71151   0
   0   1   2 883.583 10.4185   0
   0  -1   2 903.920 9.86821   2
   0  -1   2 903.968 8.75687   0
   1   1   2 190.190 10.0058   0
   1  -1   2 229.603 6.43633   0
   2   1   2 57.6678 7.19560   0
   2  -1   2 55.0482 5.80387   0
   3  -1   2 342.984 9.04280   0
   3   1   2 306.167 9.55010   0
   4   1   2 204.754 9.78479   0
   4  -1   2 241.145 8.99263   0
   5   1   2 205.196 10.6767   0
   5  -1   2 206.888 9.73245   0
   6   1   2 389.838 13.8814   0
   6  -1   2 441.788 12.0917   0
   7   1   2 42.6986 10.2050   0
   7  -1   2 49.7835 9.49308   0
   8  -1   2 135.247 11.5710   0
   8   1   2 137.032 12.4524   0
   9  -1   2 81.3527 11.6133   0
   9   1   2 79.4517 12.7240   0
  10  -1   2 34.7679 12.1407   0
  10   1   2 28.6389 12.9612   0
  11   1   2 253.676 16.7830   0
  11  -1   2 259.475 15.9173   0
  12   1   2 32.6000 13.6975   0
  12  -1   2 17.9734 13.3299   0
  13   1   2 11.6986 14.2853   0
  13  -1   2-4.23392 13.1649   0
  14   1   2 5.64650 14.6237   0
  14  -1   2 13.8566 14.4836   0
  15   1   2 2.16724 15.1174   0
  15  -1   2 12.9540 14.2394   0
  16  -1   2-1.09777 14.8071   0
  16   1   2 5.50153 14.7469   0
  17   1   2-22.8259 14.9839   0
  17  -1   2 12.3588 15.0921   0
  18  -2  -2 16.9240 15.2456   0
  18   2  -2 2.64533 14.4330   0
  17   2  -2 8.29652 13.6647   0
  17  -2  -2 8.17379 13.9950   0
  16   2  -2 12.0278 13.7563   0
  16  -2  -2 7.34382 13.4962   0
  15   2  -2 9.66016 13.1746   0
  15  -2  -2-5.01664 13.1841   0
  14  -2  -2-1.54119 12.7373   0
  14   2  -2-1.08588 13.0654   0
  13   2  -2-0.41405 13.2697   0
  13  -2  -2 4.84312 12.1701   0
  12   2  -2 136.170 13.3921   0
  12  -2  -2 129.934 12.7784   0
  11   2  -2-5.23271 10.7802   0
  11  -2  -2 2.47069 10.9093   0
  10  -2  -2 62.5795 11.0724   0
  10   2  -2 51.9965 10.7553   0
   9  -2  -2 33.1058 10.3381   0
   9   2  -2 31.9613 9.56297   0
   8  -2  -2-4.41106 9.03246   0
   8   2  -2 1.63853 8.61818   0
   7  -2  -2 371.389 11.7370   0
   7  -2  -2 381.195 7.15223   1
   7   2  -2 388.043 11.9001   0
   6  -2  -2 25.8637 4.03485   1
   6  -2  -2 28.6178 7.92068   0
   6   2  -2 30.2218 7.66086   0
   5   2  -2 267.452 8.78014   0
   5  -2  -2 271.702 8.87097   0
   5  -2  -2 262.294 5.77498   1
  -4  -2   2 171.340 8.99424   2
   4   2  -2 180.974 7.30819   0
   4  -2  -2 173.218 7.71922   0
   3   2  -2 97.3340 5.50761   0
  -3  -2   2 79.4341 7.87528   2
  -3   2   2 75.3496 5.82384   0
   2   2  -2 5.49858 3.99680   0
  -2  -2   2 3.37527 7.03469   2
  -2   2   2 1.38303 5.10050   0
  -2  -2   2 4.13841 4.51448   1
  -1  -2   2 63.3164 7.01953   2
  -1  -2   2 70.9837 4.11747   0
  -1   2   2 71.3245 5.95516   0
   0  -2   2 4002.97 14.6626   0
   0  -2   2 3994.17 21.3372   2
   0   2   2 3954.43 20.3944   0
   1   2   2 180.360 7.70792   0
   1  -2   2 184.595 5.25585   0
   1  -2   2 179.826 8.63876   2
   2  -2   2 160.202 6.02681   0
   2   2   2 158.526 8.04420   0
   3  -2   2 16.1663 6.32896   0
   3   2   2 25.1412 7.76790   0
   4   2   2 185.613 10.1802   0
   4  -2   2 184.958 8.24644   0
   5   2   2 141.786 10.2388   0
   5  -2   2 131.372 8.61282   0
   6   2   2-10.0324 9.35589   0
   6  -2   2-1.81086 7.81323   0
   7  -2   2 16.7006 8.60975   0
   7   2   2 11.4288 9.99960   0
   8  -2   2 2.95355 9.19445   0
   8   2   2 14.5581 11.0977   0
   9   2   2 22.6828 12.4757   0
   9  -2   2 31.5933 10.4335   0
  10  -2   2 13.6757 11.4768   0
  10   2   2 4.43638 13.0432   0
  11  -2   2 7.87375 12.1507   0
  11   2   2 8.69027 13.7087   0
  12   2   2 177.076 16.7367   0
  12  -2   2 190.783 15.1125   0
  13  -2   2-1.82948 12.7587   0
  13   2   2 0.75341 14.4077   0
  14   2   2 23.2913 14.9129   0
  14  -2   2 11.9973 12.7950   0
  15   2   2 5.03726 15.9626   0
  15  -2   2-3.87665 14.1879   0
  16   2   2 12.2695 14.5882   0
  16  -2   2 25.4222 14.4630   0
  17  -2   2 0.10988 11.9993   0
  18  -3  -2 0.84096 14.9618   0
  18   3  -2 5.53802 14.1496   0
  17   3  -2 28.2386 14.1456   0
  17  -3  -2 31.0597 13.6085   0
  16   3  -2 16.7840 13.4815   0
  16  -3  -2 9.43962 13.3871   0
  15  -3  -2 1.09377 12.8364   0
  15   3  -2 18.4905 13.5004   0
  14  -3  -2 63.7596 13.9026   0
  14   3  -2 57.5234 14.0926   0
  13   3  -2 60.6748 12.8184   0
  13  -3  -2 61.8850 13.2819   0
  12  -3  -2 1.28574 11.3502   0
  12   3  -2 4.76871 11.1138   0
  11   3  -2 38.1689 10.8657   0
  11  -3  -2 48.9791 11.6862   0
  10  -3  -2 40.2906 10.9504   0
  10   3  -2 32.8135 10.7364   0
   9  -3  -2 4.06255 4.53958   1
   9   3  -2 2.28866 9.25900   0
   9  -3  -2 6.07365 9.13970   0
   8  -3  -2 126.749 10.1092   0
   8   3  -2 131.619 10.2512   0
   8  -3  -2 140.296 6.65301   1
   7   3  -2 129.357 8.88821   0
   7  -3  -2 146.047 9.47916   0
   7  -3  -2 138.646 6.71054   1
   6   3  -2 379.165 10.4857   0
   6  -3  -2 325.816 7.86404   1
   6  -3  -2 351.815 10.1828   0
   5   3  -2 329.958 9.23205   0
   5  -3  -2 324.440 9.48964   0
   5  -3  -2 307.148 7.90024   1
  -5  -3   2 318.863 12.4020   2
   4   3  -2 6.28504 4.97518   0
  -4  -3   2 19.3648 9.43650   2
   3   3  -2 176.915 5.97287   0
  -3   3   2 172.496 6.79645   0
  -3  -3   2 176.514 10.3659   2
  -2   3   2 845.828 10.5837   0
   2  -3  -2 812.690 9.00167   2
   2   3  -2 846.387 7.65342   0
  -2  -3   2 923.577 11.6940   1
  -2  -3   2 835.699 13.3950   2
  -1  -3   2 455.822 9.46042   1
  -1  -3   2 418.344 10.7617   2
   1  -3  -2 454.754 6.80159   2
  -1   3   2 435.163 8.57892   0
   0  -3  -2 9.30499 4.66177   2
   0  -3   2 14.8883 8.10783   2
   0  -3   2 19.0445 6.54724   1
   0   3   2 15.0813 5.34650   0
   1   3   2 454.080 9.49288   0
   1  -3   2 453.061 5.70546   0
  -1  -3  -2 456.693 8.34773   2
   1  -3   2 453.993 11.4972   2
   2   3   2 26.9363 6.83992   0
   2  -3   2 28.0667 8.90284   2
   2  -3   2 26.8210 4.36997   0
   3  -3   2 12.9346 4.96254   0
   3   3   2 20.4091 7.20648   0
   4   3   2 59.3556 8.78285   0
   4  -3   2 63.7305 6.42504   0
   5   3   2 264.628 11.5638   0
   5  -3   2 278.323 9.45094   0
   6   3   2 104.716 11.1689   0
   6  -3   2 95.7875 8.24767   0
   7   3   2 31.1488 10.7281   0
   7  -3   2 34.9716 8.87996   0
   8  -3   2 4.57246 8.78476   0
   8   3   2 3.55739 10.3590   0
   9   3   2 12.4684 12.2606   0
   9  -3   2 18.6468 9.99268   0
  10   3   2 125.328 14.5323   0
  10  -3   2 118.287 12.2220   0
  11  -3   2 52.0970 12.5739   0
  11   3   2 39.4755 14.5865   0
  12   3   2-9.74130 13.6942   0
  12  -3   2-6.69844 11.6690   0
  13   3   2 70.2608 15.7976   0
  13  -3   2 78.3346 13.3177   0
  14  -3   2 20.0793 12.8715   0
  14   3   2 24.0662 15.5987   0
  15   3   2-7.29313 14.6937   0
  15  -3   2 3.19567 12.6443   0
  16   3   2 28.0817 16.6587   0
  16  -3   2 3.31566 10.8637   0
  17  -3   2 8.21446 11.4260   0
  18  -4  -2 19.3609 11.0449   0
  17  -4  -2 5.15172 11.8920   0
  17   4  -2 18.2086 13.6447   0
  16  -4  -2 12.5475 13.1082   0
  16   4  -2 32.7674 12.7969   0
  15  -4  -2 15.8851 12.0918   0
  15   4  -2-2.92267 12.8283   0
  14  -4  -2 10.4438 12.1434   0
  14   4  -2 2.36285 11.6374   0
  13  -4  -2 35.8709 12.4214   0
  13   4  -2 33.5130 12.6493   0
  12  -4  -2 55.1065 11.7901   0
  12   4  -2 43.3742 11.7297   0
  11  -4  -2 36.5657 10.9553   0
  11   4  -2 48.5019 11.2431   0
  10   4  -2 167.562 11.4403   0
  10  -4  -2 187.331 12.3968   0
   9   4  -2 378.348 12.8641   0
   9  -4  -2 376.169 13.1648   0
   9  -4  -2 270.541 8.92914   1
   8  -4  -2 0.13605 5.93051   1
   8   4  -2 5.75150 8.20876   0
   8  -4  -2 2.58114 7.75003   0
   7  -4  -2 263.270 8.94765   1
  -7  -4   2 255.228 13.7926   2
   7   4  -2 249.412 9.69425   0
   7  -4  -2 249.529 9.64631   0
   6   4  -2 387.274 10.0529   0
   6  -4  -2 377.247 10.5696   0
   6  -4  -2 376.235 9.67146   1
  -6  -4   2 380.188 14.1925   2
   5   4  -2 0.74897 5.94339   0
   5  -4  -2-3.46473 5.41437   1
   5  -4  -2 3.58340 6.26868   0
  -5  -4   2 9.20021 10.6505   2
  -4   4   2 11.1044 4.87712   0
   4   4  -2 12.1967 5.02947   0
  -4  -4   2 2.03216 10.1739   2
  -3   4   2 19.4180 4.95170   0
   3   4  -2 20.1401 4.31689   0
   3  -4  -2 26.1681 6.11861   2
  -3  -4   2 29.5417 9.94971   2
  -2  -4   2 125.850 8.12688   1
  -2  -4   2 134.982 10.5989   2
  -2   4   2 126.670 6.32632   0
   2  -4  -2 111.331 7.18123   2
   2   4  -2 136.716 3.96541   0
  -1   4   2 171.076 6.97846   0
   1  -4  -2 163.316 6.99286   2
  -1  -4   2 166.362 8.31962   1
  -1  -4   2 161.361 10.3395   2
   0  -4   2 16.6098 6.77075   1
   0  -4   2 7.74009 9.35421   2
   0  -4  -2 5.71314 5.87495   2
   0   4   2 11.8813 5.72110   0
   1   4   2 408.275 9.54803   0
  -1  -4  -2 407.459 10.0608   2
   1  -4   2 397.139 11.3384   1
   1  -4   2 416.505 12.8503   2
   2  -4   2 295.509 13.2524   2
   2  -4   2 268.899 5.02272   0
   2   4   2 288.102 9.26626   0
  -2  -4  -2 288.703 9.95369   2
   3   4   2 155.285 8.75878   0
   3  -4   2 167.542 5.63036   0
   3  -4   2 154.835 11.7116   2
   4  -4   2 79.1309 5.86539   0
   4   4   2 88.3415 9.47507   0
   5   4   2 340.523 11.9704   0
   5  -4   2 298.269 8.59857   0
   6   4   2 164.166 11.5891   0
   6  -4   2 159.166 8.61057   0
   7  -4   2-3.83351 7.56497   0
   7   4   2 3.80335 10.3362   0
   8   4   2 5.69930 10.6416   0
   8  -4   2 4.27013 7.90689   0
   9   4   2 64.4774 13.1256   0
   9  -4   2 71.0256 10.3334   0
  10   4   2 125.722 14.4747   0
  10  -4   2 103.319 9.86812   0
  11  -4   2-0.56636 8.22246   0
  11   4   2-0.17637 12.7773   0
  12  -4   2 14.3535 9.66494   0
  12   4   2 25.6149 14.0137   0
  13   4   2 0.54776 14.0891   0
  13  -4   2 0.69715 9.46974   0
  14   4   2 11.2997 14.8638   0
  15   4   2 0.25230 15.9950   0
  16   4   2-7.93278 15.3740   0
  16   5  -2 4.21897 12.7380   0
  15  -5  -2-11.2791 10.1990   0
  15   5  -2 10.9385 12.6214   0
  14   5  -2 20.2425 12.2727   0
  14  -5  -2 20.1909 9.39805   0
  13  -5  -2 5.74639 9.56075   0
  13   5  -2 5.16803 11.3845   0
  12   5  -2-8.69232 10.6810   0
  12  -5  -2 11.2363 9.19843   0
  11   5  -2 69.5460 11.8923   0
  11  -5  -2 61.0845 9.57340   0
  10   5  -2 10.5293 8.92535   0
  10  -5  -2 9.64009 8.84101   0
 -10  -5   2 20.1284 14.5856   2
   9  -5  -2 11.1044 8.71193   0
   9   5  -2 30.4845 8.59483   0
   9  -5  -2 7.67302 6.55630   1
  -9  -5   2 20.1691 13.4820   2
   8  -5  -2 51.7155 7.76326   1
   8   5  -2 49.6175 8.61269   0
   8  -5  -2 49.4335 8.28594   0
  -8  -5   2 56.3326 13.8547   2
   7  -5  -2 51.8803 7.94903   0
   7   5  -2 59.4674 7.67559   0
   7  -5  -2 62.7963 7.77854   1
  -7  -5   2 66.0251 13.4662   2
   6  -5  -2 403.983 11.3102   1
   6   5  -2 402.635 9.75682   0
  -6  -5   2 417.417 16.2274   2
  -5   5   2 325.551 8.75526   0
  -5  -5   2 360.582 14.8481   2
   5   5  -2 339.485 8.48867   0
  -4   5   2 1.06217 4.85450   0
  -4  -5   2 0.08802 11.4063   2
   4   5  -2 3.94564 4.39496   0
  -3   5   2 266.188 7.55866   0
   3   5  -2 257.528 5.75019   0
   3  -5  -2 244.218 9.90823   2
  -3  -5   2 284.520 13.5347   2
   2  -5  -2 545.310 11.1609   2
  -2   5   2 564.007 9.88808   0
  -2  -5   2 583.942 15.2123   2
  -1   5   2 424.449 8.86161   0
  -1  -5   2 430.645 14.0365   2
  -1  -5   2 437.203 11.8027   1
   1  -5  -2 416.274 10.2737   2
   0  -5   2 102.968 9.29195   1
   0   5   2 75.8552 6.56502   0
   0  -5   2 81.2757 11.0013   2
   0  -5  -2 82.6969 8.10066   2
   1  -5   2 1065.54 18.3296   2
  -1  -5  -2 1025.12 14.7935   2
   1   5   2 1036.88 13.9477   0
   1  -5   2 1071.28 17.5496   1
   2   5   2 17.2741 7.00368   0
   2  -5   2 20.3257 11.7160   2
   2  -5   2 17.1633 8.91969   1
  -2  -5  -2 19.2008 8.09707   2
   3  -5   2 12.0612 8.65002   1
   3   5   2 4.28961 7.38809   0
   3  -5   2 15.0811 11.4554   2
  -3  -5  -2 7.82324 8.60060   2
  -4  -5  -2 52.9974 9.41084   2
   4   5   2 41.5072 8.12111   0
   5   5   2 7.50593 8.41272   0
   6   5   2 9.82708 10.0605   0
   7   5   2 23.3342 9.86434   0
   8   5   2 28.6728 11.1950   0
   9   5   2 4.58501 11.8249   0
  10   5   2 35.3723 12.8921   0
  11   5   2 42.1623 13.9235   0
  12   5   2 28.7297 14.2118   0
  13   5   2 30.6587 14.8770   0
  14   5   2 14.4259 14.2340   0
  15   5   2 44.3041 16.1103   0
  17   6  -2 0.00000 13.3994   0
  16   6  -2 11.9111 13.0518   0
 -16  -6   2 86.3200 17.7081   2
  15   6  -2 7.39263 12.6167   0
 -15  -6   2 55.9099 16.9048   2
  14   6  -2-9.90622 11.8613   0
 -14  -6   2 8.48847 15.6922   2
  13   6  -2 16.3341 10.6837   0
 -13  -6   2 22.4719 15.3128   2
  12   6  -2-2.43182 11.1841   0
 -12  -6   2 44.3555 15.9388   2
  11   6  -2-3.24877 9.32383   0
 -11  -6   2 27.6193 15.0337   2
  10   6  -2 72.8697 10.2494   0
 -10  -6   2 82.7310 15.8914   2
   9  -6  -2 66.6054 7.70930   1
   9   6  -2 80.9228 9.40008   0
  -9  -6   2 102.998 16.2505   2
   8  -6  -2-4.16302 7.58613   1
  -8  -6   2-0.81356 14.2800   2
   7  -6  -2 39.3720 8.34380   1
  -7  -6   2 42.2843 14.2698   2
  -6  -6   2 23.6291 13.3452   2
  -5  -6   2 27.0474 13.2289   2
  -4   6   2 3.17389 4.85741   0
  -4  -6   2 6.80065 11.7457   2
   4  -6  -2 10.4250 8.06905   2
  -3   6   2 0.90587 4.84744   0
  -3  -6   2 0.78554 11.5011   2
   3  -6  -2 3.22711 8.30363   2
  -2   6   2 57.0407 5.52169   0
  -2  -6   2 59.2300 11.7103   2
   2  -6  -2 55.1393 8.83595   2
  -1  -6   2 120.773 12.4225   2
  -1  -6   2 109.707 9.54008   1
  -1   6   2 104.705 6.12799   0
   1  -6  -2 102.484 8.99215   2
   0  -6   2 22.6757 9.38358   1
   0  -6   2 30.1278 11.2162   2
   0  -6  -2 24.7847 8.07048   2
   0   6   2 25.9373 5.76847   0
   1  -6   2 140.106 10.8902   1
   1  -6   2 123.017 12.9716   2
   1   6   2 111.051 7.30389   0
  -1  -6  -2 106.336 9.28714   2
   2  -6   2 290.017 12.7245   1
   2  -6   2 296.961 14.7710   2
   2   6   2 286.683 9.32182   0
  -2  -6  -2 265.245 11.1589   2
   3  -6   2 211.690 12.6790   1
  -3  -6  -2 203.981 11.5708   2
   3   6   2 195.697 9.30319   0
   3  -6   2 219.449 14.5968   2
   4   6   2 38.6951 8.28475   0
   4  -6   2 43.0213 11.2446   1
  -4  -6  -2 50.6564 10.3014   2
   5   6   2 17.2733 8.63129   0
  -5  -6  -2 25.7642 10.8729   2
   5  -6   2 29.8713 10.2932   1
  -6  -6  -2 69.5512 11.5139   2
   6  -6   2 57.6593 10.7816   1
   6   6   2 67.9307 10.2216   0
  -7  -6  -2 146.407 13.4216   2
   7   6   2 142.757 12.2482   0
   8   6   2 10.2055 10.4496   0
   9   6   2-1.57712 11.2478   0
  10   6   2 70.7920 13.2413   0
  11   6   2 10.0686 12.8461   0
  12   6   2 10.9642 13.0771   0
  13   6   2 8.79879 13.7722   0
  14   6   2 4.19932 15.3318   0
  15   6   2 2.76248 14.7966   0
 -15  -7   2 48.1164 16.1542   2
 -14  -7   2 28.5054 15.6507   2
 -13  -7   2-6.69204 14.7181   2
 -12  -7   2 40.6265 16.0702   2
 -11  -7   2 81.3675 15.2099   2
 -10  -7   2 30.2352 15.6880   2
   9  -7  -2 18.7044 7.92216   1
  -9  -7   2 14.8790 15.2422   2
  -8  -7   2 150.115 16.6489   2
  -7  -7   2 115.397 15.7584   2
  -6  -7   2-3.04209 14.9480   2
  -5  -7   2 1.96941 13.6221   2
  -4  -7   2 1.29076 12.7052   2
   4  -7  -2 8.58294 8.61137   2
   3  -7  -2 24.3598 9.32166   2
  -3  -7   2 22.8446 12.5338   2
  -2  -7   2 14.9692 11.6229   2
   2  -7  -2 1.04154 8.69550   2
  -1  -7   2 37.7118 12.0753   2
   1  -7  -2 21.1449 8.88925   2
   0  -7   2 110.249 11.5307   1
   0  -7  -2 128.161 9.47679   2
   0  -7   2 133.217 14.3308   2
   1  -7   2 104.882 14.2309   2
   1  -7   2 123.757 12.2553   1
  -1  -7  -2 114.280 9.62270   2
  -2  -7  -2 14.8291 9.77880   2
   2  -7   2 16.9526 10.5603   1
   2  -7   2 21.0895 13.4258   2
   3  -7   2 172.308 12.8608   1
   3  -7   2 168.679 15.8982   2
  -3  -7  -2 145.947 11.7823   2
   4  -7   2 286.659 14.7862   1
  -4  -7  -2 271.388 13.8503   2
   4  -7   2 352.149 17.9046   2
  -5  -7  -2 47.4035 12.7253   2
   5  -7   2 44.9320 11.3357   1
   6   7   2-5.80058 8.99146   0
   6  -7   2 4.43594 10.7858   1
  -6  -7  -2 2.95955 11.9771   2
  -7  -7  -2 36.5410 12.5759   2
   7  -7   2 19.0124 10.9013   1
   7   7   2 21.2273 9.75342   0
   8  -7   2 47.6331 12.3198   1
   8   7   2 21.6194 9.99708   0
  -8  -7  -2 49.1612 13.8918   2
   9  -7   2 25.2253 12.3467   1
   9   7   2 10.3744 11.0831   0
  -9  -7  -2 23.8361 13.8009   2
 -10  -7  -2 35.0844 14.5425   2
  10  -7   2 11.3285 11.7271   1
  10   7   2 42.8320 11.3494   0
  11  -7   2-2.34982 12.3117   1
  11   7   2 14.2931 13.1582   0
  12  -7   2 3.38943 11.0434   1
  12   7   2-3.62537 12.7986   0
  13   7   2 6.94008 14.0546   0
  13  -7   2-3.70670 12.0030   1
  14  -7   2-10.8784 11.8501   1
  14   7   2 10.6246 15.3163   0
 -14  -8   2 7.79439 15.9220   2
 -13  -8   2 11.7900 16.5664   2
 -12  -8   2 12.5767 15.2409   2
 -11  -8   2 14.1349 15.2456   2
 -10  -8   2-5.21281 15.2917   2
  -9  -8   2-2.31344 14.8837   2
  -8  -8   2 24.8256 15.4103   2
  -7  -8   2-0.84901 15.1104   2
  -6  -8   2-10.3937 15.4776   2
  -5  -8   2 31.2135 14.6978   2
  -4  -8   2 70.1964 14.6758   2
   4  -8  -2 65.2029 11.4563   2
   3  -8  -2 75.3754 11.6106   2
  -3  -8   2 96.1150 13.9991   2
   2  -8  -2-8.75735 11.3944   2
  -2  -8   2 5.15332 13.3063   2
  -1  -8   2 46.4373 13.6773   2
   1  -8  -2 23.4277 10.3341   2
   0  -8   2 107.028 15.1999   2
   0  -8  -2 126.663 11.6827   2
   1  -8   2 54.1173 11.9430   1
  -1  -8  -2 64.2548 10.7412   2
   1  -8   2 35.7256 14.4625   2
   2  -8   2 20.3161 14.4168   2
  -2  -8  -2 15.3181 10.7381   2
   2  -8   2 8.21390 11.7576   1
   3  -8   2 18.5912 10.7537   1
  -3  -8  -2 13.3341 11.0393   2
   3  -8   2 20.5256 14.9055   2
  -4  -8  -2 7.28722 11.5884   2
   4  -8   2 57.6560 15.9448   2
   4  -8   2 25.3494 12.2528   1
   5  -8   2 5.43762 11.2053   1
  -5  -8  -2 1.37860 11.9507   2
   6  -8   2 11.0767 11.2389   1
  -6  -8  -2 4.07020 11.9600   2
   7  -8   2 20.8205 12.5324   1
  -7  -8  -2 11.2993 12.2228   2
   8  -8   2 7.66762 10.7627   1
  -8  -8  -2 12.1006 10.9361   2
   9  -8   2 8.98720 11.4654   1
  -9  -8  -2 16.4062 13.2825   2
  10  -8   2-12.5778 11.9734   1
 -10  -8  -2 4.22997 13.5661   2
 -11  -8  -2 58.4274 14.4738   2
  11  -8   2 22.4762 13.2584   1
  12  -8   2 11.2783 11.6870   1
 -12  -8  -2 74.3518 15.3068   2
  13  -8   2 18.1154 12.2451   1
 -13  -8  -2 36.0541 14.2769   2
  14  -8   2 1.63665 12.5160   1
 -13  -9   2 17.8271 15.8613   2
 -12  -9   2-6.09335 16.3631   2
 -11  -9   2-2.91505 16.0645   2
 -10  -9   2 10.0535 15.1633   2
  -9  -9   2-4.14178 14.5430   2
  -8  -9   2 26.0910 14.4004   2
  -7  -9   2 30.7556 16.7338   2
  -6  -9   2-6.66897 15.0011   2
  -5  -9   2-20.3329 14.3157   2
  -4  -9   2 46.8459 14.9505   2
  -3  -9   2 35.4893 14.6357   2
  -2  -9   2 35.9866 14.8656   2
  -1  -9   2 11.7895 14.6748   2
   0  -9   2-6.24337 14.3610   2
   1  -9   2-0.71445 15.0836   2
  -2  -9  -2 33.1382 11.2650   2
   2  -9   2 31.7056 15.7162   2
   2  -9   2 26.1761 12.4825   1
   3  -9   2 24.5718 11.5644   1
  -3  -9  -2 17.6704 11.4021   2
   3  -9   2 31.8050 15.4648   2
   4  -9   2 21.1869 12.4343   1
   4  -9   2 66.7614 16.1347   2
  -4  -9  -2 18.9968 12.2104   2
   5  -9   2 24.1504 12.3784   1
  -5  -9  -2 40.8620 11.9978   2
  -6  -9  -2 3.15000 11.8126   2
   6  -9   2 17.8174 14.1372   1
   7  -9   2 27.9538 13.4029   1
  -7  -9  -2 10.9196 12.0088   2
   8  -9   2 45.4085 12.6008   1
  -8  -9  -2 49.2889 13.5276   2
  -9  -9  -2 11.2199 13.0763   2
   9  -9   2 3.12414 11.3860   1
  10  -9   2-15.5773 10.8720   1
 -10  -9  -2 6.02030 12.5617   2
  11  -9   2 23.7898 13.7846   1
 -11  -9  -2 20.4988 14.0862   2
  12  -9   2-2.31798 12.3548   1
 -12  -9  -2 2.69890 13.1842   2
 -10 -10   2-25.2009 15.5355   2
  -9 -10   2 25.6431 16.8803   2
  -8 -10   2-25.4641 14.5108   2
  -7 -10   2 5.26397 14.6648   2
  -6 -10   2-20.0062 14.3144   2
  -5 -10   2-15.2048 14.2484   2
  -4 -10   2 16.3168 14.3024   2
  -3 -10   2 20.8636 14.5899   2
  -2 -10   2 14.4477 14.3878   2
  -1 -10   2-2.18051 15.6248   2
   0 -10   2-3.47377 15.5858   2
   1 -10   2 3.84103 15.9291   2
   2 -10   2 29.7577 16.3522   2
   3 -10   2 79.9682 17.0986   2
   4 -10   2 41.6587 16.3501   2
   4 -10   2-8.53374 11.9383   1
   5 -10   2-2.84159 11.6632   1
   6 -10   2 3.30226 12.9514   1
   8 -10   2-31.0730 13.7331   1
   9 -10   2 42.4000 14.8624   1
  10 -10   2-0.38282 14.3334   1
  -9 -11   2-24.8823 15.1760   2
  -8 -11   2 2.36388 16.0699   2
  -6 -11   2-1.37411 10.7391   2
  -5 -11   2 19.0936 16.6601   2
  -4 -11   2 9.29659 14.9340   2
  -3 -11   2 30.0999 15.1790   2
  -2 -11   2 27.1691 16.4288   2
  -1 -11   2 22.4999 15.9447   2
   0 -11   2-13.7180 16.8032   2
   1 -11   2 25.9226 16.7217   2
   2 -11   2 130.180 18.9862   2
   3 -11   2 26.4644 17.9168   2
   4 -11   2 26.7928 17.0472   2
   6 -11   2 10.9216 13.6835   1
  -6 -12   2 71.7838 15.0319   2
  -5 -12   2 64.9676 15.3935   2
  -4 -12   2 19.7792 14.7429   2
  -3 -12   2-13.7521 17.8827   2
  -2 -12   2-20.1408 17.5346   2
   0 -12   2-15.2803 17.3739   2
   1 -12   2 6.84288 18.5469   2
   2 -12   2 25.1332 17.8491   2
   3 -12   2 40.7978 17.4666   2
  18   0  -3 3.37036 14.9991   0
  17   0  -3 14.6665 13.6431   0
  16   0  -3 3.41935 13.4043   0
  15   0  -3-8.40144 13.4409   0
  14   0  -3-3.35369 12.8893   0
  13   0  -3-4.92804 12.5093   0
  12   0  -3 1.49844 11.6500   0
  11   0  -3-1.14532 11.7261   0
  10   0  -3-3.15571 11.2309   0
   9   0  -3 1.93253 10.0614   0
   8   0  -3 5.50991 9.30909   0
   7   0  -3 2.96503 9.02050   0
   6   0  -3 4.44260 7.72394   0
   5   0  -3 5.19787 7.15799   0
   4   0  -3-0.39169 6.89976   0
  -3   0   3 1.63553 4.19277   2
  -3   0   3 1.04883 5.60991   0
  -2   0   3 0.90048 6.10070   0
  -2   0   3-1.34886 3.38845   2
  -1   0   3 1.01793 5.99648   0
  -1   0   3-0.70087 3.94879   2
   0   0   3-1.61790 5.99785   0
   1   0   3 3.39552 6.50583   0
   2   0   3 1.42885 7.30417   0
   3   0   3 1.73285 7.51034   0
   4   0   3-2.29254 8.73309   0
   5   0   3-0.27388 9.01219   0
   6   0   3 7.74293 9.72911   0
   7   0   3 3.84600 11.5054   0
   8   0   3 1.12732 10.9107   0
   9   0   3 9.02881 11.6468   0
  10   0   3-5.91630 12.6904   0
  11   0   3-4.99892 13.3063   0
  12   0   3 1.10372 14.0477   0
  13   0   3-2.13890 13.8610   0
  14   0   3 0.94262 14.7941   0
  15   0   3-12.9958 13.9661   0
  16   0   3 5.52093 15.9453   0
  18   1  -3 11.4599 15.5774   0
  18  -1  -3 12.5276 15.0030   0
  17  -1  -3-23.5048 13.8732   0
  17   1  -3-8.25571 13.6996   0
  16   1  -3-11.1538 14.0236   0
  16  -1  -3-13.5316 13.6224   0
  15  -1  -3 1.57286 13.0140   0
  15   1  -3 7.78925 13.2403   0
  14  -1  -3-9.11302 12.7637   0
  14   1  -3-9.91908 13.2423   0
  13  -1  -3-7.88772 12.9249   0
  13   1  -3 12.6740 12.8490   0
  12   1  -3 18.7768 12.1469   0
  12  -1  -3 2.47484 12.8269   0
  11   1  -3 68.0740 12.2115   0
  11  -1  -3 53.1467 12.3837   0
  10   1  -3 42.4391 11.2435   0
  10  -1  -3 41.8877 11.4865   0
   9   1  -3 3.98449 9.67302   0
   9  -1  -3 3.19602 9.77100   0
   8  -1  -3 0.69962 9.48256   0
   8   1  -3-7.55868 9.55085   0
   7   1  -3 378.328 12.0585   0
   7  -1  -3 375.923 12.1231   0
   6  -1  -3 0.32386 7.62753   0
   6   1  -3-0.40974 7.85835   0
   5   1  -3 45.8815 7.27474   0
   5  -1  -3 34.0882 7.86265   0
   4   1  -3 3.78207 6.50340   0
  -4  -1   3 8.62853 6.52087   2
  -3  -1   3 28.9487 5.83775   0
  -3   1   3 29.5826 6.28108   0
  -3  -1   3 26.4618 5.70609   2
  -2  -1   3 4.76591 5.37058   2
  -2  -1   3 8.81781 5.60150   0
  -2   1   3 5.76500 5.96876   0
  -1  -1   3 21.7254 5.32352   0
  -1  -1   3 25.1920 5.79769   2
  -1   1   3 22.6267 6.72847   0
   0  -1   3 189.558 7.14028   0
   0   1   3 205.602 8.00002   0
   0  -1   3 197.192 7.23811   2
   1   1   3 1007.93 13.4348   0
   1  -1   3 956.176 11.9293   0
   2   1   3 115.019 8.51864   0
   2  -1   3 116.149 7.52708   0
   3   1   3 6.47199 8.10697   0
   3  -1   3 2.30367 6.62929   0
   4   1   3 5.33225 8.50341   0
   4  -1   3-1.32376 8.12044   0
   5  -1   3 642.878 14.0479   0
   5   1   3 552.812 14.4562   0
   6   1   3 32.7786 10.4082   0
   6  -1   3 28.9686 9.12232   0
   7   1   3 131.604 12.3107   0
   7  -1   3 132.410 11.1355   0
   8   1   3 10.3822 11.3631   0
   8  -1   3 7.98571 9.96935   0
   9   1   3-0.28527 12.2207   0
   9  -1   3 6.16972 10.9380   0
  10   1   3 33.5976 12.9015   0
  10  -1   3 40.3522 12.4578   0
  11   1   3 48.7554 13.8684   0
  11  -1   3 50.2813 13.5605   0
  12  -1   3 27.7050 14.1175   0
  12   1   3 17.2687 14.3625   0
  13   1   3 24.4800 14.9443   0
  13  -1   3 21.2637 14.0279   0
  14   1   3 34.5029 15.1723   0
  14  -1   3 6.75406 14.0542   0
  15   1   3 11.2373 15.0782   0
  15  -1   3 11.5212 14.7543   0
  16   1   3 10.1052 16.1527   0
  16  -1   3-13.0611 14.4204   0
  18   2  -3 0.68690 15.1143   0
  18  -2  -3-15.0455 14.6876   0
  17  -2  -3 9.70537 14.5239   0
  17   2  -3 3.35944 14.1591   0
  16  -2  -3-0.43523 14.1955   0
  16   2  -3-3.14079 13.9084   0
  15  -2  -3 5.24589 13.0840   0
  15   2  -3 5.35808 13.5532   0
  14  -2  -3-2.34755 13.1594   0
  14   2  -3 5.70645 12.4598   0
  13  -2  -3 36.6316 13.1024   0
  13   2  -3 44.0728 13.0805   0
  12  -2  -3 0.06514 11.8126   0
  12   2  -3-0.73500 11.6733   0
  11  -2  -3-1.83053 11.5388   0
  11   2  -3 10.3288 11.0071   0
  10  -2  -3 8.63442 10.3778   0
  10   2  -3 0.91870 10.0284   0
   9   2  -3 16.4981 9.57038   0
   9  -2  -3 20.1578 9.97414   0
   8   2  -3 12.6341 8.96644   0
   8  -2  -3 9.58285 9.17231   0
   7   2  -3 2.42696 7.91874   0
   7  -2  -3 8.88001 8.22188   0
   6  -2  -3 0.93322 7.95552   0
   6   2  -3 3.88885 7.18146   0
  -6  -2   3-0.98193 8.71813   2
   5   2  -3 120.044 7.58679   0
   5  -2  -3 118.868 8.53267   0
  -5  -2   3 99.6099 8.96603   2
  -4  -2   3 14.1634 3.81684   1
  -4  -2   3 20.3553 7.96635   2
  -4   2   3 17.6724 6.30176   0
   4   2  -3 19.9612 5.81256   0
  -3  -2   3 117.363 5.38699   1
  -3   2   3 111.298 7.33187   0
  -3  -2   3 112.707 8.27593   2
  -2  -2   3 432.074 7.78115   0
  -2  -2   3 436.024 10.0201   2
  -2   2   3 429.129 9.60875   0
  -1   2   3 1064.63 13.7394   0
  -1  -2   3 1068.41 10.6277   0
  -1  -2   3 1076.87 13.3210   2
   0  -2   3 23.6485 8.36527   2
   0  -2   3 21.8098 5.19083   0
   0   2   3 22.6835 7.05922   0
   1   2   3 351.780 10.3204   0
   1  -2   3 340.809 8.05990   0
   1  -2   3 323.172 10.1134   2
   2  -2   3 710.170 10.8059   0
   2   2   3 718.038 13.4528   0
   3  -2   3 532.230 10.7939   0
   3   2   3 543.903 12.9552   0
   4  -2   3 43.3888 7.60935   0
   4   2   3 43.1719 9.73337   0
   5   2   3 169.411 11.5452   0
   5  -2   3 169.477 9.59501   0
   6   2   3 40.3746 10.7368   0
   6  -2   3 29.8447 8.82577   0
   7   2   3 10.6467 11.9363   0
   7  -2   3 16.4399 8.95947   0
   8   2   3 30.9774 12.6826   0
   8  -2   3 34.3080 10.3178   0
   9  -2   3 16.5605 10.9100   0
   9   2   3 1.89999 12.9032   0
  10  -2   3 7.60483 11.6563   0
  10   2   3 12.2923 13.2598   0
  11   2   3 10.2482 13.8949   0
  11  -2   3 14.8242 12.5811   0
  12   2   3 3.86722 13.9790   0
  12  -2   3-6.37361 12.0654   0
  13   2   3-0.40051 14.3847   0
  13  -2   3 8.15822 13.4032   0
  14  -2   3 12.8053 14.5222   0
  14   2   3 5.44247 15.0996   0
  15   2   3 6.43918 15.5155   0
  15  -2   3 82.6589 12.5534   0
  16   2   3 3.06330 16.0637   0
  16  -2   3 0.74209 13.1762   0
  18  -3  -3-2.86330 13.9697   0
  18   3  -3-2.98360 14.4178   0
  17  -3  -3-2.94573 12.6094   0
  17   3  -3 14.0499 12.9254   0
  16   3  -3 13.9437 14.2837   0
  16  -3  -3-1.71364 13.0660   0
  15  -3  -3 12.4149 12.0493   0
  15   3  -3 5.53730 12.8591   0
  14   3  -3 4.43194 13.2827   0
  14  -3  -3 15.6960 12.8669   0
  13  -3  -3 21.1264 12.4637   0
  13   3  -3 21.4792 11.6164   0
  12   3  -3 0.65419 11.0492   0
  12  -3  -3 17.0540 11.2572   0
  11   3  -3 8.35418 11.5679   0
  11  -3  -3 1.90137 10.4142   0
  10  -3  -3 12.1513 9.72871   0
  10   3  -3 7.31401 10.1674   0
   9  -3  -3 38.2003 9.19725   0
   9   3  -3 22.7639 9.32045   0
   8  -3  -3 133.017 5.20232   1
   8   3  -3 214.988 10.9042   0
   8  -3  -3 192.870 10.4900   0
   7   3  -3-1.87291 7.54850   0
   7  -3  -3 2.29991 7.89458   0
  -7  -3   3 9.59045 10.0556   2
   6  -3  -3 2.62019 7.92161   0
   6   3  -3 4.97265 6.91738   0
  -6  -3   3 1.88710 9.98324   2
  -5   3   3 136.323 7.93738   0
   5   3  -3 160.663 7.89173   0
  -5  -3   3 156.212 10.9183   2
  -4   3   3 80.2886 7.28613   0
   4   3  -3 96.7605 6.37384   0
  -4  -3   3 84.0191 10.3039   2
  -3  -3   3 23.9113 5.58072   1
  -3  -3   3 17.6121 8.60320   2
   3   3  -3 16.4695 4.94871   0
  -3   3   3 22.9156 6.21171   0
  -2  -3   3 126.937 6.82583   1
  -2  -3   3 131.396 9.04707   2
  -2  -3   3 132.578 5.09687   0
  -2   3   3 139.355 7.46816   0
   1  -3  -3 31.0648 3.45651   2
  -1  -3   3 30.4116 4.15678   0
  -1  -3   3 34.6415 8.59393   2
  -1   3   3 34.9447 6.56652   0
   0  -3   3-3.96203 8.96625   2
   0   3   3 0.93170 6.22206   0
   0  -3  -3-0.21004 4.10400   2
   0  -3   3 2.86551 4.04871   0
   1   3   3 136.463 8.91831   0
   1  -3   3 152.510 5.92397   0
   1  -3   3 155.149 11.2067   2
   2   3   3 483.145 12.4273   0
   2  -3   3 488.475 8.69613   0
   2  -3   3 484.691 12.9686   2
   3   3   3 264.637 10.6977   0
   3  -3   3 245.277 8.21383   0
   4   3   3 155.478 10.4119   0
   4  -3   3 155.462 8.16783   0
   5   3   3 145.363 11.4455   0
   5  -3   3 149.519 8.82103   0
   6   3   3 151.023 12.0072   0
   6  -3   3 115.076 9.07793   0
   7   3   3 84.6499 11.7096   0
   7  -3   3 74.9573 9.49666   0
   8   3   3 7.22851 12.2196   0
   8  -3   3 10.6365 9.33800   0
   9   3   3 9.79665 11.7804   0
   9  -3   3 0.24075 9.56330   0
  10   3   3 9.25649 12.9910   0
  10  -3   3 6.89892 11.5720   0
  11  -3   3 3.15148 10.9913   0
  11   3   3 12.8268 13.7930   0
  12  -3   3-8.92117 12.3004   0
  12   3   3 7.22481 14.9007   0
  13  -3   3 15.2370 12.5040   0
  13   3   3 33.6292 15.0430   0
  14  -3   3-2.63530 11.9292   0
  14   3   3 40.6880 16.8597   0
  15   3   3 11.2711 15.7456   0
  15  -3   3 33.3769 11.6893   0
  16  -3   3 6.69670 10.3943   0
  18  -4  -3 15.1946 11.3582   0
  17  -4  -3 12.7816 13.3352   0
  17   4  -3 9.88558 14.0756   0
  16  -4  -3-1.97297 11.8395   0
  16   4  -3 12.3325 15.1066   0
  15  -4  -3 8.67863 12.2670   0
  15   4  -3 11.3331 13.0646   0
  14  -4  -3-4.01957 11.6564   0
  14   4  -3-3.51615 13.1586   0
  13   4  -3 48.8969 12.3889   0
  13  -4  -3 41.0122 11.8537   0
  12   4  -3 62.3306 12.5429   0
  12  -4  -3 59.9809 11.4476   0
  11  -4  -3-26.8311 10.0133   0
  11   4  -3 11.1463 10.7099   0
  10  -4  -3 62.2554 9.96456   0
  10   4  -3 59.9742 10.0692   0
  -9  -4   3 114.718 13.2768   2
   9   4  -3 85.8672 9.70732   0
   9  -4  -3 93.1130 9.68687   0
   8   4  -3 1.62255 7.99316   0
   8  -4  -3 11.6370 8.51114   0
  -8  -4   3 29.8363 12.2801   2
   7   4  -3 163.177 9.20135   0
   7  -4  -3 156.133 9.61617   0
  -7  -4   3 148.062 12.8117   2
  -6   4   3 63.7661 7.09210   0
   6   4  -3 79.8436 7.45235   0
  -6  -4   3 74.5089 12.0033   2
  -5   4   3 59.5436 6.82742   0
   5   4  -3 73.6797 6.37143   0
  -5  -4   3 55.6530 11.0333   2
   4   4  -3 4.62496 4.93348   0
  -4  -4   3-0.42046 10.3297   2
  -4   4   3 6.45720 6.51214   0
  -3  -4   3-0.44306 6.11432   1
  -3  -4   3-4.22788 9.87876   2
  -3   4   3-4.60610 6.07676   0
  -2  -4   3 105.182 7.75252   1
  -2   4   3 114.268 8.00276   0
  -2  -4   3 101.776 10.2408   2
  -2  -4   3 102.130 4.30335   0
   2  -4  -3 83.6948 5.55854   2
  -1  -4   3 162.462 8.87584   1
  -1  -4   3 162.338 4.63021   0
  -1   4   3 160.022 8.08829   0
  -1  -4   3 172.515 10.9208   2
   1  -4  -3 155.964 5.73089   2
   0  -4   3 692.064 13.3184   1
   0  -4   3 707.241 15.4103   2
   0   4   3 696.231 12.4685   0
   0  -4   3 684.358 7.58072   0
   0  -4  -3 685.945 9.57390   2
   1   4   3-1.14548 7.65033   0
   1  -4   3 6.53544 3.60012   0
   1  -4   3 3.06704 10.3408   2
  -1  -4  -3 5.07849 5.91839   2
   2   4   3 5.46441 7.71848   0
   2  -4   3 2.51420 4.51232   0
   2  -4   3 3.78670 10.9150   2
  -2  -4  -3 2.13365 6.71538   2
   3   4   3 1.92265 8.00126   0
   3  -4   3 4.25863 4.83813   0
   4   4   3 102.996 10.0264   0
   4  -4   3 103.084 6.61181   0
   5   4   3 103.625 10.9083   0
   5  -4   3 111.234 7.87293   0
   6   4   3 54.6692 11.0826   0
   6  -4   3 56.5418 7.95232   0
   7  -4   3-4.15219 8.03125   0
   7   4   3 8.95007 11.7856   0
   8  -4   3 5.11345 7.61756   0
   8   4   3 19.8910 11.6847   0
   9   4   3-4.52524 12.1525   0
   9  -4   3-5.35657 8.09808   0
  10   4   3 7.58490 13.4971   0
  11   4   3 3.12157 13.5999   0
  12   4   3 21.7051 14.8103   0
  13   4   3-8.68153 14.3173   0
  14   4   3-23.9755 14.7474   0
  15   4   3-7.38824 15.7055   0
  17  -5  -3-16.5544 9.58308   0
  17   5  -3 12.6058 14.0054   0
  16  -5  -3 3.76739 9.55032   0
  16   5  -3 8.17080 12.4023   0
  15  -5  -3 7.21322 6.91987   0
  15   5  -3-0.31534 11.8522   0
  14  -5  -3 18.1152 10.4631   0
  14   5  -3 13.1712 11.5073   0
  13  -5  -3 4.92631 9.88249   0
  13   5  -3 0.38018 11.7880   0
 -13  -5   3 31.2446 15.3153   2
 -12  -5   3 19.6179 15.4324   2
  12  -5  -3 12.0800 10.6504   0
  12   5  -3 7.74371 11.2926   0
 -11  -5   3 37.6078 14.5309   2
  11   5  -3 10.2285 10.0734   0
  11  -5  -3 15.3423 9.50731   0
  10  -5  -3 18.1321 9.36623   0
 -10  -5   3 11.1204 14.1480   2
  10   5  -3 12.2896 9.70415   0
   9  -5  -3 7.71256 8.24011   0
  -9  -5   3 9.42041 14.3824   2
   9   5  -3 7.02860 8.81786   0
   8   5  -3 1.68325 7.04915   0
   8  -5  -3-1.80462 8.96792   0
  -8  -5   3 1.25958 13.2494   2
   7   5  -3 20.0593 7.52599   0
  -7   5   3 18.1339 7.11216   0
  -7  -5   3 5.71655 12.6212   2
  -6   5   3-1.05835 5.56706   0
   6   5  -3 3.61338 6.03862   0
  -6  -5   3-10.2582 12.0565   2
   5   5  -3 53.4185 6.08971   0
  -5   5   3 52.2720 6.94694   0
  -5  -5   3 48.5079 11.9740   2
  -4   5   3 133.470 7.57955   0
   4   5  -3 125.517 5.39065   0
  -4  -5   3 135.143 12.5035   2
  -3  -5   3 33.6391 7.49787   1
  -3  -5   3 21.0077 10.7444   2
   3  -5  -3 31.6940 5.96866   2
  -3   5   3 24.9899 6.58215   0
  -2  -5   3-1.77623 7.19685   1
   2  -5  -3-0.59626 5.83828   2
  -2  -5   3-1.44662 10.3277   2
  -2   5   3-6.10094 5.82350   0
  -1  -5   3 90.5064 11.4444   2
  -1   5   3 75.0072 8.09599   0
  -1  -5   3 75.7688 9.02902   1
   1  -5  -3 75.2920 6.41324   2
   0  -5   3 627.519 14.3041   1
   0   5   3 613.022 12.3010   0
   0  -5  -3 605.619 10.7273   2
   0  -5   3 591.322 16.0446   2
   1   5   3 9.45265 7.54774   0
   1  -5   3 22.9139 9.26429   1
  -1  -5  -3 14.3853 6.52129   2
   1  -5   3 12.8799 11.4067   2
   2   5   3 39.6656 8.01089   0
   2  -5   3 66.9472 12.0173   2
  -2  -5  -3 52.3730 7.45915   2
   3   5   3 10.8792 7.81192   0
   3  -5   3 20.2469 11.8779   2
  -3  -5  -3 18.0028 7.74006   2
   4   5   3 183.009 11.5627   0
   5   5   3-2.21611 10.1379   0
   6   5   3 4.93051 10.4780   0
   7   5   3 22.3893 11.6366   0
   8   5   3 11.8156 11.6022   0
   9   5   3 14.3534 12.2129   0
  10   5   3 20.9271 12.9432   0
  11   5   3 13.2602 13.5860   0
  12   5   3 16.2401 14.3532   0
  13   5   3 8.66834 13.8213   0
  14   5   3 13.8087 15.7322   0
  15   5   3-1.93343 15.6636   0
  17   6  -3 7.32986 13.6569   0
  16   6  -3-8.54035 12.6861   0
 -16  -6   3 21.5437 15.7870   2
 -15  -6   3 38.5858 17.2231   2
  15   6  -3 18.9279 11.8846   0
  14   6  -3 12.6737 12.0342   0
 -14  -6   3 41.3288 16.2731   2
 -13  -6   3 11.6809 15.4277   2
 -12  -6   3 34.0348 15.5159   2
 -11  -6   3 40.6519 15.4483   2
  10  -6  -3 3.61655 7.87287   0
 -10  -6   3 5.19109 15.4290   2
  -9   6   3 2.19390 7.45600   0
  -9  -6   3-6.45851 14.7033   2
  -8   6   3 216.930 10.7143   0
  -8  -6   3 93.9060 15.2130   2
  -7   6   3 100.104 7.77908   0
  -7  -6   3 115.102 15.1759   2
  -6   6   3 81.1265 7.82467   0
  -6  -6   3 73.2289 14.3208   2
  -5  -6   3 0.67784 12.4384   2
  -5   6   3-0.43480 5.90222   0
  -4   6   3 35.2866 6.05276   0
  -4  -6   3 39.7193 12.5739   2
  -3  -6   3 80.1566 12.3089   2
  -3   6   3 74.6230 6.12298   0
  -2  -6   3 2.73681 8.71866   1
   2  -6  -3 9.14149 6.54191   2
  -2  -6   3 2.10512 11.3684   2
  -2   6   3 7.42060 6.07129   0
  -1  -6   3 149.317 10.7489   1
   1  -6  -3 122.685 8.06758   2
  -1  -6   3 123.603 13.0143   2
  -1   6   3 111.672 7.81150   0
   0   6   3 40.5648 7.07157   0
   0  -6   3 52.3815 9.56602   1
   0  -6   3 34.6184 12.6178   2
   0  -6  -3 30.9247 6.84304   2
   1  -6   3 52.3369 9.66744   1
   1   6   3 58.4790 7.56051   0
   1  -6   3 59.4544 13.0772   2
  -1  -6  -3 43.8161 7.53705   2
   2  -6   3 59.2324 11.4459   1
   2  -6   3 67.0335 14.5543   2
   2   6   3 54.6725 8.66934   0
  -2  -6  -3 59.0698 8.50777   2
   3  -6   3 132.772 12.8236   1
  -3  -6  -3 126.185 10.3217   2
   3   6   3 123.775 9.81505   0
   3  -6   3 154.223 14.3733   2
   4  -6   3 404.733 15.2913   1
   4   6   3 390.911 13.7650   0
  -4  -6  -3 398.025 13.5811   2
   5   6   3 125.029 12.6721   0
  -5  -6  -3 134.124 11.0559   2
   6   6   3 6.08279 10.7798   0
  -6  -6  -3 17.4887 11.3818   2
   7   6   3 139.073 13.2560   0
   8   6   3 128.227 13.2122   0
   9   6   3 36.7553 11.9860   0
  10   6   3 2.29346 12.6424   0
  11   6   3-15.2560 12.8085   0
  12   6   3 4.92973 14.0472   0
  13   6   3-8.50576 14.8294   0
  14   6   3-15.9920 14.5592   0
 -15  -7   3-17.3870 16.8828   2
 -14  -7   3 4.46149 15.4128   2
 -13  -7   3 15.3250 15.0808   2
 -12  -7   3-0.68167 16.2074   2
 -11  -7   3-3.15529 15.6930   2
 -10  -7   3 1.32080 15.2273   2
  -9  -7   3-6.21628 15.3149   2
  -8  -7   3 4.56010 14.7949   2
  -7  -7   3-6.05628 15.2316   2
  -6  -7   3 16.1229 14.1577   2
  -5  -7   3-2.49113 14.7032   2
  -4  -7   3 75.3896 14.3837   2
  -3  -7   3 89.2778 14.3963   2
  -2  -7   3 49.1945 13.6880   2
  -1  -7   3 219.871 12.2583   1
  -1  -7   3 191.253 16.0386   2
   0  -7   3 443.038 15.0511   1
   0  -7   3 439.103 18.6133   2
   1  -7   3 70.3441 11.6559   1
   1  -7   3 65.4040 15.7996   2
   2  -7   3 12.6397 10.5315   1
   2   7   3 12.0682 7.28244   0
   2  -7   3 10.0426 15.8043   2
   3  -7   3 134.396 13.3795   1
   3   7   3 119.498 10.0794   0
   3  -7   3 150.543 16.0111   2
  -3  -7  -3 112.786 10.9738   2
   4  -7   3 324.501 15.6833   1
   4   7   3 310.438 12.7468   0
  -4  -7  -3 324.570 14.1038   2
   5  -7   3 4.72931 11.1993   1
   5   7   3-0.37099 9.74516   0
  -5  -7  -3-1.06163 11.0367   2
   6  -7   3 2.30758 11.3330   1
   6   7   3-1.20402 10.6547   0
  -6  -7  -3-2.29312 11.1800   2
   7  -7   3-0.83818 12.2154   1
   7   7   3 10.9231 10.7058   0
  -7  -7  -3 13.2084 11.4884   2
   8  -7   3 3.23120 12.0933   1
  -8  -7  -3 11.1539 12.0373   2
   8   7   3 10.1346 11.2463   0
  -9  -7  -3 40.5597 12.5957   2
   9   7   3-2.19002 11.4253   0
  10   7   3-4.29776 12.4652   0
  11   7   3 36.0756 13.9325   0
  12   7   3-19.1186 13.6904   0
  13   7   3 0.81917 14.6677   0
  14   7   3 18.1169 14.7526   0
 -14  -8   3 18.6947 17.4831   2
 -13  -8   3 0.39620 16.2174   2
 -12  -8   3-9.82788 15.7696   2
 -11  -8   3 24.1786 16.4391   2
 -10  -8   3-23.4502 17.8975   2
  -9  -8   3 15.1626 15.3787   2
  -8  -8   3 7.61236 14.7921   2
  -7  -8   3 2.88366 15.0254   2
  -6  -8   3-9.67469 15.1020   2
  -5  -8   3 20.7254 15.0637   2
  -4  -8   3-7.47813 13.7914   2
  -3  -8   3 4.67577 13.8781   2
  -2  -8   3 36.2312 14.5223   2
  -1  -8   3-11.8656 14.9396   2
  -1  -8   3-0.86301 10.2177   1
   0  -8   3 11.6716 15.1496   2
   0  -8   3 33.2568 11.4423   1
   1  -8   3 91.7924 11.9108   1
   1  -8   3 98.6875 17.2889   2
   2  -8   3 22.1211 16.6123   2
   2  -8   3 19.2231 11.3782   1
   3  -8   3 25.1798 12.8844   1
   3  -8   3 28.8757 16.8225   2
   4  -8   3 74.5090 12.3295   1
   5  -8   3 6.98426 11.5624   1
   6  -8   3 7.95290 12.6779   1
   7  -8   3 7.16510 11.4294   1
   8  -8   3 7.48993 12.6769   1
   9  -8   3 2.36085 12.3374   1
  -9  -8  -3-20.2233 12.2398   2
  10  -8   3 17.6026 11.9497   1
 -10  -8  -3 13.0611 13.5166   2
  11  -8   3 1.42230 13.3715   1
 -11  -8  -3 39.8622 13.6587   2
 -12  -8  -3 38.2949 13.2313   2
  12  -8   3 3.42389 13.7617   1
 -13  -8  -3 54.8833 11.3707   2
 -12  -9   3-28.2583 14.2723   2
 -11  -9   3 1.16463 15.9254   2
 -10  -9   3-28.8575 15.5257   2
  -9  -9   3 16.7140 15.0358   2
  -8  -9   3 7.61167 15.7033   2
  -7  -9   3-5.48091 15.6195   2
  -6  -9   3 2.35496 14.6697   2
  -5  -9   3 19.1701 14.3768   2
  -4  -9   3 35.0900 15.2272   2
  -3  -9   3 21.1598 14.3312   2
  -2  -9   3 24.0238 14.7820   2
  -1  -9   3-28.6344 15.7877   2
   0  -9   3 2.70495 16.2386   2
   1  -9   3 8.38201 11.2167   1
   1  -9   3 10.6258 15.9460   2
   2  -9   3 17.9092 12.1838   1
   2  -9   3 17.8793 16.0151   2
   3  -9   3-9.70384 10.8723   1
   3  -9   3 31.3047 16.6060   2
   4  -9   3 19.6582 12.0894   1
   5  -9   3 42.3362 12.5120   1
   6  -9   3 64.3713 14.1184   1
   7  -9   3 6.52249 12.3883   1
   8  -9   3-0.68512 15.5998   1
   9  -9   3 25.9456 13.7202   1
  10  -9   3-3.48933 12.1466   1
  11  -9   3-4.94606 14.6389   1
 -11 -10   3-15.8560 15.7981   2
 -10 -10   3-5.54823 15.2312   2
  -9 -10   3-20.0272 14.9458   2
  -8 -10   3-21.0270 15.5339   2
  -7 -10   3-4.33774 14.7689   2
  -6 -10   3 11.3980 15.4994   2
  -5 -10   3 37.2660 14.3204   2
  -4 -10   3 25.4045 15.3434   2
  -3 -10   3 8.43302 14.1313   2
  -2 -10   3 53.6509 16.9681   2
  -1 -10   3 44.9906 16.3158   2
   0 -10   3-27.7586 16.0636   2
   1 -10   3 14.0753 16.9734   2
   2 -10   3 20.0795 13.2325   1
   2 -10   3 34.0996 17.0149   2
   3 -10   3 7.76918 12.8391   1
   3 -10   3 26.2833 16.0718   2
   4 -10   3-12.3003 12.9124   1
   5 -10   3-19.0235 13.2661   1
   6 -10   3 4.54343 12.2626   1
   7 -10   3 17.7239 14.1433   1
   8 -10   3 33.9911 13.8067   1
   9 -10   3 14.9669 14.9384   1
  -8 -11   3-5.26016 14.8828   2
  -7 -11   3-29.8608 15.6799   2
  -6 -11   3 32.3462 15.6281   2
  -5 -11   3 22.3775 14.5844   2
  -4 -11   3 6.90934 14.3005   2
  -3 -11   3 7.84358 17.6048   2
  -2 -11   3-32.0027 17.2268   2
  -1 -11   3-9.01132 17.4846   2
   0 -11   3-16.8615 16.8250   2
   1 -11   3 3.32200 18.1301   2
   2 -11   3 23.4627 18.0287   2
   3 -11   3 16.2147 17.9299   2
   4 -11   3-6.34629 14.4042   1
   5 -11   3 29.8265 14.3511   1
   6 -11   3 28.2738 13.3251   1
  -4 -12   3-12.1039 17.5118   2
  -3 -12   3-29.4023 18.0526   2
  -2 -12   3 1.18491 17.8743   2
  -1 -12   3-8.28353 18.2957   2
   0 -12   3 22.1803 18.5492   2
   1 -12   3 9.32000 18.7099   2
   2 -12   3 18.4198 19.7745   2
  18   0  -4 25.4642 14.5422   0
  17   0  -4 10.0778 13.8983   0
  16   0  -4 0.94147 14.6818   0
  15   0  -4 0.11535 13.5518   0
  14   0  -4 21.5590 13.5657   0
  13   0  -4 16.5423 12.8063   0
  12   0  -4 77.4768 13.3576   0
  11   0  -4 148.743 13.2748   0
  10   0  -4-5.70005 11.1386   0
   9   0  -4 227.835 12.5517   0
   8   0  -4 459.630 13.9615   0
   7   0  -4 1696.85 20.3563   0
   6   0  -4 13.4465 8.73626   0
  -5   0   4 384.376 10.8584   0
  -5   0   4 398.001 8.14085   2
  -4   0   4 204.369 8.78265   0
  -4   0   4 216.390 6.29334   2
  -3   0   4 555.688 7.35644   2
  -3   0   4 590.327 11.5486   0
  -2   0   4 353.087 6.45251   2
  -2   0   4 360.548 9.77137   0
  -1   0   4 206.957 9.23881   0
   0   0   4 374.367 10.3685   0
   1   0   4 174.027 9.09300   0
   2   0   4 85.6824 9.08086   0
   3   0   4 9.78389 8.54776   0
   4   0   4 101.739 9.93272   0
   5   0   4 179.951 11.6743   0
   6   0   4 7.07063 10.2805   0
   7   0   4 2.79699 11.1364   0
   8   0   4 7.52218 11.7564   0
   9   0   4 86.5739 13.3306   0
  10   0   4 16.8594 13.2363   0
  11   0   4-1.77122 13.7853   0
  12   0   4 58.9427 14.9342   0
  13   0   4-12.2251 13.8571   0
  14   0   4 17.2589 14.9572   0
  15   0   4 3.58953 15.2611   0
  18   1  -4 4.43043 15.8560   0
  18  -1  -4-1.27819 14.4887   0
  17   1  -4 29.3119 14.2795   0
  17  -1  -4-5.13616 14.3244   0
  16   1  -4 12.1576 13.9673   0
  16  -1  -4 4.20002 14.1455   0
  15   1  -4 54.7287 14.2296   0
  15  -1  -4 36.0092 13.3363   0
  14   1  -4 6.46914 13.0756   0
  14  -1  -4 7.97712 12.6163   0
  13   1  -4 4.97723 12.5493   0
  13  -1  -4-1.15456 12.8128   0
  12   1  -4 157.998 14.2715   0
  12  -1  -4 161.427 13.8195   0
  11   1  -4 135.935 12.7715   0
  11  -1  -4 126.846 12.7313   0
  10   1  -4 44.0136 11.1708   0
  10  -1  -4 24.9703 10.8387   0
   9  -1  -4 11.7966 9.47311   0
   9   1  -4 22.6498 10.1701   0
   8   1  -4 543.317 13.8841   0
   8  -1  -4 500.761 14.0602   0
   7   1  -4 90.0656 9.42400   0
   7  -1  -4 78.0698 9.64838   0
   6   1  -4 2.11333 7.58457   0
   6  -1  -4 2.35392 8.67606   0
  -6  -1   4 10.6236 6.97992   2
   5   1  -4 41.9693 8.15351   0
  -5   1   4 25.5009 7.78703   0
  -5  -1   4 42.6381 6.74842   2
  -4  -1   4 2.82238 6.21078   0
  -4   1   4 6.03208 6.94575   0
  -4  -1   4-0.83898 6.40311   2
  -4   1   4 2.64203 2.52499   2
  -3  -1   4 117.263 7.49332   0
  -3   1   4 136.024 8.46388   0
  -3  -1   4 128.854 6.66252   2
  -2  -1   4 90.0448 6.28276   2
  -2  -1   4 88.9666 6.82489   0
  -2   1   4 79.7524 7.73454   0
  -1   1   4 364.639 10.5440   0
  -1  -1   4 335.885 9.54647   0
  -1  -1   4 363.291 8.67687   2
   0  -1   4 102.764 7.29475   2
   0  -1   4 95.2681 7.18224   0
   0   1   4 81.6060 8.26969   0
   1   1   4 59.7368 8.36255   0
   1  -1   4 62.1434 7.41765   0
   2   1   4 12.2213 8.60336   0
   2  -1   4 20.3428 7.57354   0
   3   1   4 71.9538 9.85944   0
   3  -1   4 76.6945 8.93713   0
   4   1   4 690.845 15.4169   0
   4  -1   4 744.519 14.7101   0
   5   1   4 141.976 11.9175   0
   5  -1   4 136.194 10.9521   0
   6  -1   4 85.9557 11.1424   0
   6   1   4 80.8272 11.5828   0
   7   1   4 200.903 14.2041   0
   7  -1   4 205.751 12.8325   0
   8   1   4 290.287 15.7016   0
   8  -1   4 278.085 14.5995   0
   9   1   4 74.7079 13.6001   0
   9  -1   4 80.7363 12.1209   0
  10  -1   4 58.1836 13.3600   0
  10   1   4 51.4791 13.3170   0
  11   1   4 222.189 16.2033   0
  11  -1   4 210.806 15.7118   0
  12  -1   4 3.30248 13.2977   0
  12   1   4 9.40038 14.1607   0
  13   1   4 8.85449 14.0630   0
  13  -1   4 3.40282 13.9445   0
  14  -1   4-4.06101 13.7832   0
  14   1   4 13.4818 15.0920   0
  15  -1   4 19.5932 15.2848   0
  15   1   4-10.8438 14.3801   0
  16  -1   4-4.96297 11.4481   0
  18   2  -4-17.6338 14.4925   0
  18  -2  -4 11.7468 14.1571   0
  17  -2  -4 3.75801 13.8888   0
  17   2  -4-13.5673 13.1782   0
  16   2  -4 5.80301 13.0324   0
  16  -2  -4-0.46428 13.6299   0
  15   2  -4-7.01527 13.1582   0
  15  -2  -4 16.1388 12.4583   0
  14   2  -4-8.49492 13.0376   0
  14  -2  -4 16.0026 12.6410   0
  13   2  -4 4.35871 12.1623   0
  13  -2  -4 3.12648 12.7046   0
  12   2  -4 10.0851 12.2424   0
  12  -2  -4 9.83205 12.2086   0
  11  -2  -4-1.35304 11.1840   0
  11   2  -4 4.44237 11.3227   0
  10  -2  -4 4.57474 9.78386   0
  10   2  -4 9.03072 10.5344   0
   9  -2  -4 25.6677 10.1509   0
   9   2  -4 27.9897 9.42175   0
   8  -2  -4 4.21658 9.38929   0
   8   2  -4 1.50870 9.11114   0
  -7  -2   4 316.078 11.5506   2
   7   2  -4 274.192 10.0881   0
   7  -2  -4 284.326 12.5416   0
  -6   2   4 4.06269 7.38380   0
   6   2  -4-2.24317 7.48212   0
  -6  -2   4 1.87374 8.32784   2
  -5  -2   4 28.9376 3.65203   1
   5   2  -4 23.4549 7.30128   0
  -5   2   4 28.7356 7.76743   0
  -5  -2   4 21.1110 8.31930   2
  -4  -2   4 110.604 8.55904   2
  -4  -2   4 110.707 5.16300   1
  -4   2   4 113.643 8.64086   0
  -4  -2   4 101.007 7.23018   0
  -3  -2   4 51.2606 6.52706   0
  -3  -2   4 45.5396 8.02247   2
  -3   2   4 45.8197 7.70281   0
  -2  -2   4 334.362 8.39243   0
  -2   2   4 371.217 10.7723   0
  -2  -2   4 356.950 10.2001   2
  -1  -2   4 86.1365 8.84450   2
  -1  -2   4 85.0574 6.77839   0
  -1   2   4 86.7109 8.76391   0
   0  -2   4 367.615 9.16643   0
   0   2   4 365.607 11.1434   0
   0  -2   4 365.121 11.3780   2
   1   2   4 137.536 9.54344   0
   1  -2   4 128.829 8.10501   0
   2   2   4 2.53055 9.01054   0
   2  -2   4 3.20412 6.65433   0
   3   2   4 151.514 9.11249   0
   3  -2   4 175.201 9.08939   0
   4   2   4 38.8198 10.8746   0
   4  -2   4 32.4190 8.43212   0
   5   2   4 221.302 13.1470   0
   5  -2   4 229.709 11.3064   0
   6   2   4 1.91192 11.8423   0
   6  -2   4 4.39693 9.12012   0
   7   2   4-2.95447 12.5739   0
   7  -2   4-1.23042 9.96871   0
   8  -2   4 41.2199 10.9939   0
   8   2   4 28.1464 12.9240   0
   9   2   4 88.9687 14.9053   0
   9  -2   4 84.6024 12.1964   0
  10  -2   4 31.1007 12.7684   0
  10   2   4 29.3471 14.3938   0
  11   2   4 63.8602 14.3345   0
  11  -2   4 54.9779 13.7656   0
  12  -2   4 95.0145 14.8703   0
  12   2   4 76.4558 15.9506   0
  13   2   4 0.49910 14.7720   0
  13  -2   4 1.93461 13.4163   0
  14  -2   4 7.33444 13.6788   0
  14   2   4 4.14675 15.4051   0
  15  -2   4 6.86362 13.2910   0
  15   2   4 30.2165 16.0349   0
  16  -2   4 17.1889 11.4355   0
  18   3  -4 5.68624 14.5208   0
  18  -3  -4 6.18404 13.1985   0
  17   3  -4 5.11782 14.3866   0
  17  -3  -4 18.0492 13.4122   0
  16   3  -4-16.3957 13.1760   0
  16  -3  -4 6.49349 12.7198   0
  15   3  -4-14.8425 13.0188   0
  15  -3  -4 6.87980 12.1563   0
  14   3  -4-3.32388 12.6165   0
  14  -3  -4 0.65995 11.1081   0
  13  -3  -4 25.1716 11.6990   0
  13   3  -4 21.7617 12.9005   0
  12  -3  -4-0.63769 10.6167   0
  12   3  -4 1.24442 11.8766   0
  11   3  -4 3.15699 10.8978   0
  11  -3  -4-2.92080 10.7448   0
  10   3  -4 17.3274 9.69864   0
  10  -3  -4 7.53253 10.4452   0
   9  -3  -4 17.6900 9.45784   0
   9   3  -4 6.97414 9.10807   0
  -9  -3   4 28.3014 11.0357   2
   8  -3  -4 48.7417 9.93228   0
  -8  -3   4 51.6602 10.3604   2
   8   3  -4 56.7845 9.21942   0
   7   3  -4 4.30780 7.12036   0
  -7   3   4 8.30897 7.68484   0
  -7  -3   4 6.16599 9.98726   2
  -6  -3   4 326.634 12.6631   2
  -6   3   4 331.278 11.1457   0
   6   3  -4 332.109 10.1724   0
  -5   3   4 34.0267 7.71465   0
  -5  -3   4 36.0364 9.62629   2
   5   3  -4 33.7803 7.17006   0
  -4   3   4 8.41951 7.57937   0
  -4  -3   4 10.1404 5.04976   1
  -4  -3   4 7.25960 5.06560   0
  -4  -3   4 5.81469 9.10766   2
  -3  -3   4 8.60239 5.15826   0
  -3  -3   4 10.8480 5.42277   1
  -3   3   4 10.6692 7.19543   0
  -3  -3   4 3.62813 8.59927   2
  -2   3   4 4.19419 7.58860   0
  -2  -3   4 4.05406 8.56528   2
  -2  -3   4 5.39808 4.56124   0
  -1  -3   4 227.215 7.16794   0
  -1   3   4 227.249 9.95729   0
  -1  -3   4 231.740 10.7831   2
   0  -3   4 46.5496 5.40586   0
   0  -3  -4 60.0485 4.20045   2
   0  -3   4 51.4221 9.68427   2
   0   3   4 50.9264 8.30061   0
   1   3   4-0.96861 8.64398   0
   1  -3   4-4.55514 5.84797   0
   1  -3   4 8.73551 9.54704   2
   2   3   4-2.49997 8.84834   0
   2  -3   4-2.54176 5.74754   0
   3   3   4-0.60707 9.14550   0
   3  -3   4-1.61829 6.72856   0
   4   3   4 17.6144 10.2088   0
   4  -3   4 14.5030 7.40232   0
   5   3   4-7.26979 10.4943   0
   5  -3   4 3.44469 7.84705   0
   6   3   4 116.790 12.4531   0
   6  -3   4 122.986 9.67498   0
   7   3   4-0.49949 11.8806   0
   7  -3   4 2.77919 9.26267   0
   8   3   4 14.0376 12.6466   0
   8  -3   4 5.44507 10.2679   0
   9   3   4 3.24258 13.3588   0
   9  -3   4 4.41395 10.7706   0
  10   3   4 51.9151 14.5552   0
  10  -3   4 44.3925 10.9439   0
  11   3   4 57.4887 13.9832   0
  11  -3   4 41.8877 11.2104   0
  12  -3   4 5.75722 11.2781   0
  12   3   4 10.8898 15.5711   0
  13   3   4 57.6971 15.1773   0
  13  -3   4 64.4557 11.7063   0
  14  -3   4 15.8096 11.1656   0
  14   3   4 28.5314 15.4199   0
  18  -4  -4 8.34627 10.5263   0
  18   4  -4 0.22269 13.3354   0
  17  -4  -4 28.8353 12.9948   0
  17   4  -4-2.14674 12.9718   0
  16   4  -4-1.56697 13.2582   0
  16  -4  -4 9.64060 12.3758   0
  15   4  -4-4.57096 12.9446   0
  15  -4  -4 24.2080 12.2777   0
  14   4  -4 24.7474 12.7536   0
  14  -4  -4 24.5753 11.7876   0
  13   4  -4 14.8719 11.8063   0
  13  -4  -4 19.3556 11.1027   0
  12   4  -4 29.9159 11.4453   0
  12  -4  -4 22.1769 11.6250   0
 -12  -4   4 63.6241 14.4036   2
  11  -4  -4 22.1885 10.5981   0
  11   4  -4-31.8806 8.69223   0
 -11  -4   4 35.4429 13.4206   2
  10   4  -4 111.846 11.4168   0
  10  -4  -4 103.204 11.7029   0
 -10  -4   4 113.222 14.1222   2
  -9  -4   4 173.773 13.9100   2
   9   4  -4 170.107 11.4241   0
   9  -4  -4 159.755 12.3462   0
  -8   4   4 5.92179 8.35473   0
   8   4  -4 7.32128 8.77633   0
  -8  -4   4-1.05449 11.7915   2
  -7   4   4 32.6875 7.80663   0
  -7  -4   4 20.4974 11.5757   2
   7   4  -4 30.6015 7.34287   0
  -6   4   4 66.8687 8.54080   0
   6   4  -4 69.8620 7.47952   0
  -6  -4   4 70.2858 11.2674   2
  -5   4   4 0.21160 7.41419   0
  -5  -4   4-8.46585 10.2498   2
   5   4  -4 1.78699 5.61092   0
  -4  -4   4 20.9726 6.19971   1
  -4  -4   4 23.7311 5.25589   0
  -4   4   4 21.9518 7.13438   0
  -4  -4   4 15.3804 10.3333   2
  -3  -4   4 36.6025 6.92006   1
  -3   4   4 63.1162 6.98678   0
  -3  -4   4 33.7681 5.04475   0
  -3  -4   4 29.9183 10.1614   2
  -2  -4   4-1.31843 6.69486   1
  -2  -4   4 7.43876 10.0524   2
  -2  -4   4 5.36021 4.29296   0
  -2   4   4-0.01255 7.67880   0
  -1   4   4 19.1585 7.87697   0
  -1  -4   4 8.18666 10.3818   2
  -1  -4   4 15.0608 4.44498   0
   0   4   4 67.5010 8.46170   0
   0  -4   4 64.3960 5.16543   0
   0  -4   4 60.1384 11.1666   2
   1   4   4 42.6060 9.06728   0
   1  -4   4 41.1393 5.34231   0
  -1  -4  -4 50.9164 5.65767   2
   1  -4   4 53.5413 11.6215   2
   2   4   4 193.318 10.9450   0
   2  -4   4 187.654 7.10513   0
   2  -4   4 202.697 12.7843   2
   3   4   4 164.611 11.4548   0
   3  -4   4 146.634 7.57450   0
   4   4   4 6.46292 9.90438   0
   4  -4   4 3.12983 6.41343   0
   5   4   4 178.347 12.8146   0
   5  -4   4 187.707 9.17393   0
   6   4   4 223.168 14.5412   0
   7   4   4 49.9456 13.4740   0
   8   4   4 2.95960 13.8979   0
   9   4   4 63.4948 14.2884   0
  10   4   4 105.056 15.7104   0
  11   4   4 22.1070 13.4997   0
  12   4   4 21.2868 14.6268   0
  13   4   4 6.28560 16.5552   0
  14   4   4-10.4836 15.7760   0
  18  -5  -4-2.92220 10.4225   0
  17   5  -4 18.1766 13.7360   0
  17  -5  -4-12.1597 9.81287   0
  16   5  -4-18.0768 13.3420   0
  16  -5  -4 1.51475 10.5879   0
  15   5  -4 8.24728 12.7428   0
  15  -5  -4-0.11223 11.3083   0
 -15  -5   4 17.0110 15.1130   2
  14   5  -4-11.6177 11.8002   0
  14  -5  -4 8.62360 11.8146   0
 -14  -5   4 24.0415 15.1727   2
  13  -5  -4 7.35115 10.5826   0
  13   5  -4-7.57432 11.3907   0
 -13  -5   4 7.13869 14.8140   2
  12   5  -4 1.76003 11.3727   0
  12  -5  -4-1.54214 11.2986   0
 -12  -5   4 13.2781 14.1391   2
  11  -5  -4-1.93904 10.6876   0
  11   5  -4 8.23839 10.1753   0
 -11  -5   4-6.79168 14.0455   2
  10  -5  -4-10.0246 10.0010   0
  10   5  -4 1.58426 8.74138   0
 -10  -5   4 5.33878 13.5489   2
  -9   5   4 40.4528 8.50589   0
   9   5  -4 49.2646 9.02460   0
  -9  -5   4 36.9734 14.4435   2
   8   5  -4 56.9859 8.51837   0
  -8   5   4 51.8035 8.78854   0
  -8  -5   4 49.8070 13.3865   2
   7   5  -4 23.0605 6.89273   0
  -7  -5   4 25.0012 12.8586   2
  -7   5   4 21.2536 7.67500   0
  -6   5   4 228.131 10.8417   0
  -6  -5   4 202.375 13.7741   2
  -5   5   4 115.219 8.90348   0
  -5  -5   4 114.713 12.9540   2
  -4  -5   4-6.44886 6.63719   1
  -4   5   4 4.04902 7.24223   0
  -4  -5   4-0.85904 10.7300   2
  -3  -5   4 2.02066 6.91958   1
  -3   5   4 3.92056 7.16353   0
  -3  -5   4-4.64053 10.8995   2
  -2  -5   4 310.175 11.3090   1
  -2   5   4 279.272 10.5420   0
  -2  -5   4 284.117 14.0357   2
  -1  -5   4 76.4010 8.96469   1
  -1  -5   4 74.9628 11.9033   2
  -1   5   4 48.8087 7.82843   0
   0  -5   4 18.5848 8.56756   1
   0  -5   4 18.5311 11.6370   2
   0   5   4 27.3710 7.92340   0
   1   5   4 117.908 9.81005   0
   1  -5   4 132.846 13.3735   2
   2   5   4 116.995 9.91997   0
   2  -5   4 112.617 13.1155   2
   3   5   4 9.42090 9.28167   0
   4   5   4 185.624 12.0222   0
   5   5   4-7.46755 10.3377   0
   6   5   4-2.06416 11.3445   0
   7   5   4 2.07591 12.5592   0
   8   5   4 8.05759 13.0349   0
   9   5   4 18.8278 13.1469   0
  10   5   4 49.6693 13.8805   0
  11   5   4 6.39566 13.5929   0
  12   5   4-9.19078 13.7215   0
  13   5   4 19.4915 15.6352   0
  14   5   4-4.55141 15.4739   0
 -16  -6   4 18.6344 16.3207   2
 -15  -6   4 5.68904 16.3400   2
 -14  -6   4 7.05090 16.1639   2
  13  -6  -4 0.27556 8.88435   0
 -13  -6   4 16.8834 15.7534   2
  12  -6  -4 11.4080 8.10821   0
 -12  -6   4 31.0864 16.0599   2
 -11   6   4 2.81652 7.82100   0
 -11  -6   4-23.7436 15.1039   2
 -10   6   4 16.1561 8.53055   0
 -10  -6   4 10.2155 15.2701   2
  -9   6   4 63.1009 8.74859   0
  -9  -6   4 77.4158 15.5631   2
  -8   6   4-0.36975 9.43037   0
  -8  -6   4-9.27311 14.1214   2
  -7  -6   4 12.1225 13.8666   2
  -7   6   4 37.2124 8.06567   0
  -6   6   4 56.0742 8.15218   0
  -6  -6   4 79.9156 14.0447   2
  -5  -6   4 24.0273 12.6825   2
  -5   6   4 22.8286 7.32277   0
  -4   6   4 30.3175 7.63320   0
  -4  -6   4 39.2839 12.8635   2
  -3  -6   4 68.3078 9.22065   1
  -3   6   4 59.2268 7.62467   0
  -3  -6   4 85.7506 12.9894   2
  -2  -6   4-1.26311 8.86381   1
  -2  -6   4 8.92133 11.9381   2
  -2   6   4-1.96732 7.15505   0
  -1  -6   4 123.191 10.4477   1
  -1   6   4 112.752 8.89979   0
  -1  -6   4 104.762 14.0593   2
   0  -6   4 387.116 13.8052   1
   0   6   4 365.862 12.4401   0
   0  -6   4 405.068 16.5412   2
   1   6   4 19.7718 8.20334   0
   1  -6   4 20.9823 10.1726   1
   1  -6   4 13.6463 12.6708   2
   2  -6   4 54.7818 11.2847   1
   2   6   4 65.7410 9.96451   0
   2  -6   4 65.6058 14.4221   2
   3   6   4 416.084 14.0296   0
   3  -6   4 443.570 18.0849   2
   4   6   4 14.5887 9.77562   0
   5   6   4 5.15367 11.4206   0
   6   6   4 126.575 13.3677   0
   7   6   4 3.02001 11.9934   0
   8   6   4-0.51564 12.2253   0
   9   6   4 33.0182 13.0591   0
  10   6   4-5.63821 13.3001   0
  11   6   4 15.6980 14.1174   0
  12   6   4 20.7315 14.6798   0
  13   6   4 3.87863 14.7819   0
 -15  -7   4 35.7373 16.6207   2
 -14  -7   4 0.03527 16.6384   2
 -13  -7   4-22.7879 16.5745   2
 -12  -7   4 6.26807 15.1552   2
 -11  -7   4 66.7503 16.1219   2
 -10  -7   4 4.64052 15.1026   2
  -9  -7   4 2.54587 14.5005   2
  -8  -7   4-1.67071 14.5375   2
  -7  -7   4 18.7979 15.0049   2
  -6  -7   4-1.62491 14.5103   2
  -5  -7   4-7.93754 14.0229   2
  -4  -7   4 14.2649 13.9276   2
  -3  -7   4 31.3675 14.3810   2
  -3  -7   4 20.0616 9.41420   1
  -2  -7   4 10.5800 9.44147   1
  -2  -7   4 26.1589 13.7117   2
  -2   7   4 20.1318 7.71656   0
  -1   7   4 1.72177 7.89584   0
  -1  -7   4 7.28925 10.1032   1
  -1  -7   4 3.65166 15.3294   2
   0   7   4-2.05445 8.08450   0
   0  -7   4 2.20690 10.5115   1
   0  -7   4-22.4820 15.1049   2
   1  -7   4 246.462 13.8148   1
   1   7   4 221.742 11.7041   0
   1  -7   4 241.628 17.2070   2
   2  -7   4 26.5988 11.0504   1
   2   7   4 19.9676 9.39547   0
   2  -7   4 30.1624 14.6122   2
   3  -7   4 42.1525 12.4831   1
   3   7   4 30.6976 9.83605   0
   3  -7   4 41.6662 15.3372   2
   4  -7   4 26.4038 12.5821   1
   4   7   4 17.8484 10.0656   0
   5  -7   4 31.3951 13.1014   1
   5   7   4 25.6626 10.9913   0
   6   7   4-3.36488 10.9515   0
   7   7   4 20.9548 11.7954   0
   8   7   4 5.75426 12.5335   0
   9   7   4 1.22272 12.1901   0
  10   7   4 67.8585 13.7202   0
  11   7   4 1.37820 14.3094   0
  12   7   4 0.81932 13.6306   0
  13   7   4 3.26304 15.1567   0
 -14  -8   4 6.27574 18.0980   2
 -13  -8   4-24.9980 15.9247   2
 -12  -8   4-19.4480 16.5248   2
 -11  -8   4-10.8940 15.2312   2
 -10  -8   4-31.2014 15.5559   2
  -9  -8   4-21.1195 15.0322   2
  -8  -8   4 11.0306 15.6361   2
  -7  -8   4 19.5729 14.4708   2
  -6  -8   4-8.74586 13.7116   2
  -5  -8   4-7.02992 14.2971   2
  -4  -8   4 36.6885 15.8542   2
  -3  -8   4 47.0334 15.4900   2
  -2  -8   4-11.6020 17.9667   2
  -2  -8   4-1.90245 10.3772   1
  -1  -8   4 18.1046 11.4697   1
  -1  -8   4 7.39921 17.9382   2
   0  -8   4 4.84982 17.2138   2
   1  -8   4 52.7082 12.0211   1
   1  -8   4 45.1893 17.2361   2
   2  -8   4 17.7838 11.5771   1
   2  -8   4 30.8325 16.4091   2
   3  -8   4 6.36780 11.2419   1
   3  -8   4 30.8866 16.2484   2
   4  -8   4 2.55034 13.3078   1
   5  -8   4 4.01736 11.2593   1
   6  -8   4-0.36349 13.0732   1
   7  -8   4 24.7575 12.5982   1
   8  -8   4 4.00696 12.1992   1
   9  -8   4-15.4510 12.8953   1
  10  -8   4-4.40354 12.9179   1
  11  -8   4 16.6273 11.6187   1
 -12  -9   4-29.5722 16.4399   2
 -11  -9   4-7.50839 15.5987   2
 -10  -9   4 18.0187 15.5404   2
  -9  -9   4 1.64755 16.0932   2
  -8  -9   4 21.2047 15.3888   2
  -7  -9   4 53.2416 15.3471   2
  -6  -9   4-4.33820 14.8365   2
  -5  -9   4 8.81534 14.5766   2
  -4  -9   4 19.1852 14.9649   2
  -3  -9   4 17.0756 14.6697   2
  -2  -9   4-4.43857 16.4946   2
  -1  -9   4-21.8977 16.9591   2
  -1  -9   4 2.84626 11.1093   1
   0  -9   4 35.2608 11.9273   1
   0  -9   4 3.23927 17.0761   2
   1  -9   4 39.4424 12.7315   1
   1  -9   4 16.2511 17.1674   2
   2  -9   4 49.0343 11.8170   1
   2  -9   4 49.5334 17.3425   2
   3  -9   4 45.5432 13.6562   1
   3  -9   4 80.1188 17.5364   2
   4  -9   4 34.2594 13.4142   1
   5  -9   4 31.4056 12.3087   1
   6  -9   4 1.07809 13.6159   1
   7  -9   4 14.0817 13.3208   1
   8  -9   4-4.83407 12.2189   1
   9  -9   4 1.21759 14.5617   1
 -10 -10   4 5.20332 15.7869   2
  -9 -10   4 21.0190 15.1941   2
  -7 -10   4-10.2496 14.2411   2
  -6 -10   4 8.96010 14.2382   2
  -5 -10   4 20.8863 15.4939   2
  -4 -10   4 21.7962 14.8307   2
  -2 -10   4-22.6377 17.1762   2
  -1 -10   4 5.95072 17.0568   2
   0 -10   4 19.8059 18.0862   2
   1 -10   4 3.17768 13.0556   1
   1 -10   4 11.5117 17.9237   2
   2 -10   4 63.7695 13.5745   1
   2 -10   4 42.4662 17.8071   2
   3 -10   4 17.2700 11.6904   1
   3 -10   4 45.7199 17.5026   2
   4 -10   4-6.28694 13.6265   1
   5 -10   4 7.80153 13.4190   1
   6 -10   4 32.1131 12.9913   1
   7 -10   4-10.6305 12.5846   1
  -7 -11   4 26.5635 15.1323   2
  -6 -11   4 25.3001 15.3905   2
  -5 -11   4 58.2953 16.4464   2
  -4 -11   4 8.64042 16.6524   2
  -3 -11   4-3.01790 17.2422   2
  -2 -11   4 45.3617 17.6710   2
  -1 -11   4-11.8636 18.3084   2
   0 -11   4 6.32601 18.0702   2
   1 -11   4 48.4288 20.4979   2
   2 -11   4 36.8799 19.3817   2
   2 -11   4 184.152 17.8154   1
   3 -11   4 28.1161 18.7608   2
   3 -11   4 1.13078 13.5461   1
   4 -11   4 8.75763 14.7373   1
  18   0  -5 13.8181 14.3187   0
  17   0  -5 11.9301 14.2133   0
  16   0  -5 10.7827 13.2495   0
  15   0  -5-1.56706 12.8568   0
  14   0  -5-4.28367 12.3308   0
  13   0  -5 2.18790 12.0067   0
  12   0  -5-7.00974 11.6079   0
  11   0  -5 8.20000 11.2318   0
  10   0  -5-1.94528 10.9997   0
   9   0  -5-7.85713 9.75505   0
   8   0  -5-5.85942 9.94586   0
  -7   0   5 4.39213 5.60148   2
  -6   0   5 2.37550 7.55631   0
  -6   0   5 1.64029 4.85133   2
  -5   0   5-2.83486 7.84965   0
  -5   0   5-3.21089 4.16144   2
  -4   0   5-0.11083 7.64130   0
  -4   0   5-3.34693 3.56785   2
  -3   0   5-0.10515 7.30349   0
  -3   0   5-1.62781 3.73710   2
  -2   0   5 1.22139 7.52324   0
  -2   0   5 3.17544 4.09860   2
  -1   0   5 4.70378 7.65263   0
   0   0   5 5.41013 7.70681   0
   1   0   5 0.66709 8.42619   0
   2   0   5 0.18364 8.63095   0
   3   0   5-1.23434 9.70556   0
   4   0   5-2.19750 9.78980   0
   5   0   5-3.71628 9.81544   0
   6   0   5-12.1603 11.3682   0
   7   0   5 4.93345 11.6946   0
   8   0   5 9.87327 12.6713   0
   9   0   5 12.0221 13.6445   0
  10   0   5-5.62968 13.4279   0
  11   0   5 11.0917 13.5080   0
  12   0   5 3.01773 14.3163   0
  13   0   5-8.18824 14.3375   0
  14   0   5 1.92890 14.8546   0
  18   1  -5 1.69315 14.2715   0
  18  -1  -5-2.07987 13.6214   0
  17   1  -5 12.2972 13.2740   0
  17  -1  -5-13.9801 13.3314   0
  16   1  -5 14.2203 13.1620   0
  16  -1  -5-3.20387 13.9356   0
  15  -1  -5 4.02299 12.4418   0
  15   1  -5 18.6222 12.8469   0
  14  -1  -5 8.24735 12.4928   0
  14   1  -5-0.82856 12.5827   0
  13  -1  -5 7.97377 12.1751   0
  13   1  -5 5.70376 12.1441   0
  12  -1  -5 9.75259 11.8281   0
  12   1  -5 8.93730 11.3756   0
  11   1  -5 26.1597 10.8394   0
  11  -1  -5 18.6138 11.6306   0
  10   1  -5 23.3449 10.3749   0
  10  -1  -5 22.5877 11.1513   0
   9  -1  -5 13.9131 10.5849   0
   9   1  -5 16.8216 10.2783   0
   8   1  -5 11.9625 9.59203   0
   8  -1  -5 7.88790 9.95532   0
  -8  -1   5 15.5803 7.58975   2
  -7   1   5 4.51093 8.42543   0
  -7  -1   5 1.46172 7.79529   2
   7   1  -5 3.52163 9.21027   0
  -6  -1   5-3.32647 7.05346   0
  -6   1   5 3.65451 8.00667   0
  -6  -1   5-0.98596 7.20536   2
  -6   1   5 3.24299 3.42890   2
  -5   1   5 27.8246 8.28118   0
  -5  -1   5 27.2853 6.79338   2
  -5   1   5 10.9546 2.74915   2
  -5  -1   5 23.9039 7.51467   0
  -4  -1   5 174.563 9.30485   0
  -4   1   5 169.069 9.89072   0
  -4  -1   5 171.523 7.40115   2
  -3  -1   5 148.785 8.60592   0
  -3   1   5 138.041 9.39535   0
  -3  -1   5 149.353 7.43777   2
  -2  -1   5 63.9322 7.89441   0
  -2   1   5 61.7254 8.96020   0
  -2  -1   5 59.7757 7.02562   2
  -1  -1   5 16.6133 6.55942   2
  -1  -1   5 14.6434 7.36652   0
  -1   1   5 8.86809 8.52092   0
   0  -1   5 125.364 8.34462   0
   0   1   5 124.284 9.46258   0
   1   1   5 82.0818 9.91868   0
   1  -1   5 86.3381 9.31477   0
   2   1   5 80.1062 10.6834   0
   2  -1   5 85.8676 9.24211   0
   3   1   5 87.3504 10.5857   0
   3  -1   5 82.6157 9.62750   0
   4   1   5 26.4776 10.5845   0
   4  -1   5 23.8571 9.56776   0
   5   1   5 9.15812 10.7718   0
   5  -1   5 2.78393 9.96845   0
   6   1   5 20.6513 12.0834   0
   6  -1   5 34.2268 10.8184   0
   7  -1   5 99.1908 12.3270   0
   7   1   5 96.2683 13.9859   0
   8  -1   5 101.825 12.9483   0
   8   1   5 86.1138 14.0495   0
   9   1   5 18.0043 13.2411   0
   9  -1   5 15.1571 11.5330   0
  10   1   5 9.25236 13.3960   0
  10  -1   5-2.47846 12.7310   0
  11   1   5 15.9212 14.4633   0
  11  -1   5 17.1645 12.6153   0
  12   1   5 0.90010 14.1333   0
  12  -1   5 17.7649 13.9248   0
  13   1   5 11.7506 13.7997   0
  13  -1   5-3.86351 14.4568   0
  14   1   5 11.2415 14.3981   0
  14  -1   5 10.3810 15.0829   0
  15  -1   5 8.56814 11.3121   0
  18  -2  -5-8.87123 13.6300   0
  18   2  -5 10.7610 13.7083   0
  17  -2  -5 8.39285 13.3528   0
  17   2  -5 5.90275 12.8204   0
  16  -2  -5-0.39335 13.0174   0
  16   2  -5 14.2283 13.3343   0
  15  -2  -5 7.79879 12.8363   0
  15   2  -5 11.2467 13.2263   0
  14  -2  -5 15.7201 12.5042   0
  14   2  -5 12.7849 12.3855   0
  13  -2  -5 13.3573 11.5400   0
  13   2  -5 0.76545 11.6583   0
  12  -2  -5 1.21897 11.5959   0
  12   2  -5-9.01018 11.2683   0
  11  -2  -5 14.7036 11.1246   0
  11   2  -5-2.49554 11.1583   0
  10   2  -5 12.5364 10.3413   0
  10  -2  -5 10.5669 11.5300   0
 -10  -2   5 34.8125 10.3706   2
   9   2  -5 3.18729 9.12049   0
   9  -2  -5-6.98339 10.5117   0
  -9  -2   5 8.56230 9.71167   2
   8   2  -5 1.63994 8.90203   0
  -8   2   5 4.45105 9.02078   0
  -8  -2   5 1.91059 9.36446   2
  -7   2   5 125.335 10.2454   0
   7   2  -5 145.588 10.1440   0
  -7  -2   5 126.230 10.4251   2
  -6  -2   5 211.309 9.41814   0
  -6   2   5 214.156 11.1206   0
  -6  -2   5 207.117 10.3625   2
  -5  -2   5 184.992 5.75976   1
  -5  -2   5 162.110 8.45635   0
  -5   2   5 159.761 10.2906   0
  -5  -2   5 179.322 9.39889   2
  -4  -2   5 4.43080 5.57675   0
  -4   2   5-1.80162 8.57480   0
  -4  -2   5-3.81628 7.40373   2
  -3  -2   5 411.264 10.4406   0
  -3   2   5 335.012 11.8742   0
  -3  -2   5 419.937 10.9006   2
  -2  -2   5 348.961 10.2600   0
  -2   2   5 343.245 12.4058   0
  -2  -2   5 338.004 10.5979   2
  -1  -2   5 528.415 11.5262   0
  -1   2   5 550.355 12.4587   0
  -1  -2   5 563.456 12.1630   2
   0  -2   5 31.2230 8.50095   2
   0   2   5 20.6600 5.81173   0
   0  -2   5 21.3722 6.86640   0
   1   2   5 8.75828 9.60011   0
   1  -2   5 11.2710 7.77881   0
   2   2   5 66.3360 10.8363   0
   2  -2   5 66.0003 8.40437   0
   3   2   5 99.3790 10.9863   0
   3  -2   5 97.2062 9.25292   0
   4   2   5 15.5677 11.1013   0
   4  -2   5 19.3440 8.31692   0
   5   2   5 5.68057 11.3884   0
   5  -2   5 7.71444 9.20379   0
   6   2   5 39.7268 12.8368   0
   6  -2   5 34.4183 9.86762   0
   7   2   5 1.26341 12.7866   0
   7  -2   5 8.87176 10.7642   0
   8   2   5-9.45727 13.3422   0
   8  -2   5-0.23478 10.9534   0
   9  -2   5 39.0435 12.2352   0
   9   2   5 24.1112 14.1635   0
  10   2   5 1.48018 13.5007   0
  10  -2   5 19.6404 12.4124   0
  11   2   5 17.1910 14.1514   0
  11  -2   5 21.0660 12.9967   0
  12   2   5-8.83601 14.5298   0
  12  -2   5 2.90711 13.0196   0
  13   2   5 21.5472 15.4087   0
  13  -2   5 3.30568 13.9283   0
  14   2   5-2.14140 14.1898   0
  14  -2   5-13.9059 11.7166   0
  15  -2   5 24.6917 12.5760   0
  18  -3  -5 10.0701 14.7069   0
  18   3  -5-11.4773 14.4597   0
  17   3  -5-1.80819 14.4658   0
  17  -3  -5 2.04232 12.7081   0
  16  -3  -5-3.91251 12.9428   0
  16   3  -5-5.88634 12.4983   0
  15  -3  -5 5.22754 12.8408   0
  15   3  -5 3.76859 12.9532   0
  14   3  -5 11.0184 12.4817   0
  14  -3  -5 11.3023 12.5741   0
  13   3  -5 20.5183 11.4377   0
  13  -3  -5 8.89730 11.6859   0
 -13  -3   5 52.9093 13.4293   2
  12  -3  -5 6.75014 11.9216   0
  12   3  -5 8.54766 10.6883   0
 -12  -3   5 20.8919 13.1559   2
  11   3  -5 4.48339 10.0411   0
  11  -3  -5-1.51226 11.3481   0
 -11  -3   5 2.87585 12.0645   2
  10   3  -5 2.52824 9.18618   0
  10  -3  -5 2.14183 10.9835   0
 -10  -3   5-17.5909 11.2367   2
  -9   3   5 11.6195 9.12078   0
   9   3  -5-0.87661 9.14758   0
  -9  -3   5 3.16552 10.8294   2
  -8   3   5 46.8031 9.19921   0
   8   3  -5 51.3770 9.15486   0
  -8  -3   5 46.5066 10.5868   2
   7   3  -5 14.2067 7.67915   0
  -7   3   5 12.0995 8.35834   0
  -7  -3   5 6.59916 9.46662   2
  -6  -3   5 30.7202 7.39725   0
  -6   3   5 35.4427 9.00025   0
  -6  -3   5 18.4007 8.33030   2
  -5  -3   5 6.80117 4.74485   1
  -5  -3   5 3.11123 6.60665   0
  -5  -3   5 1.28422 9.20405   2
  -5   3   5 5.98181 8.15315   0
  -4  -3   5 5.76207 5.24117   1
  -4  -3   5 2.38811 5.53310   0
  -4  -3   5-0.36770 8.92307   2
  -4   3   5-3.80726 8.25244   0
  -3  -3   5 30.7223 6.09977   0
  -3   3   5 25.4231 8.73068   0
  -3  -3   5 29.0476 8.65816   2
  -2  -3   5 71.0679 6.97939   0
  -2   3   5 64.6218 9.42089   0
  -2  -3   5 73.5784 9.96966   2
  -1  -3   5 215.761 8.50733   0
  -1   3   5 252.788 11.4592   0
  -1  -3   5 241.501 11.2027   2
   0  -3   5 4.75770 9.68138   2
   0   3   5 10.1707 9.07800   0
   0  -3   5 5.98154 6.14562   0
   1   3   5 82.3931 11.0079   0
   1  -3   5 77.7039 7.67272   0
   1  -3   5 93.2890 10.7947   2
   2   3   5 20.0967 10.6736   0
   2  -3   5 31.8248 6.68464   0
   3   3   5 12.3730 10.3435   0
   3  -3   5 10.4902 7.53759   0
   4   3   5 102.015 11.9503   0
   4  -3   5 87.1945 8.80087   0
   5   3   5 76.1846 12.2788   0
   5  -3   5 63.1725 10.0285   0
   6   3   5 35.4927 12.7090   0
   6  -3   5 34.1124 10.5054   0
   7  -3   5 4.46702 9.17948   0
   7   3   5-14.2997 13.7106   0
   8   3   5 2.27552 13.6932   0
   8  -3   5-1.32590 8.62991   0
   9   3   5 10.9463 13.9408   0
   9  -3   5 11.1380 10.3463   0
  10   3   5 6.96668 13.9620   0
  10  -3   5 11.1708 9.89310   0
  11   3   5-6.13954 14.6097   0
  11  -3   5 9.93194 9.97883   0
  12   3   5 16.0762 15.5462   0
  12  -3   5 19.1792 10.5100   0
  13   3   5 4.82545 15.0207   0
 -18  -4   5 56.1776 16.8470   2
  17  -4  -5-10.9577 13.3011   0
  17   4  -5 3.24813 12.7412   0
  16   4  -5-3.75305 13.2657   0
 -16  -4   5 16.2984 15.3594   2
  16  -4  -5-13.4876 12.2444   0
  15  -4  -5 9.27193 12.5773   0
  15   4  -5 14.5150 12.5183   0
 -15  -4   5 30.6136 14.0603   2
  14  -4  -5 55.0117 11.7960   0
  14   4  -5 28.7240 12.3978   0
 -14  -4   5 40.9252 14.7066   2
  13   4  -5 22.0343 11.0943   0
  13  -4  -5 17.5164 12.1418   0
 -13  -4   5 36.6076 14.3631   2
  12  -4  -5-2.99993 11.7009   0
  12   4  -5 0.64783 10.5290   0
 -12  -4   5 17.1684 13.0309   2
  11  -4  -5 4.93019 11.1443   0
  11   4  -5 8.38344 9.75311   0
 -11  -4   5 8.50455 13.1962   2
  10   4  -5 3.29528 9.07206   0
 -10   4   5 13.9071 9.47903   0
 -10  -4   5 13.6714 12.7280   2
   9   4  -5 21.8097 9.03416   0
  -9   4   5 7.78509 8.87967   0
  -9  -4   5 10.7030 12.6322   2
  -8   4   5 9.09853 8.55905   0
   8   4  -5 10.7617 8.36868   0
  -8  -4   5 6.32172 11.6854   2
   7   4  -5 1.17499 7.00030   0
  -7   4   5 1.86658 8.40239   0
  -7  -4   5-1.10934 10.3569   2
  -6  -4   5-0.23207 6.19375   0
  -6   4   5 5.41666 8.48447   0
  -6  -4   5 2.85452 10.5524   2
  -5  -4   5 1.27688 5.65296   1
  -5  -4   5 2.05237 5.72467   0
  -5   4   5 4.29812 8.66118   0
  -5  -4   5-3.82259 9.99905   2
  -4  -4   5 37.7028 6.68550   1
  -4  -4   5 29.8084 9.82643   2
  -4  -4   5 32.0562 5.73098   0
  -4   4   5 35.2342 8.83756   0
  -3  -4   5 18.1220 6.44690   1
  -3  -4   5 17.9893 5.53861   0
  -3  -4   5 25.2629 10.1537   2
  -3   4   5 12.7273 8.88984   0
  -2  -4   5 15.1032 10.3770   2
  -2  -4   5 17.3790 5.83599   0
  -2   4   5 17.2787 8.98831   0
  -1  -4   5 4.96587 10.1698   2
  -1  -4   5 4.44642 5.26414   0
  -1   4   5 10.3761 8.63763   0
   0   4   5 101.578 9.86104   0
   0  -4   5 94.8715 6.87588   0
   0  -4   5 104.747 11.5629   2
   1   4   5-3.18884 9.67246   0
   1  -4   5-3.51494 5.68415   0
   1  -4   5 10.3399 10.8112   2
   2   4   5 3.15222 9.71836   0
   3   4   5-2.54658 10.5654   0
   4   4   5 12.6730 11.4223   0
   5   4   5 7.02787 11.1339   0
   6   4   5-2.47017 12.1647   0
   7   4   5 10.5433 13.9684   0
   8   4   5 7.17692 13.2046   0
   9   4   5-11.3815 14.1955   0
  10   4   5 19.1537 15.1110   0
  11   4   5-16.4199 14.9112   0
  12   4   5 16.0083 14.7178   0
  13   4   5 1.47802 15.9834   0
  17  -5  -5-8.90610 9.48694   0
  17   5  -5 0.75448 12.4224   0
  16   5  -5-10.4381 12.2707   0
  16  -5  -5 9.95434 11.9471   0
 -16  -5   5 7.05593 15.5932   2
  15  -5  -5 0.11937 12.5480   0
  15   5  -5 7.91625 12.1384   0
 -15  -5   5 12.0054 14.7245   2
  14  -5  -5-8.28870 11.5197   0
  14   5  -5 0.18496 12.0207   0
 -14  -5   5-4.59694 14.4974   2
  13  -5  -5-0.67989 11.8267   0
  13   5  -5-2.88725 9.98612   0
 -13  -5   5 17.3148 14.4038   2
 -12   5   5 10.3079 9.23965   0
  12   5  -5-6.85971 10.3391   0
 -12  -5   5 4.90000 14.0793   2
 -11   5   5 0.04348 9.07507   0
 -11  -5   5 0.98665 13.9969   2
  11   5  -5 1.36519 8.72573   0
  10   5  -5 12.5526 8.38047   0
 -10   5   5 3.80981 8.90685   0
 -10  -5   5 0.69197 13.4639   2
  -9   5   5 11.7063 8.69621   0
   9   5  -5 13.9967 7.76951   0
  -9  -5   5 6.22791 13.3496   2
  -8   5   5 20.3320 9.15033   0
  -8  -5   5 16.8667 13.4162   2
  -7   5   5 34.5367 9.20729   0
  -7  -5   5 27.6590 12.4180   2
  -6   5   5 23.1624 8.51496   0
  -6  -5   5 10.6780 12.0542   2
  -5   5   5 44.7827 8.77219   0
  -5  -5   5 52.3960 11.9480   2
  -5  -5   5 55.0902 7.19859   1
  -4  -5   5 132.374 8.50899   1
  -4   5   5 98.7017 9.72218   0
  -4  -5   5 104.346 12.6348   2
  -3  -5   5 42.2809 7.67928   1
  -3  -5   5 57.9593 11.6293   2
  -3   5   5 38.2616 9.16808   0
  -2  -5   5 0.18479 7.63618   1
  -2  -5   5-16.7076 11.5585   2
  -2   5   5-4.60682 8.53474   0
  -1  -5   5 84.2561 9.28743   1
  -1   5   5 82.8091 10.1341   0
  -1  -5   5 88.5008 13.0552   2
   0  -5   5 36.6138 11.9864   2
   0   5   5 35.3737 9.78365   0
   1   5   5 5.79484 9.51112   0
   1  -5   5 9.93241 11.9277   2
   2   5   5 61.2277 10.6614   0
   2  -5   5 62.9787 12.7608   2
   3   5   5 13.5475 10.3851   0
   4   5   5 18.0143 10.7625   0
   5   5   5 0.82090 11.9984   0
   6   5   5 38.5631 13.1032   0
   7   5   5 13.5496 13.1719   0
   8   5   5-4.56236 13.5119   0
   9   5   5 9.90802 13.9573   0
  10   5   5 7.88338 13.6689   0
  11   5   5-2.28603 14.2304   0
  12   5   5-31.1175 14.5452   0
  13   5   5-12.9583 14.2169   0
 -16  -6   5 4.42865 14.9673   2
 -15  -6   5-0.62500 15.5022   2
 -14   6   5 11.3819 9.81537   0
 -14  -6   5 12.9688 15.3734   2
 -13   6   5 5.37107 9.93910   0
 -13  -6   5-13.8451 14.8245   2
 -12   6   5 55.3792 10.3913   0
 -12  -6   5 94.3915 16.3008   2
 -11   6   5 23.1291 9.34895   0
 -11  -6   5 18.2675 14.0275   2
 -10   6   5 17.6503 9.21428   0
 -10  -6   5-4.07590 14.6131   2
  -9   6   5-1.62047 8.24769   0
  -9  -6   5 1.90303 14.3414   2
  -8   6   5 54.6677 9.71391   0
  -8  -6   5 67.0500 14.8699   2
  -7   6   5 44.3981 8.95096   0
  -7  -6   5 49.3972 13.8466   2
  -6   6   5-0.34599 8.19134   0
  -6  -6   5 2.66025 13.6009   2
  -5   6   5 25.1181 10.5000   0
  -5  -6   5 32.3506 12.7835   2
  -4  -6   5 8.65356 7.80647   1
  -4  -6   5 21.0063 12.3763   2
  -4   6   5 6.80828 8.36514   0
  -3  -6   5-4.22306 8.16766   1
  -3  -6   5-1.96836 12.3404   2
  -3   6   5 4.92839 8.59798   0
  -2  -6   5 12.0087 8.97132   1
  -2  -6   5 14.2052 12.8105   2
  -2   6   5 8.97302 8.02779   0
  -1  -6   5 91.1388 10.6499   1
  -1   6   5 78.6210 9.26735   0
  -1  -6   5 89.4593 14.4629   2
   0  -6   5 393.537 14.3586   1
   0   6   5 363.990 14.3816   0
   0  -6   5 379.985 17.7555   2
   1   6   5 22.7872 9.68903   0
   1  -6   5 30.0769 10.8907   1
   1  -6   5 26.0997 14.6634   2
   2   6   5 34.6837 10.1016   0
   2  -6   5 45.2600 14.9563   2
   3   6   5 23.5767 10.6380   0
   4   6   5 172.297 14.1414   0
   5   6   5 33.7950 12.7614   0
   6   6   5-8.10352 12.3632   0
   7   6   5-6.88136 12.1230   0
   8   6   5 15.3032 13.8225   0
   9   6   5 0.64980 13.3258   0
  10   6   5 14.7782 13.3147   0
  11   6   5 13.7756 14.4159   0
  12   6   5-6.15956 15.1133   0
 -15  -7   5-27.2475 17.1389   2
 -14  -7   5-21.6772 15.5278   2
 -13  -7   5-9.55495 15.7653   2
 -12  -7   5-6.43575 15.0246   2
 -11  -7   5 5.52714 14.5051   2
 -10  -7   5-11.2248 16.3659   2
  -9  -7   5 10.1128 14.7119   2
  -8  -7   5 43.1682 14.7469   2
  -7  -7   5 40.9414 14.7845   2
  -6  -7   5-8.17173 14.2337   2
  -5   7   5 95.2415 10.5251   0
  -5  -7   5 96.4045 14.8514   2
  -4   7   5 218.160 11.4743   0
  -4  -7   5 231.970 16.6042   2
  -4  -7   5 243.469 12.3170   1
  -3  -7   5 184.384 11.9734   1
  -3   7   5 156.448 10.3322   0
  -3  -7   5 180.488 15.8458   2
  -2  -7   5 7.03951 9.69845   1
  -2  -7   5-9.08362 14.4912   2
  -2   7   5 6.11605 8.48966   0
  -1  -7   5 113.899 11.2783   1
  -1   7   5 88.9399 11.0032   0
  -1  -7   5 96.7866 15.9336   2
   0  -7   5 242.264 14.3879   1
   0   7   5 200.437 11.5902   0
   0  -7   5 231.934 17.6264   2
   1  -7   5 7.49222 15.6594   2
   1   7   5 3.32682 9.38910   0
   1  -7   5-8.20044 11.6053   1
   2  -7   5 20.0310 11.0127   1
   2   7   5 23.1026 8.94441   0
   2  -7   5 36.5143 16.3442   2
   3  -7   5 24.6593 12.4848   1
   3   7   5 9.94930 10.2160   0
   4  -7   5-2.85393 11.6406   1
   4   7   5-6.24609 10.1451   0
   5   7   5 15.8273 11.4245   0
   6   7   5 19.4812 12.5118   0
   7   7   5 26.9239 12.1805   0
   8   7   5 21.4112 13.2244   0
   9   7   5 27.4699 13.4491   0
  10   7   5 22.8770 13.2416   0
  11   7   5 14.3660 14.3128   0
 -13  -8   5-3.33289 16.2824   2
 -12  -8   5-0.10415 14.6935   2
 -11  -8   5-14.1976 14.5209   2
 -10  -8   5-10.6059 14.7414   2
  -9  -8   5-20.7861 15.2726   2
  -8  -8   5-23.8404 14.8629   2
  -7  -8   5-24.1688 14.7709   2
  -6  -8   5 2.89558 14.4683   2
  -5  -8   5 3.60064 13.9704   2
  -4  -8   5 9.59919 14.6197   2
  -3  -8   5-7.91590 15.5982   2
  -3  -8   5-1.62353 9.87769   1
  -2  -8   5 11.2915 10.2687   1
  -2  -8   5 5.47559 16.0181   2
  -1  -8   5-17.2511 10.5167   1
  -1  -8   5-7.72582 15.9099   2
   0  -8   5 25.7424 11.4098   1
   0  -8   5 20.1854 16.0714   2
   1  -8   5 0.07917 11.5417   1
   1  -8   5 9.06252 16.1018   2
   2  -8   5 4.93639 10.5079   1
   2  -8   5 7.46035 16.7445   2
   3  -8   5-5.12866 10.8273   1
   4  -8   5-2.50902 11.3003   1
   5  -8   5-5.45452 13.3225   1
   6  -8   5 12.1473 13.3884   1
   6   8   5 2.47174 11.8742   0
   7  -8   5 3.26777 11.5858   1
   7   8   5 5.33083 12.4404   0
   8  -8   5-3.41453 13.0519   1
   8   8   5-5.25514 12.4269   0
   9  -8   5-5.78976 14.4736   1
   9   8   5 15.1657 12.8168   0
  10   8   5 10.9771 13.2956   0
  11   8   5-3.65784 13.3906   0
 -11  -9   5-18.4811 16.4531   2
  -9  -9   5 1.19761 15.2059   2
  -8  -9   5-0.15996 14.7282   2
  -7  -9   5 3.00988 14.8472   2
  -6  -9   5 10.2543 15.1482   2
  -5  -9   5 30.6456 15.1461   2
  -4  -9   5 18.9323 15.3161   2
  -3  -9   5-31.9789 16.4712   2
  -2  -9   5-27.7839 17.0752   2
  -2  -9   5 15.8943 10.7053   1
  -1  -9   5 14.4283 10.3234   1
  -1  -9   5-1.98988 16.0079   2
   0  -9   5-11.8809 11.1190   1
   0  -9   5 6.50088 16.0537   2
   1  -9   5 57.1853 13.9562   1
   1  -9   5 64.8206 17.6879   2
   2  -9   5 15.6643 9.42256   1
   2  -9   5 21.0185 17.4683   2
   3  -9   5 4.81185 11.4630   1
   4  -9   5-19.6449 12.1398   1
   5  -9   5 47.5399 14.0246   1
   6  -9   5 14.5337 12.2851   1
   7  -9   5-2.84589 12.7051   1
   8  -9   5 15.4779 13.6377   1
  -9 -10   5-8.54988 15.9273   2
  -8 -10   5 0.63144 15.3593   2
  -7 -10   5 9.09058 15.3898   2
  -6 -10   5 25.6075 15.1256   2
  -5 -10   5 45.8264 15.7277   2
  -4 -10   5-13.9162 17.7449   2
  -3 -10   5-4.23197 18.6379   2
  -2 -10   5 54.9588 17.6650   2
  -1 -10   5-6.98765 17.5103   2
   0 -10   5 2.92981 11.9539   1
   0 -10   5-5.03106 16.7513   2
   1 -10   5 0.63590 12.9344   1
   1 -10   5 12.3748 16.2767   2
   2 -10   5 24.9020 18.3408   2
   3 -10   5-1.66431 13.6308   1
   4 -10   5 14.7828 13.3952   1
   5 -10   5 13.9538 13.3439   1
  -6 -11   5 28.9526 16.8740   2
  -5 -11   5 16.3510 18.2381   2
  -4 -11   5-27.8358 18.0678   2
  -2 -11   5-0.58559 18.9576   2
  -1 -11   5 5.30540 18.1792   2
   0 -11   5-8.05063 19.7605   2
   1 -11   5 2.90607 19.5032   2
   1 -11   5 20.7918 13.0426   1
   2 -11   5-1.88679 13.2884   1
   2 -11   5 59.6320 19.7252   2
  18   0  -6 22.5128 14.0650   0
  17   0  -6 33.5442 13.8844   0
  16   0  -6 11.0975 12.6733   0
  15   0  -6 10.1549 12.7931   0
  14   0  -6-5.25553 12.7156   0
  13   0  -6 0.32089 11.8702   0
  12   0  -6 15.0322 12.2319   0
  11   0  -6 16.3073 11.6216   0
  10   0  -6 30.4417 11.5407   0
  -9   0   6 33.4217 9.49296   0
  -8   0   6 0.88388 8.69682   0
  -7   0   6 487.113 14.2755   0
  -6   0   6 94.5800 9.61314   0
  -5   0   6 9.53729 8.61640   0
  -4   0   6 155.504 10.2648   0
  -3   0   6 236.309 11.0494   0
  -2   0   6 270.452 11.9344   0
  -1   0   6 220.632 11.2191   0
   0   0   6 240.581 11.5318   0
   1   0   6 121.473 10.9485   0
   2   0   6 33.9294 10.4292   0
   3   0   6 335.151 14.1810   0
   4   0   6 113.404 12.3543   0
   5   0   6 232.598 14.4253   0
   6   0   6 4.79234 12.3269   0
   7   0   6 10.0763 12.5115   0
   8   0   6 1.11268 12.6758   0
   9   0   6 27.7733 13.7384   0
  10   0   6 1.09972 13.2969   0
  11   0   6 64.0657 14.5989   0
  12   0   6 29.8314 14.7939   0
  13   0   6 11.1778 14.2272   0
  17   1  -6-11.7632 13.8562   0
  17  -1  -6 0.16746 13.3478   0
  16   1  -6 19.8942 13.3237   0
  16  -1  -6 0.12458 13.5784   0
  15  -1  -6 23.5221 13.0488   0
  15   1  -6 24.0729 13.3648   0
  14   1  -6 11.5804 12.6077   0
  14  -1  -6-1.69850 12.3286   0
  13  -1  -6-5.45029 12.0390   0
  13   1  -6-0.99762 11.8043   0
  12  -1  -6 48.6042 12.9366   0
  12   1  -6 65.4280 12.3617   0
  11   1  -6 67.8146 12.2867   0
  11  -1  -6 45.6120 12.9463   0
  10   1  -6 30.9879 11.0509   0
  10  -1  -6 56.7021 12.3168   0
   9   1  -6 4.37870 10.7029   0
  -9   1   6 2.25508 9.34269   0
  -8  -1   6 354.680 12.8713   0
  -8   1   6 423.690 14.3160   0
  -8  -1   6 272.537 9.62306   2
  -7  -1   6 44.6699 8.68620   0
  -7   1   6 50.1249 10.0249   0
  -7  -1   6 35.3072 6.20899   2
  -6  -1   6 12.0144 8.38959   0
  -6   1   6 11.3258 9.02823   0
  -6  -1   6 1.88247 5.02437   2
  -5  -1   6 54.7281 8.89862   0
  -5   1   6 58.0672 9.60612   0
  -5  -1   6 35.2482 5.37095   2
  -4  -1   6 9.68250 7.92583   0
  -4   1   6 14.4579 8.44597   0
  -4  -1   6 18.1321 5.01464   2
  -3  -1   6 4.84774 5.68939   2
  -3  -1   6 8.92720 8.04040   0
  -3   1   6 12.5962 8.63350   0
  -2   1   6 18.6481 9.52146   0
  -2  -1   6 13.5865 6.02429   2
  -2  -1   6 20.1459 8.94109   0
  -1  -1   6-3.18008 8.25719   0
  -1   1   6 8.54001 8.90693   0
   0   1   6 276.215 12.2141   0
   0  -1   6 286.783 11.4056   0
   1   1   6 299.814 13.7119   0
   1  -1   6 293.732 12.3139   0
   2   1   6 17.0738 10.8014   0
   2  -1   6 19.5957 8.51924   0
   3   1   6 305.885 14.1513   0
   3  -1   6 302.051 12.5664   0
   4   1   6 1013.30 21.1821   0
   4  -1   6 1073.84 20.0533   0
   5   1   6 62.2583 12.6835   0
   5  -1   6 54.9067 11.1117   0
   6   1   6 113.672 14.0388   0
   6  -1   6 104.112 12.8621   0
   7   1   6 170.176 15.7511   0
   7  -1   6 190.984 15.1807   0
   8   1   6 146.218 15.4118   0
   8  -1   6 159.776 15.0674   0
   9   1   6-0.58004 13.9669   0
   9  -1   6 9.00362 12.7147   0
  10   1   6 17.6260 14.3459   0
  10  -1   6 18.3597 12.5504   0
  11   1   6 31.5855 14.5480   0
  11  -1   6 26.0202 14.2109   0
  12   1   6-6.29295 14.7355   0
  12  -1   6-6.47541 12.8830   0
  13   1   6 3.64206 15.6224   0
  13  -1   6 3.54292 14.6528   0
  14  -1   6 4.12020 12.4516   0
  17   2  -6 20.9666 14.6526   0
  17  -2  -6 5.26324 12.9252   0
  16  -2  -6-9.29621 13.9084   0
  16   2  -6 8.24034 12.6671   0
  15  -2  -6 9.55113 12.8421   0
  15   2  -6 19.3750 12.9738   0
  14   2  -6 2.60106 12.1707   0
  14  -2  -6 2.89686 12.6970   0
  13   2  -6 20.0077 11.7084   0
  13  -2  -6 2.32926 12.1960   0
 -13  -2   6 10.6255 9.42544   2
  12  -2  -6-9.31620 12.1241   0
  12   2  -6-0.02231 10.8924   0
 -12  -2   6 8.53974 10.0309   2
  11   2  -6 2.51185 11.1325   0
  11  -2  -6-5.51808 12.2525   0
 -11  -2   6 14.0432 9.20866   2
 -10   2   6 19.0994 10.0541   0
  10   2  -6 12.9112 10.4426   0
 -10  -2   6 14.9869 8.12904   2
   9   2  -6 35.4048 11.0741   0
  -9   2   6 59.3023 10.8989   0
  -9  -2   6 40.7691 8.61667   2
  -8  -2   6 7.95284 8.25117   0
  -8   2   6 9.36263 9.76969   0
  -8  -2   6 10.2750 8.34663   2
  -7  -2   6 319.832 11.5920   0
  -7   2   6 304.262 13.3132   0
  -7  -2   6 208.463 9.60465   2
  -6  -2   6 86.1511 8.55929   0
  -6   2   6 133.234 9.79727   0
  -6  -2   6 89.6108 8.77786   2
  -5  -2   6 22.6954 8.24549   0
  -5   2   6 10.1551 8.95402   0
  -5  -2   6 13.4041 7.21543   2
  -4  -2   6 118.046 8.76718   0
  -4   2   6 117.346 10.6328   0
  -4  -2   6 127.128 8.22065   2
  -3  -2   6 197.808 9.77806   0
  -3   2   6 206.668 12.1015   0
  -3  -2   6 191.529 9.56950   2
  -2  -2   6 21.0267 8.22507   2
  -2  -2   6 10.6141 7.42797   0
  -2   2   6 19.1505 9.95003   0
  -1  -2   6 61.8771 8.41427   0
  -1   2   6 62.8571 10.2803   0
  -1  -2   6 63.0766 8.68864   2
   0   2   6 136.949 11.5645   0
   0  -2   6 123.271 9.05984   0
   1   2   6-8.91618 10.8439   0
   1  -2   6-9.75387 8.43330   0
   2   2   6 128.698 12.1201   0
   2  -2   6 128.735 9.99702   0
   3   2   6 102.496 12.1397   0
   3  -2   6 98.6229 10.4451   0
   4   2   6 25.5652 12.1394   0
   4  -2   6 24.7097 9.34533   0
   5   2   6 358.971 16.1617   0
   5  -2   6 334.909 14.5703   0
   6   2   6 18.9722 12.8663   0
   6  -2   6 19.8743 11.6182   0
   7   2   6 29.0682 13.7979   0
   7  -2   6 21.4821 11.4826   0
   8   2   6 32.7312 14.2917   0
   8  -2   6 48.8870 11.7917   0
   9   2   6 42.1830 14.0554   0
   9  -2   6 51.3466 12.6583   0
  10   2   6 7.59007 14.1679   0
  10  -2   6 18.9749 12.8432   0
  11   2   6 37.1842 14.6031   0
  11  -2   6 12.2951 13.3724   0
  12   2   6 46.5755 15.3590   0
  12  -2   6-10.4445 11.3277   0
  13   2   6-23.1704 15.2869   0
  13  -2   6-19.6107 10.9289   0
  14  -2   6 19.0354 11.6817   0
  17   3  -6 23.1409 14.3347   0
  17  -3  -6 16.0102 13.4610   0
  16   3  -6 8.92819 12.3426   0
  16  -3  -6 5.15045 9.66564   0
  15   3  -6 15.0045 12.4929   0
  15  -3  -6-25.0437 13.8460   0
 -15  -3   6 26.9853 13.7944   2
  14  -3  -6-1.82192 12.7818   0
  14   3  -6 9.44402 11.2178   0
 -14  -3   6 31.3180 12.4273   2
  13  -3  -6-4.17171 13.5620   0
  13   3  -6 10.5815 10.5429   0
 -13  -3   6 11.3666 12.0160   2
  12   3  -6-2.49760 10.7409   0
 -12  -3   6 10.6919 12.0226   2
 -11   3   6 0.76136 10.5269   0
 -11  -3   6 7.38053 12.0076   2
  11   3  -6 1.08330 10.0409   0
  10   3  -6 6.33865 10.1310   0
 -10   3   6 10.2916 9.60079   0
 -10  -3   6-8.40824 11.7997   2
  -9   3   6 6.08877 9.49584   0
   9   3  -6 8.18998 9.64094   0
  -9  -3   6 14.0590 10.3235   2
  -8  -3   6 165.157 10.5216   0
  -8   3   6 156.056 11.9170   0
  -8  -3   6 150.089 11.4486   2
  -7  -3   6 12.3604 7.41276   0
  -7   3   6 9.10089 9.33019   0
  -7  -3   6 12.7771 9.09923   2
  -6  -3   6 37.1648 7.64795   0
  -6   3   6 54.0025 10.5419   0
  -6  -3   6 42.2747 10.0629   2
  -5  -3   6 82.8228 8.54052   0
  -5   3   6 89.0442 10.4453   0
  -5  -3   6 87.8824 9.82962   2
  -4  -3   6 21.6668 7.72323   0
  -4   3   6 35.3076 9.62783   0
  -4  -3   6 31.4908 9.02850   2
  -3  -3   6-5.08916 9.28650   2
  -3   3   6-6.69083 9.64784   0
  -3  -3   6 4.66177 7.16357   0
  -2  -3   6 64.3061 8.03220   0
  -2   3   6 84.7526 10.5518   0
  -2  -3   6 64.5533 10.2600   2
  -1  -3   6 83.4127 7.84418   0
  -1   3   6 98.4105 10.7058   0
  -1  -3   6 101.029 9.61352   2
   0  -3   6 7.64580 9.52977   2
   0   3   6 8.60895 10.3314   0
   0  -3   6 2.48479 6.97263   0
   1   3   6 47.0700 11.2389   0
   1  -3   6 55.6317 7.86500   0
   2   3   6 39.5123 12.2693   0
   2  -3   6 36.7292 7.92448   0
   3   3   6-1.96391 11.1538   0
   3  -3   6 12.8535 8.70932   0
   4   3   6 251.737 15.0742   0
   4  -3   6 233.728 12.2437   0
   5   3   6 8.30579 12.5615   0
   5  -3   6-3.54135 8.82722   0
   6   3   6 79.5528 14.2596   0
   6  -3   6 53.3898 9.23315   0
   7   3   6 25.4605 13.1366   0
   7  -3   6 24.4115 8.84764   0
   8   3   6 5.07414 14.2184   0
   8  -3   6 0.74174 8.48826   0
   9  -3   6 29.2220 9.71249   0
   9   3   6 30.8027 15.0471   0
  10   3   6 40.7456 14.1696   0
  11   3   6 18.5757 14.0331   0
  12   3   6 30.1787 14.2149   0
 -18  -4   6 38.5528 11.4858   2
  17   4  -6-3.43756 12.5887   0
  17  -4  -6-8.15706 13.3881   0
  16   4  -6 17.3720 11.3623   0
  16  -4  -6-6.42409 14.1353   0
 -16  -4   6 9.91595 14.6426   2
  15   4  -6 15.4438 12.0829   0
  15  -4  -6-10.4853 13.3623   0
 -15  -4   6-4.19007 14.1125   2
  14  -4  -6 9.01053 12.2873   0
  14   4  -6 19.3376 11.1731   0
 -14  -4   6 29.0159 13.6004   2
 -13   4   6 16.6935 10.9263   0
  13   4  -6 16.9704 11.0466   0
 -13  -4   6 5.28725 12.9738   2
 -12   4   6 13.3490 9.66100   0
  12   4  -6 11.5686 10.0062   0
 -12  -4   6-2.51568 15.6942   2
 -11   4   6 2.22840 10.5841   0
 -11  -4   6 4.93591 13.3636   2
  11   4  -6 0.36452 9.26202   0
  10   4  -6 19.3659 9.61556   0
 -10   4   6 11.8970 9.74143   0
 -10  -4   6 7.78521 11.8258   2
  -9   4   6 132.735 11.6624   0
   9   4  -6 132.920 10.7317   0
  -9  -4   6 134.268 14.0002   2
  -8  -4   6 14.9054 8.14250   0
  -8   4   6 5.25455 10.2072   0
  -8  -4   6-6.99714 11.3000   2
  -7   4   6 37.6977 10.4433   0
  -7  -4   6 36.6939 7.23810   0
  -7  -4   6 24.3181 11.1229   2
  -6   4   6 35.1639 9.68693   0
  -6  -4   6 25.3448 10.6317   2
  -6  -4   6 27.0356 7.19789   0
  -5  -4   6-0.69955 6.87646   0
  -5   4   6 7.31900 9.95874   0
  -5  -4   6-2.35569 10.0399   2
  -4  -4   6-4.83090 6.10706   0
  -4  -4   6 2.09037 6.39531   1
  -4  -4   6-1.62140 10.1902   2
  -4   4   6 0.45867 10.1053   0
  -3  -4   6-3.13185 6.93717   1
  -3  -4   6-1.10488 10.8937   2
  -3  -4   6 1.00793 6.38144   0
  -3   4   6-1.25688 9.57422   0
  -2  -4   6 24.1683 11.3353   2
  -2  -4   6 17.8853 5.86104   0
  -2   4   6 25.8091 9.47116   0
  -1  -4   6 65.9414 11.9487   2
  -1   4   6 53.2228 10.4116   0
   0   4   6 92.9800 11.0691   0
   0  -4   6 96.2486 12.6584   2
   1   4   6 55.1780 11.8952   0
   1  -4   6 81.9065 12.0577   2
   2   4   6 235.285 14.1001   0
   3   4   6 375.353 16.2940   0
   4   4   6 9.64540 12.4726   0
   5   4   6 167.471 14.1666   0
   6   4   6 146.248 15.1653   0
   7   4   6 10.8623 13.8193   0
   8   4   6 4.85235 14.7704   0
   9   4   6 37.4021 15.2214   0
  10   4   6-13.6716 15.1397   0
  11   4   6 6.15249 14.8977   0
  12   4   6-3.59139 16.6253   0
  17   5  -6-3.40272 12.6731   0
  17  -5  -6-26.6190 10.9593   0
 -17  -5   6 18.6657 15.7035   2
  16   5  -6 28.9855 12.7645   0
 -16   5   6 8.75006 10.4911   0
 -16  -5   6-12.6321 14.2758   2
 -15   5   6 8.80490 10.1645   0
  15   5  -6 16.4513 11.7448   0
 -15  -5   6 39.2981 15.3303   2
 -14   5   6-0.83015 10.7031   0
 -14  -5   6-25.5546 14.4702   2
 -13   5   6-4.90688 10.1898   0
 -13  -5   6 1.37184 14.0838   2
 -12   5   6-2.31999 10.0443   0
 -12  -5   6-3.11515 13.3429   2
 -11   5   6-7.37315 9.82383   0
 -11  -5   6-8.65444 13.0470   2
 -10   5   6-1.96193 10.2850   0
 -10  -5   6-3.35879 14.0085   2
  -9   5   6 27.5000 10.1119   0
  -9  -5   6 17.8241 12.9439   2
  -8   5   6 41.0476 9.75931   0
  -8  -5   6 24.7008 13.3785   2
  -7   5   6 17.2806 9.69126   0
  -7  -5   6 9.70862 12.0948   2
  -6   5   6 164.341 11.4955   0
  -6  -5   6 162.516 13.4962   2
  -5   5   6 87.0603 10.6933   0
  -5  -5   6 100.348 12.7901   2
  -4  -5   6 15.8036 7.48446   1
  -4  -5   6 15.6892 11.9304   2
  -4   5   6 8.74158 10.1202   0
  -3  -5   6 46.8552 8.42960   1
  -3  -5   6 19.4343 12.4496   2
  -3   5   6 36.2548 10.2249   0
  -2  -5   6 142.040 10.1884   1
  -2   5   6 133.955 11.4688   0
  -2  -5   6 122.014 12.2426   2
  -1   5   6 80.6791 10.5933   0
  -1  -5   6 69.7497 13.0225   2
   0   5   6-2.37410 10.6430   0
   0  -5   6 3.35177 12.6773   2
   1   5   6 110.572 12.9595   0
   1  -5   6 104.323 14.0229   2
   2   5   6 92.1096 13.1913   0
   3   5   6 23.2826 12.0462   0
   4   5   6 27.5805 12.4792   0
   5   5   6 40.5091 13.0880   0
   6   5   6 37.8965 13.8035   0
   7   5   6-5.92276 14.1958   0
   8   5   6-4.28962 13.7495   0
   9   5   6 18.7371 15.3666   0
  10   5   6 2.99829 14.9434   0
  11   5   6 12.4188 13.5854   0
 -16   6   6 37.9838 11.7875   0
 -16  -6   6 2.02231 15.8344   2
 -15   6   6 0.21759 11.6986   0
 -15  -6   6 0.52614 13.9408   2
 -14   6   6 19.9685 11.0157   0
 -14  -6   6 0.98784 15.2177   2
 -13   6   6-8.29852 10.1173   0
 -13  -6   6-17.0929 14.6310   2
 -12   6   6 1.07840 9.87545   0
 -12  -6   6 4.59526 14.3982   2
 -11   6   6 2.84757 9.30201   0
 -11  -6   6-17.8802 14.1636   2
 -10   6   6 16.9762 9.84490   0
 -10  -6   6 21.1092 13.6520   2
  -9   6   6 2.94164 9.95420   0
  -9  -6   6 13.7013 13.5995   2
  -8   6   6 28.6491 9.70149   0
  -8  -6   6 18.9029 13.8012   2
  -7   6   6 100.070 10.4328   0
  -7  -6   6 77.5358 14.4120   2
  -6   6   6 21.8576 9.21573   0
  -6  -6   6 27.7239 13.5854   2
  -5  -6   6 38.5875 13.5552   2
  -5   6   6 54.4164 12.6768   0
  -4  -6   6 157.855 10.2691   1
  -4   6   6 186.596 9.88738   0
  -4  -6   6 165.054 15.1426   2
  -3  -6   6 51.4822 9.17787   1
  -3  -6   6 41.1881 14.4035   2
  -3   6   6 38.6580 9.92457   0
  -2  -6   6 7.75602 9.07353   1
  -2  -6   6 4.98141 14.1684   2
  -2   6   6 6.44157 9.30660   0
  -1  -6   6 115.108 11.1275   1
  -1   6   6 130.960 11.2971   0
  -1  -6   6 120.525 15.2622   2
   0  -6   6 110.796 10.8489   1
   0   6   6 121.670 12.3581   0
   0  -6   6 124.827 16.0971   2
   1   6   6-4.47110 10.9223   0
   1  -6   6 7.94680 13.7231   2
   2   6   6 76.5201 12.7872   0
   3   6   6 90.9035 12.8227   0
   4   6   6 10.5296 11.7140   0
   5   6   6 45.9932 13.2062   0
   6   6   6 29.3205 13.6337   0
   7   6   6 10.4049 13.8758   0
   8   6   6 14.9046 13.9704   0
   9   6   6 26.3363 14.6624   0
  10   6   6 19.3160 13.8045   0
  11   6   6 13.7329 15.7780   0
 -15  -7   6-16.4503 16.2224   2
 -14  -7   6-3.11456 15.6479   2
 -13  -7   6 1.90555 16.1552   2
 -12  -7   6-11.8534 15.1301   2
 -11  -7   6-31.6367 14.9111   2
 -10  -7   6 1.65214 14.5539   2
  -9   7   6 1.30587 8.43108   0
  -9  -7   6 5.07979 13.8367   2
  -8   7   6-10.6578 8.28904   0
  -8  -7   6-4.73737 13.8001   2
  -7   7   6 7.41792 8.98749   0
  -7  -7   6-1.32789 14.0629   2
  -6  -7   6 22.8499 13.7099   2
  -6   7   6 16.6448 9.79081   0
  -5  -7   6-1.27008 13.9174   2
  -5   7   6 5.52217 9.82802   0
  -4  -7   6 4.36595 8.36577   1
  -4  -7   6 13.1207 13.9485   2
  -4   7   6-6.29618 9.36655   0
  -3  -7   6 24.8539 9.19101   1
  -3  -7   6-11.0224 15.3914   2
  -3   7   6 12.3443 9.09435   0
  -2  -7   6 26.9636 9.97789   1
  -2  -7   6 20.2553 15.3890   2
  -2   7   6 24.9760 10.1434   0
  -1   7   6 2.15313 10.1015   0
  -1  -7   6 13.2268 10.2997   1
  -1  -7   6 0.22034 14.7901   2
   0   7   6 3.49053 10.1528   0
   0  -7   6-0.04846 10.5345   1
   0  -7   6 10.8601 15.5817   2
   1   7   6 51.4486 11.6808   0
   1  -7   6 44.5554 11.2313   1
   1  -7   6 49.9388 15.8984   2
   2  -7   6 9.28429 11.7092   1
   2   7   6 26.0171 10.9828   0
   2  -7   6 37.9400 15.0702   2
   3  -7   6 22.9213 12.3440   1
   3   7   6 36.1561 11.7732   0
   4   7   6 56.1069 12.7428   0
   5   7   6-4.00390 12.3867   0
   6   7   6 3.95543 13.0963   0
   7   7   6 14.7757 12.9832   0
   8   7   6 14.0330 13.7041   0
   9   7   6 3.86004 14.1560   0
  10   7   6 24.3152 14.8605   0
 -13  -8   6-21.8293 15.2079   2
 -12  -8   6-12.9865 15.0750   2
 -11  -8   6-16.4256 15.3136   2
 -10  -8   6-14.7527 15.0502   2
  -9  -8   6 5.35935 13.8914   2
  -8  -8   6-0.20738 14.8697   2
  -7  -8   6-11.8627 13.3875   2
  -6  -8   6-1.03347 14.9227   2
  -5  -8   6 25.7804 14.5265   2
  -4  -8   6 5.93563 14.7052   2
  -4  -8   6 41.6606 10.1290   1
  -3  -8   6 18.2043 10.4679   1
  -3  -8   6-2.21695 15.3830   2
  -2  -8   6-8.42889 9.56219   1
  -2  -8   6-1.01791 16.0693   2
  -1  -8   6 20.5165 11.1161   1
  -1  -8   6 14.6979 15.7644   2
   0  -8   6 44.6904 11.3136   1
   0  -8   6 26.3878 16.4405   2
   1  -8   6 26.5036 11.6393   1
   1  -8   6 28.2185 16.1059   2
   2  -8   6-2.38590 12.2750   1
   2   8   6 5.66360 10.9951   0
   2  -8   6 26.9604 16.3406   2
   3  -8   6 17.2319 12.3806   1
   3   8   6 18.3321 10.5556   0
   4  -8   6 31.3506 11.7243   1
   4   8   6-10.0319 11.1257   0
   5  -8   6-10.8707 12.5689   1
   5   8   6 3.38938 12.7789   0
   6  -8   6 4.93454 13.2590   1
   6   8   6 16.2651 13.0493   0
   7  -8   6-8.04256 14.4171   1
   7   8   6 13.0699 13.8254   0
   8   8   6 25.8599 14.3239   0
   9   8   6-20.3815 14.0249   0
 -11  -9   6-4.87197 15.3932   2
 -10  -9   6-2.01894 16.0226   2
  -9  -9   6 1.15292 15.7009   2
  -8  -9   6 8.01512 15.2596   2
  -7  -9   6-6.91426 14.9442   2
  -6  -9   6 28.7523 15.5047   2
  -5  -9   6 43.4426 15.1669   2
  -4  -9   6-14.9089 16.8164   2
  -3  -9   6 2.46312 16.4202   2
  -3  -9   6 22.2916 11.1939   1
  -2  -9   6-5.91974 10.0999   1
  -2  -9   6 24.7561 16.5775   2
  -1  -9   6-9.52687 10.2062   1
  -1  -9   6 18.3017 17.2954   2
   0  -9   6 31.8186 12.3994   1
   0  -9   6 4.24507 17.8670   2
   1  -9   6 70.6687 13.2354   1
   1  -9   6 72.8325 17.5613   2
   2  -9   6-15.6887 13.1618   1
   2  -9   6 34.9262 18.0743   2
   3  -9   6 18.6263 13.9180   1
   4  -9   6 14.6580 14.4933   1
   5  -9   6 0.66377 13.6579   1
   6  -9   6 2.39342 14.6370   1
  -8 -10   6 2.00689 15.4636   2
  -7 -10   6 66.2180 16.4414   2
  -6 -10   6 73.4966 17.1064   2
  -5 -10   6-9.06736 18.9975   2
  -3 -10   6-16.0747 18.0985   2
  -2 -10   6-1.41782 17.8655   2
  -1 -10   6 6.09910 11.4769   1
  -1 -10   6 10.3753 18.9681   2
   0 -10   6 5.07712 10.0517   1
   0 -10   6 14.7327 17.7047   2
   1 -10   6 4.40289 15.1004   2
   2 -10   6 30.6038 14.3118   1
   2 -10   6 39.2598 18.0573   2
   3 -10   6 15.1436 13.6581   1
   4 -10   6 16.0087 13.6393   1
   0 -11   6 3.01241 12.3222   1
  17   0  -7-7.08121 14.2826   0
  16   0  -7 2.37748 14.9040   0
  15   0  -7 2.52930 13.5484   0
  14   0  -7-7.85077 13.6039   0
  13   0  -7-4.81580 12.4013   0
 -11   0   7-0.97755 10.4365   0
 -10   0   7 14.8034 10.0480   0
  -9   0   7-3.06105 9.96997   0
  -8   0   7-0.11693 10.1742   0
  -7   0   7-4.34798 9.13525   0
  -6   0   7-7.29623 9.62199   0
  -5   0   7 2.52531 9.61467   0
  -4   0   7 9.52380 7.81103   0
  -3   0   7-0.32160 9.30316   0
  -2   0   7-2.46818 9.26007   0
  -1   0   7-0.24212 9.36052   0
   0   0   7-2.82177 10.0934   0
   1   0   7-6.25451 10.3926   0
   2   0   7 3.72635 11.1297   0
   3   0   7-7.94376 11.0235   0
   4   0   7 6.58344 11.5504   0
   5   0   7 3.47235 11.6463   0
   6   0   7 31.6160 13.7918   0
   7   0   7-1.71014 12.8101   0
   8   0   7-4.78233 13.5483   0
   9   0   7 14.1668 13.3403   0
  10   0   7 6.86628 13.3917   0
  11   0   7 10.2302 14.2333   0
  12   0   7 10.5901 14.1710   0
  17   1  -7-5.20646 13.1187   0
  17  -1  -7 6.15431 13.8639   0
  16   1  -7 11.6085 13.6642   0
  16  -1  -7-3.25633 13.2149   0
  15  -1  -7-4.40418 13.4138   0
  15   1  -7-0.54090 12.0987   0
  14  -1  -7 1.02930 12.8383   0
  14   1  -7-17.6384 12.6657   0
  13   1  -7 5.37584 12.9111   0
  13  -1  -7 4.26898 12.4883   0
 -12   1   7-2.54827 10.6815   0
  12   1  -7 11.4536 11.9298   0
 -11  -1   7 3.28033 9.49299   0
 -11   1   7-0.27896 10.5044   0
 -10  -1   7-1.08799 9.41824   0
 -10   1   7 0.35080 10.6549   0
  -9  -1   7 11.9961 9.64624   0
  -9   1   7 4.55077 10.3434   0
  -8  -1   7 30.7479 9.77169   0
  -8   1   7 38.5760 10.7032   0
  -7  -1   7 13.1048 9.22763   0
  -7   1   7 9.95976 9.85022   0
  -6  -1   7 3.60222 8.74952   0
  -6   1   7 6.24451 10.0543   0
  -5  -1   7 0.20161 8.67088   0
  -5   1   7 8.10471 9.69820   0
  -4  -1   7 6.05137 8.24604   0
  -4   1   7 5.37792 9.97838   0
  -3  -1   7 6.10701 8.60504   0
  -3   1   7 14.2276 10.3044   0
  -2  -1   7 15.9180 8.86564   0
  -2   1   7 8.69335 10.3630   0
  -1  -1   7 70.1503 9.56994   0
  -1   1   7 54.6903 10.7353   0
   0   1   7 29.1460 10.7261   0
   0  -1   7 31.9668 9.40503   0
   1   1   7 4.41352 11.2924   0
   1  -1   7-7.24951 10.2034   0
   2   1   7 23.0466 11.8070   0
   2  -1   7 14.6102 10.1982   0
   3   1   7 51.1289 12.7321   0
   3  -1   7 63.8416 11.3466   0
   4   1   7 153.511 14.8040   0
   4  -1   7 155.836 13.0440   0
   5   1   7 9.63968 12.1289   0
   5  -1   7-4.21071 11.2955   0
   6   1   7-24.0248 12.8552   0
   6  -1   7-3.70726 11.7077   0
   7   1   7 31.8479 14.1310   0
   7  -1   7 29.5932 12.7039   0
   8   1   7 2.31222 13.6578   0
   8  -1   7 0.64890 12.7399   0
   9   1   7 16.7408 14.5224   0
   9  -1   7 9.78489 13.1946   0
  10   1   7 1.96293 14.2483   0
  10  -1   7 2.08395 13.4329   0
  11   1   7 23.5264 15.6368   0
  11  -1   7 11.9104 13.0699   0
  12   1   7 9.72694 14.4881   0
  12  -1   7-14.0248 12.0123   0
  17  -2  -7-0.76090 13.1363   0
  17   2  -7-3.30493 13.3663   0
  16   2  -7-1.53081 12.3395   0
  16  -2  -7-4.13095 12.9478   0
  15   2  -7 8.79231 12.7651   0
  15  -2  -7 4.25224 13.2550   0
  14   2  -7 0.30564 12.5000   0
  13   2  -7-8.40272 12.0939   0
 -13   2   7 10.6618 10.9858   0
 -12   2   7 1.59361 11.0057   0
  12   2  -7 1.54628 12.4368   0
 -11   2   7 37.0806 11.5555   0
 -10  -2   7 30.6990 10.0918   0
 -10   2   7 46.6302 12.2236   0
  -9  -2   7 7.70176 8.70435   0
  -9   2   7 6.16128 11.0046   0
  -8  -2   7 2.05444 8.95137   0
  -8   2   7-7.19220 10.8771   0
  -7  -2   7 118.135 10.3538   0
  -7   2   7 131.770 11.9882   0
  -6  -2   7 69.2940 9.60751   0
  -6   2   7 73.3150 11.0131   0
  -5  -2   7 88.2832 9.93938   0
  -5   2   7 79.9905 11.4975   0
  -4  -2   7 6.15255 7.80081   0
  -4   2   7 3.68523 10.6496   0
  -3  -2   7 12.6868 8.63418   0
  -3   2   7 15.9217 10.6748   0
  -2  -2   7 43.4732 7.42608   2
  -2  -2   7 48.5777 9.16583   0
  -2   2   7 61.8431 11.3653   0
  -1  -2   7 17.4907 8.24609   0
  -1   2   7 15.8645 10.3508   0
   0   2   7 33.1752 10.9797   0
   0  -2   7 31.4293 8.91100   0
   1   2   7 24.0444 12.2466   0
   1  -2   7 16.2302 9.85704   0
   2   2   7 5.56846 12.3983   0
   2  -2   7 10.3377 9.73989   0
   3   2   7 6.56378 12.0600   0
   3  -2   7 17.8421 10.0128   0
   4   2   7 5.72517 12.8407   0
   4  -2   7 1.83944 10.4115   0
   5   2   7 61.0273 13.6545   0
   5  -2   7 54.8909 11.3230   0
   6   2   7-9.52604 13.3991   0
   6  -2   7 3.74938 11.0450   0
   7   2   7 20.4169 14.3529   0
   7  -2   7 8.36591 11.5851   0
   8   2   7-1.87110 13.7697   0
   8  -2   7-1.95603 12.3476   0
   9   2   7 5.83728 14.4604   0
   9  -2   7-0.23453 12.2175   0
  10   2   7 20.5272 15.0223   0
  10  -2   7 7.50474 11.5574   0
  11   2   7 1.90605 14.7658   0
  11  -2   7-9.20328 11.0603   0
  12  -2   7-9.01801 10.8519   0
  17   3  -7-4.40457 13.9116   0
  16   3  -7-2.30277 12.5698   0
  15   3  -7-7.51875 12.3095   0
 -15   3   7 10.9854 11.0478   0
  14   3  -7 12.0937 11.4806   0
 -14   3   7-2.48913 11.1352   0
 -13   3   7 3.13596 10.7234   0
  13   3  -7 5.02102 11.7895   0
 -12   3   7 6.30584 11.2231   0
  12   3  -7-2.10941 11.4573   0
 -11   3   7 6.44752 11.1937   0
 -10  -3   7 0.18152 10.5732   0
 -10   3   7 6.76531 10.8937   0
  -9  -3   7 7.92176 8.20813   0
  -9   3   7-8.44738 10.1710   0
  -8  -3   7 1.50404 8.58481   0
  -8   3   7 7.10840 10.8739   0
  -8  -3   7 5.27455 7.28274   2
  -7  -3   7-6.88706 8.27244   0
  -7   3   7 6.42699 10.0973   0
  -7  -3   7-3.31036 7.61920   2
  -6  -3   7 15.1152 8.11001   0
  -6   3   7 8.46824 9.68842   0
  -6  -3   7 14.3521 7.51872   2
  -5  -3   7-1.73243 7.33057   0
  -5   3   7 0.58728 10.6352   0
  -5  -3   7-6.16012 7.49318   2
  -4  -3   7-7.44513 7.87887   2
  -4  -3   7-5.88918 7.16661   0
  -4   3   7-1.21082 10.4510   0
  -3  -3   7-6.55268 9.77405   2
  -3  -3   7 1.18561 8.12331   0
  -3   3   7-5.68735 10.8374   0
  -2  -3   7-1.18800 8.97045   2
  -2  -3   7-0.96848 7.00480   0
  -2   3   7-1.87816 10.0858   0
  -1  -3   7 23.2187 8.55322   2
  -1   3   7 18.2644 10.8472   0
  -1  -3   7 22.6627 7.40538   0
   0  -3   7 1.27841 8.15810   0
   0   3   7-0.46281 10.9400   0
   1   3   7-1.63392 11.8691   0
   1  -3   7-1.38011 8.36784   0
   2   3   7 4.50885 12.4997   0
   2  -3   7 10.5117 7.44498   0
   3   3   7 5.30128 13.1215   0
   3  -3   7 1.91535 7.45008   0
   4   3   7 6.22474 12.8861   0
   4  -3   7 7.56026 7.61190   0
   5   3   7 9.06864 13.3830   0
   5  -3   7 4.64492 8.59151   0
   6   3   7-4.72633 13.9951   0
   7   3   7-19.0180 14.9798   0
   8   3   7-1.48583 14.8362   0
   9   3   7-8.51874 13.8539   0
  10   3   7-3.74572 14.5024   0
  11   3   7 7.88657 16.0539   0
  17   4  -7-8.46626 14.4309   0
 -16   4   7 9.28299 11.8298   0
  16   4  -7 12.8047 11.6521   0
  15   4  -7-1.31885 11.9914   0
 -15   4   7-14.5884 11.1375   0
  14   4  -7 0.76401 11.1950   0
 -14   4   7 14.7041 9.94119   0
 -13   4   7 4.68898 10.4959   0
  13   4  -7-10.6676 10.8713   0
 -12   4   7-15.0304 10.9250   0
  12   4  -7 0.64753 9.92931   0
 -12  -4   7-11.4767 12.0709   2
 -11   4   7 6.91372 10.5206   0
 -11  -4   7-12.8070 11.8291   2
 -10  -4   7 9.46404 7.62131   0
 -10   4   7-7.39385 9.67279   0
 -10  -4   7 3.74820 11.7721   2
  -9  -4   7 8.36202 7.20638   0
  -9   4   7 5.74746 10.2901   0
  -9  -4   7 2.72407 11.8025   2
  -8  -4   7-7.84744 5.93809   0
  -8   4   7 4.66582 10.4535   0
  -8  -4   7 1.41810 10.9342   2
  -7  -4   7 8.09215 6.41437   0
  -7   4   7 10.9693 10.6755   0
  -7  -4   7 2.91241 10.3812   2
  -6  -4   7-2.25005 6.34703   0
  -6   4   7 9.57379 10.2153   0
  -6  -4   7-0.15866 10.6856   2
  -5  -4   7 0.00000 5.88441   0
  -5  -4   7 18.1328 10.5224   2
  -5   4   7 7.42778 10.6541   0
  -4  -4   7-12.3708 11.7469   2
  -4   4   7-5.19594 10.9838   0
  -3  -4   7-7.82243 10.9687   2
  -3   4   7 1.29751 8.89423   0
  -2  -4   7-1.82899 11.8788   2
  -2   4   7 2.75407 9.10277   0
  -1  -4   7 4.93072 11.3825   2
  -1   4   7 18.5953 10.8591   0
   0   4   7 1.75627 10.9911   0
   0  -4   7 26.2095 12.1122   2
   1   4   7 10.7076 12.8492   0
   2   4   7 0.33691 11.6135   0
   3   4   7-2.78684 12.5155   0
   4   4   7 3.35424 13.0632   0
   5   4   7 21.7856 13.5448   0
   6   4   7 19.8208 14.2723   0
   7   4   7-5.57419 14.3797   0
   8   4   7 1.54095 14.3845   0
   9   4   7 3.67760 14.8693   0
  10   4   7 25.9592 15.9755   0
 -16   5   7 14.9590 12.3465   0
 -15   5   7 54.0649 12.6924   0
 -15  -5   7 7.82554 12.5056   2
 -14   5   7 6.15231 10.0335   0
 -14  -5   7-14.0732 12.9730   2
 -13   5   7 8.49998 10.9356   0
 -13  -5   7-28.4289 13.6401   2
 -12   5   7 10.8408 11.1167   0
 -12  -5   7 5.78296 13.1103   2
 -11   5   7-4.38991 10.4366   0
 -11  -5   7-19.2198 12.6260   2
 -10   5   7 21.2629 10.9021   0
 -10  -5   7 21.4115 12.2649   2
  -9   5   7 3.25575 10.2953   0
  -9  -5   7-3.23281 12.4342   2
  -8   5   7 32.7906 10.0308   0
  -8  -5   7 22.4843 12.7735   2
  -7   5   7 10.3538 9.88757   0
  -7  -5   7 10.6354 11.9227   2
  -6   5   7-4.54320 10.5315   0
  -6  -5   7 8.28489 11.6932   2
  -5  -5   7 3.58958 12.0713   2
  -5   5   7 10.8971 10.9298   0
  -4  -5   7-2.87953 12.3937   2
  -4   5   7-3.42483 10.3749   0
  -3  -5   7 67.8894 9.13746   1
  -3  -5   7 62.0576 13.2648   2
  -3   5   7 58.4043 10.9312   0
  -2  -5   7 6.28611 12.6924   2
  -2   5   7 4.46278 10.6453   0
  -1  -5   7 6.26267 12.8155   2
  -1   5   7 11.1906 10.8084   0
   0   5   7 13.3071 12.3385   0
   0  -5   7 32.0072 13.4516   2
   1   5   7 21.5323 12.2298   0
   2   5   7 71.4031 13.1951   0
   3   5   7 11.8675 12.3154   0
   4   5   7-7.64159 12.3314   0
   5   5   7 12.3642 12.9887   0
   6   5   7 2.07184 13.6937   0
   7   5   7 17.7557 15.5202   0
   8   5   7-6.71987 14.3755   0
   9   5   7-3.25592 14.9785   0
  10   5   7 11.5964 15.9536   0
 -15   6   7 23.4176 12.8499   0
 -15  -6   7 19.0319 15.5241   2
 -14   6   7 20.4681 11.3637   0
 -14  -6   7 9.26752 14.4240   2
 -13   6   7 17.0787 11.0677   0
 -13  -6   7-29.6552 14.1223   2
 -12   6   7 11.0772 11.4322   0
 -12  -6   7 13.2728 14.3807   2
 -11   6   7 10.7251 11.0882   0
 -11  -6   7-0.05714 14.5634   2
 -10   6   7 9.53047 10.2275   0
 -10  -6   7-10.0809 14.2425   2
  -9   6   7 7.14731 9.85148   0
  -9  -6   7 14.4071 13.3407   2
  -8   6   7 8.17940 10.3325   0
  -8  -6   7 5.11122 12.7261   2
  -7   6   7-1.65370 9.96256   0
  -7  -6   7 0.73486 12.7241   2
  -6  -6   7 11.8168 13.9259   2
  -6   6   7 9.75121 10.3355   0
  -5  -6   7 31.2094 14.1729   2
  -5   6   7 40.8209 10.8581   0
  -4  -6   7 12.1288 13.7881   2
  -4   6   7 6.38078 10.1204   0
  -3  -6   7 11.1514 14.2186   2
  -3   6   7 15.3450 10.6583   0
  -2  -6   7 17.1906 9.23202   1
  -2  -6   7 10.5085 13.8644   2
  -2   6   7 1.77338 10.7237   0
  -1  -6   7 20.2172 10.2439   1
  -1  -6   7 20.1823 14.7068   2
  -1   6   7 20.3657 11.3055   0
   0   6   7 65.6954 12.7488   0
   0  -6   7 88.8072 15.2089   2
   1   6   7-6.73910 12.3593   0
   1  -6   7 14.9312 14.2126   2
   2   6   7 9.60924 12.2727   0
   3   6   7-3.62502 11.4696   0
   4   6   7 11.0162 12.1711   0
   5   6   7 20.2426 13.3336   0
   6   6   7 25.1206 11.3231   0
   7   6   7-14.1170 13.6274   0
   8   6   7 9.36378 13.8220   0
   9   6   7 10.2674 14.5742   0
 -13  -7   7-11.3271 15.4568   2
 -12  -7   7 17.9845 14.8102   2
 -11   7   7 31.9480 11.4397   0
 -11  -7   7 11.1593 13.7313   2
 -10   7   7 6.76937 9.40397   0
 -10  -7   7-0.65689 13.2099   2
  -9   7   7 18.6542 10.0032   0
  -9  -7   7-15.1199 13.7753   2
  -8   7   7 51.6651 11.0264   0
  -8  -7   7 57.3643 15.0594   2
  -7  -7   7 80.7288 14.9978   2
  -7   7   7 63.8424 11.2036   0
  -6  -7   7 21.6498 14.0445   2
  -6   7   7-4.44102 10.8112   0
  -5  -7   7 20.2590 14.2191   2
  -5   7   7 17.7308 10.8699   0
  -4  -7   7 38.2840 14.9575   2
  -4   7   7 52.1876 11.2722   0
  -3  -7   7 26.1746 15.4442   2
  -3   7   7 32.0660 10.5512   0
  -2  -7   7 1.79061 9.92411   1
  -2  -7   7 11.2636 14.9425   2
  -2   7   7 5.99206 10.2458   0
  -1   7   7-2.41103 11.4255   0
  -1  -7   7 9.81414 10.5311   1
  -1  -7   7-23.1876 14.4971   2
   0  -7   7-24.3642 15.3517   2
   0   7   7 4.80225 11.7356   0
   0  -7   7 11.1221 11.0415   1
   1   7   7 0.24127 11.1371   0
   1  -7   7 4.13717 10.4133   1
   1  -7   7 22.2249 15.4467   2
   2  -7   7 13.1988 11.2920   1
   2   7   7 11.9860 12.0163   0
   3   7   7-3.21560 10.6477   0
   4   7   7-2.42379 11.5353   0
   5   7   7 33.0283 12.3362   0
   6   7   7-2.74769 14.4212   0
   7   7   7-2.24088 13.8852   0
   8   7   7-16.3247 14.0556   0
 -12  -8   7-31.0172 15.7487   2
 -11  -8   7 13.3449 13.8705   2
 -10  -8   7-20.7440 16.0754   2
  -9  -8   7-4.41764 14.4607   2
  -8  -8   7 0.12274 13.6537   2
  -7  -8   7 29.7285 14.3166   2
  -6  -8   7 20.4220 13.9525   2
  -5  -8   7-8.88308 16.3865   2
  -4  -8   7 1.13749 16.0774   2
  -3  -8   7 6.46044 16.1164   2
  -2  -8   7 10.3463 10.1202   1
  -2  -8   7 13.3979 16.9997   2
  -1   8   7-1.45559 10.9060   0
  -1  -8   7 9.84959 11.0327   1
  -1  -8   7 8.64317 16.7966   2
   0   8   7 2.46058 12.2763   0
   0  -8   7 20.5648 11.8284   1
   0  -8   7 14.8946 15.9997   2
   1  -8   7-5.91129 9.74897   1
   1   8   7 1.29283 12.1582   0
   1  -8   7 15.4967 16.3517   2
   2  -8   7-3.03558 10.5530   1
   2   8   7 8.30412 11.3067   0
   3  -8   7 17.2018 12.6869   1
   3   8   7 7.65282 11.2628   0
   4  -8   7 8.04136 13.0473   1
   4   8   7 16.7138 11.9715   0
   5  -8   7-8.10465 13.1623   1
   5   8   7 5.66630 13.8169   0
   6  -8   7-19.3520 14.3097   1
   6   8   7-17.6799 14.0533   0
   7   8   7-17.9114 11.7957   0
 -10  -9   7-18.4445 14.7110   2
  -9  -9   7-4.80296 15.3859   2
  -8  -9   7 28.1258 15.5240   2
  -7  -9   7 32.1408 15.4595   2
  -6  -9   7 18.2914 16.0237   2
  -5  -9   7-19.3588 16.5775   2
  -4  -9   7-8.17067 17.6254   2
  -3  -9   7-11.6648 16.8802   2
  -2  -9   7 7.23321 9.02546   1
  -2  -9   7 2.46059 17.1598   2
  -1  -9   7 8.68555 11.3341   1
  -1  -9   7 7.66953 17.0087   2
   0  -9   7 14.3595 12.8964   1
   0  -9   7 6.72691 16.6700   2
   1  -9   7 1.99557 11.0764   1
   1  -9   7 27.5454 16.8074   2
   2  -9   7-5.72871 11.1450   1
   3  -9   7 21.0036 13.2842   1
   4  -9   7-6.84258 13.5493   1
  -6 -10   7-13.6037 17.6084   2
  -4 -10   7 5.08181 17.0300   2
  -3 -10   7-4.12360 17.6193   2
  -2 -10   7-17.8790 10.1906   1
  -2 -10   7 4.25137 17.6594   2
  -1 -10   7 39.1647 11.8222   1
  -1 -10   7 2.17270 18.7451   2
   0 -10   7 8.81551 17.6122   2
   1 -10   7-19.5921 13.7344   1
   1 -10   7 31.1440 18.9111   2
 -15   0   8 6.24451 11.6200   0
 -14   0   8 0.00000 11.4879   0
 -13   0   8 19.1222 11.3401   0
 -12   0   8 11.6926 10.6725   0
 -11   0   8 14.6688 10.2947   0
 -10   0   8 25.4127 11.0635   0
  -9   0   8 32.1209 11.3970   0
  -8   0   8 86.2551 11.9404   0
  -7   0   8 209.238 13.5962   0
  -6   0   8 27.5118 10.0597   0
  -5   0   8 115.048 11.4660   0
  -4   0   8 296.361 14.8233   0
  -3   0   8 131.598 12.8775   0
  -2   0   8 21.4614 10.6763   0
  -1   0   8 174.906 12.4864   0
   0   0   8 166.596 12.9129   0
   1   0   8 15.0291 11.6739   0
   2   0   8 41.2674 12.3377   0
   3   0   8 118.734 13.7000   0
   4   0   8-1.38035 11.9849   0
   5   0   8 43.0194 12.6025   0
   6   0   8-2.47819 12.8816   0
   7   0   8-7.22482 14.0508   0
   8   0   8 56.7385 14.1233   0
   9   0   8 32.9257 14.7709   0
  10   0   8-4.78559 14.0108   0
  11   0   8 18.1829 11.9024   0
  16   1  -8 7.99523 14.3825   0
 -16   1   8-8.31631 12.2898   0
 -15   1   8 15.1865 12.0309   0
 -14  -1   8-0.75903 10.9572   0
 -14   1   8 17.9651 12.0200   0
 -13  -1   8-6.06158 11.2281   0
 -13   1   8 13.7091 11.0570   0
 -12  -1   8 26.2987 11.2363   0
 -12   1   8 42.4044 11.7425   0
 -11  -1   8 17.5762 10.7271   0
 -11   1   8 42.6627 11.7475   0
 -10  -1   8 12.0008 10.6442   0
 -10   1   8 4.58340 10.9709   0
  -9  -1   8 8.32397 10.3576   0
  -9   1   8 8.48090 10.7751   0
  -8  -1   8 146.022 12.7797   0
  -8   1   8 126.120 13.2053   0
  -7  -1   8 9.39516 10.4261   0
  -7   1   8 9.67036 11.2389   0
  -6  -1   8 16.4986 9.72346   0
  -6   1   8 23.3891 10.7065   0
  -5  -1   8-0.40017 10.2370   0
  -5   1   8-3.35400 10.4789   0
  -4  -1   8 63.0929 11.2835   0
  -4   1   8 52.5852 11.8182   0
  -3  -1   8 104.202 11.4540   0
  -3   1   8 97.5684 12.3877   0
  -2  -1   8-0.81734 9.35020   0
  -2   1   8 2.45002 10.4791   0
  -1   1   8 131.136 11.9496   0
  -1  -1   8 139.471 11.9988   0
   0   1   8 267.284 15.0325   0
   0  -1   8 236.054 13.7312   0
   1   1   8 138.526 14.0760   0
   1  -1   8 98.5377 12.7743   0
   2   1   8-7.94664 12.7021   0
   2  -1   8-3.19985 11.4885   0
   3   1   8 101.548 13.7571   0
   3  -1   8 100.709 12.7423   0
   4   1   8 376.318 18.4219   0
   4  -1   8 355.579 16.4133   0
   5   1   8 2.93020 12.3551   0
   5  -1   8 4.15202 11.2742   0
   6   1   8 1.74758 14.0665   0
   6  -1   8 16.2301 12.5286   0
   7   1   8 8.55957 14.6315   0
   7  -1   8 20.9865 13.3580   0
   8   1   8-2.67303 13.3083   0
   8  -1   8 5.01016 13.0062   0
   9   1   8 2.66687 14.1152   0
   9  -1   8 17.4865 13.3057   0
  10   1   8 18.9469 14.5302   0
  10  -1   8 15.8836 13.1806   0
  11  -1   8-27.9019 12.4511   0
 -16   2   8-12.9956 11.0977   0
  16   2  -8 1.30103 13.6027   0
  15   2  -8-17.1951 13.4364   0
 -15   2   8 0.97844 12.0128   0
 -14  -2   8-1.67070 10.7134   0
 -14   2   8 7.98549 12.3208   0
 -13  -2   8 19.2889 10.3763   0
 -13   2   8 8.32652 11.2099   0
 -12  -2   8 6.97677 9.80718   0
 -12   2   8 7.32739 11.9882   0
 -11  -2   8 21.6968 10.1242   0
 -11   2   8 19.6711 11.1387   0
 -10  -2   8 17.2046 10.0404   0
 -10   2   8 21.5738 11.5839   0
  -9  -2   8 26.9932 10.1862   0
  -9   2   8 30.4704 12.1572   0
  -8  -2   8 49.7757 10.6968   0
  -8   2   8 32.7054 11.2863   0
  -7  -2   8 142.747 11.8621   0
  -7   2   8 134.219 13.2643   0
  -6  -2   8-0.52219 8.82237   0
  -6   2   8 16.4379 10.9251   0
  -5  -2   8 21.5829 9.65061   0
  -5   2   8 14.2331 11.4144   0
  -4  -2   8 40.8319 10.0689   0
  -4   2   8 49.0616 12.2987   0
  -3  -2   8 13.8029 9.37261   0
  -3   2   8 5.21419 11.1983   0
  -2  -2   8 38.0684 10.1491   0
  -2   2   8 44.1763 11.7810   0
  -1   2   8 28.0279 11.9600   0
  -1  -2   8 32.9335 9.55608   0
   0  -2   8-1.47616 10.2742   0
   0   2   8 4.59524 11.6845   0
   1   2   8 25.3052 12.8253   0
   1  -2   8 36.1932 10.1048   0
   2   2   8 29.0195 12.6232   0
   2  -2   8 33.0185 11.5045   0
   3   2   8 48.3686 13.4219   0
   3  -2   8 23.6195 11.3426   0
   4   2   8 30.0611 13.7417   0
   4  -2   8 39.3938 11.6145   0
   5   2   8 102.245 14.2760   0
   5  -2   8 98.6660 12.9068   0
   6   2   8 1.16651 13.7799   0
   6  -2   8 15.4244 11.8351   0
   7   2   8-1.45973 14.3519   0
   7  -2   8 2.21752 11.2255   0
   8   2   8 6.15381 14.3936   0
   8  -2   8 9.82094 10.1617   0
   9   2   8-2.47770 14.6619   0
   9  -2   8-1.01781 9.66802   0
  10   2   8 9.07195 15.0862   0
  10  -2   8 1.30923 11.0431   0
  16   3  -8-20.3866 13.5865   0
 -16   3   8-8.24234 11.8113   0
  15   3  -8 29.0512 13.0233   0
 -15   3   8-17.2729 10.3359   0
 -14  -3   8 20.9836 10.8370   0
 -14   3   8 9.33204 12.3286   0
 -13  -3   8 5.35863 10.2833   0
 -13   3   8 17.7270 11.0853   0
 -12  -3   8 13.8189 10.0908   0
 -12   3   8 17.2899 11.8188   0
 -11  -3   8-1.36420 9.28880   0
 -11   3   8 2.49168 11.3218   0
 -10  -3   8-6.13748 8.65865   0
 -10   3   8-2.72047 11.5629   0
  -9  -3   8 23.0292 9.33346   0
  -9   3   8 20.8217 11.6562   0
  -8  -3   8 50.8267 9.90275   0
  -8   3   8 50.3785 11.8828   0
  -7  -3   8-1.44740 8.73656   0
  -7   3   8-7.22628 10.5942   0
  -6  -3   8 75.5107 9.45682   0
  -6   3   8 81.4003 12.2311   0
  -5  -3   8 40.8567 8.96551   0
  -5   3   8 47.1030 11.8514   0
  -4  -3   8 2.03325 8.21402   0
  -4   3   8-0.40039 11.6226   0
  -3  -3   8 52.5878 8.54453   0
  -3   3   8 62.6417 12.8124   0
  -2  -3   8 12.3936 7.21673   0
  -2   3   8 22.2571 11.4943   0
  -1   3   8-0.70705 11.9150   0
  -1  -3   8 6.85236 7.02493   0
   0   3   8 44.4719 13.2082   0
   0  -3   8 12.9091 7.86001   0
   1   3   8 20.5397 13.2753   0
   1  -3   8 12.8032 8.04298   0
   2   3   8 6.31571 13.0259   0
   2  -3   8 5.20581 8.13967   0
   3   3   8 51.6429 14.3032   0
   4   3   8 28.4681 12.9796   0
   5   3   8 16.1633 12.8889   0
   6   3   8 73.2611 15.2120   0
   7   3   8 13.3023 14.6180   0
   8   3   8-6.62066 15.5833   0
   9   3   8 31.9360 14.4906   0
  16   4  -8 0.50455 12.9154   0
 -15   4   8 7.41805 11.0926   0
  15   4  -8 5.12675 12.4449   0
 -14  -4   8 16.6760 8.62306   0
 -14   4   8 20.7103 11.7616   0
 -13  -4   8 6.95191 7.92191   0
 -13   4   8 73.0316 11.8822   0
 -12  -4   8 1.05923 7.83463   0
 -12   4   8 20.2055 11.4798   0
 -11  -4   8 2.85219 7.49462   0
 -11   4   8-4.24442 11.6454   0
 -10  -4   8 12.0230 7.42818   0
 -10   4   8 26.0190 11.4419   0
  -9  -4   8 11.6204 7.29008   0
  -9   4   8 29.2229 11.5894   0
  -8   4   8 5.31521 11.2049   0
  -7   4   8 36.2621 10.8529   0
  -6   4   8-4.59709 11.4378   0
  -5   4   8 8.08197 11.9184   0
  -4   4   8 34.1007 11.9500   0
  -3   4   8 1.05335 11.3973   0
  -2  -4   8 73.6881 10.2231   2
  -2   4   8 75.5983 12.5062   0
  -1   4   8 99.4475 13.3121   0
  -1  -4   8 84.9537 10.9593   2
   0   4   8 4.45287 13.1301   0
   1   4   8 26.2840 13.5093   0
   2   4   8 122.633 15.3365   0
   3   4   8 72.5604 14.0124   0
   4   4   8 12.4742 13.5288   0
   5   4   8 71.5160 14.6751   0
   6   4   8-3.66645 14.3679   0
   7   4   8-11.7659 14.7021   0
   8   4   8 6.55598 13.3904   0
   9   4   8-26.5061 15.0070   0
 -15   5   8-4.29924 11.4551   0
 -14   5   8-1.96170 11.1572   0
 -13   5   8-14.1281 10.6635   0
 -12   5   8-5.14955 11.1201   0
 -11   5   8-11.4153 11.0338   0
 -10   5   8 11.1740 11.1298   0
  -9   5   8 36.0113 10.7425   0
  -8   5   8 25.0288 11.1088   0
  -7  -5   8 12.0577 9.86969   2
  -7   5   8-7.11787 11.1706   0
  -6   5   8 107.241 13.5017   0
  -6  -5   8 105.700 11.7864   2
  -5  -5   8 55.5593 13.0104   2
  -5   5   8 62.2428 13.2487   0
  -4  -5   8-12.2862 12.5150   2
  -4   5   8 10.6719 12.1493   0
  -3  -5   8 52.4203 13.6122   2
  -3   5   8 56.0711 12.2957   0
  -2   5   8 77.0491 12.4264   0
  -2  -5   8 68.1630 13.6419   2
  -1  -5   8 25.6283 12.7614   2
  -1   5   8 13.1776 11.9571   0
   0   5   8 12.6953 12.6078   0
   1   5   8 15.8281 12.8567   0
   2   5   8 13.4208 13.1715   0
   3   5   8 5.52505 13.2203   0
   4   5   8 34.7119 13.8307   0
   5   5   8 9.09229 13.4583   0
   6   5   8 21.7304 15.5664   0
   7   5   8 16.6175 15.4299   0
   8   5   8 7.37813 15.9785   0
 -14   6   8-1.51919 11.3169   0
 -13   6   8 27.7191 13.0068   0
 -11   6   8 16.1536 10.7266   0
 -11  -6   8-14.4822 12.9417   2
 -10   6   8-1.54639 10.6734   0
 -10  -6   8-15.8830 12.3860   2
  -9   6   8-9.91213 10.2911   0
  -9  -6   8-4.33336 12.4844   2
  -8   6   8 1.97578 10.0542   0
  -8  -6   8 51.3266 12.9973   2
  -7  -6   8 76.1316 13.1563   2
  -7   6   8 50.9562 11.6333   0
  -6  -6   8 5.69512 12.9020   2
  -6   6   8-3.57852 11.5135   0
  -5  -6   8 11.2188 13.7382   2
  -5   6   8 40.9061 12.1321   0
  -4  -6   8 28.7556 13.9511   2
  -4   6   8 40.2173 11.5452   0
  -3  -6   8-8.04440 13.8478   2
  -3   6   8-1.73275 10.4758   0
  -2  -6   8 36.9052 14.7385   2
  -2   6   8 18.8017 11.4928   0
  -1   6   8-0.53798 12.0833   0
  -1  -6   8 6.51059 9.29915   1
  -1  -6   8-4.89189 15.3978   2
   0   6   8 0.00000 12.5169   0
   0  -6   8 10.6292 13.8205   2
   1   6   8-5.25890 12.2544   0
   2   6   8 7.51908 12.0302   0
   3   6   8 13.0628 13.8743   0
   4   6   8 6.35477 13.6001   0
   5   6   8 34.6280 13.8043   0
   6   6   8-8.96112 15.1067   0
   7   6   8-10.9812 15.1056   0
 -14  -7   8 14.0321 11.0025   2
 -13   7   8 17.7350 11.2255   0
 -13  -7   8-11.7720 10.8472   2
 -12   7   8-0.32675 10.2914   0
 -12  -7   8 2.40223 14.0340   2
 -11   7   8-12.8912 10.5800   0
 -10   7   8-9.40582 11.4147   0
 -10  -7   8-28.3556 13.1201   2
  -9   7   8-26.2698 11.2888   0
  -9  -7   8 0.41289 13.6214   2
  -8  -7   8 17.6528 14.0119   2
  -8   7   8 17.9106 10.8358   0
  -7  -7   8 25.8061 13.3406   2
  -7   7   8-0.46717 11.4391   0
  -6  -7   8 6.28811 14.4061   2
  -6   7   8 18.4626 10.4343   0
  -5  -7   8 0.22157 15.0819   2
  -5   7   8 11.7833 11.0629   0
  -4  -7   8-6.64648 14.8739   2
  -4   7   8 3.36134 9.90247   0
  -3  -7   8 7.41235 14.5098   2
  -3   7   8 7.97806 10.5629   0
  -2   7   8 22.9990 10.8468   0
  -2  -7   8-5.17410 14.8633   2
  -1   7   8-12.5711 12.2189   0
  -1  -7   8 6.44074 10.2214   1
  -1  -7   8 2.94349 14.7151   2
   0   7   8 11.1554 12.2316   0
   0  -7   8 10.8601 9.28029   1
   0  -7   8 40.1204 15.5528   2
   1   7   8 19.6473 12.0312   0
   1  -7   8 37.6583 11.1281   1
   2   7   8 18.2923 13.0815   0
   3   7   8 18.1981 12.2855   0
   4   7   8 24.1818 13.2457   0
   5   7   8-19.2674 14.9507   0
   6   7   8 3.31537 13.6004   0
 -12  -8   8-29.2068 13.8450   2
 -11  -8   8-6.41608 14.3584   2
 -10  -8   8-6.49048 13.7759   2
  -9  -8   8 41.5181 14.8543   2
  -8  -8   8 40.7962 15.1162   2
  -7  -8   8 18.2310 15.0686   2
  -6  -8   8-7.76023 16.9423   2
  -5  -8   8-4.44368 16.1769   2
  -4  -8   8 22.6832 16.4034   2
  -4   8   8 22.3390 9.74625   0
  -3  -8   8 22.2166 16.2906   2
  -3   8   8 9.88167 9.84869   0
  -2   8   8-9.57937 11.5082   0
  -2  -8   8 14.9546 17.0206   2
  -1   8   8 0.55561 12.1701   0
  -1  -8   8 16.4212 10.6109   1
  -1  -8   8 0.00000 15.5278   2
   0   8   8-0.84489 10.6452   0
   0  -8   8 17.1181 10.8468   1
   0  -8   8 23.1492 16.0403   2
   1  -8   8-1.08975 11.1782   1
   1   8   8 0.57816 12.1955   0
   2  -8   8-19.7953 10.6970   1
   2   8   8 8.20971 13.1121   0
   3  -8   8 5.79819 12.2915   1
   3   8   8 4.39612 13.2125   0
   4  -8   8 10.6768 15.1664   1
   4   8   8 11.3992 13.2164   0
   5   8   8 16.3333 13.8891   0
  -9  -9   8 70.3595 16.0755   2
  -8  -9   8 41.4873 16.2060   2
  -7  -9   8 9.23063 17.0943   2
  -6  -9   8-8.32424 16.9171   2
  -5  -9   8-16.5123 16.6429   2
  -4  -9   8-19.4699 17.6405   2
  -3  -9   8 8.13141 18.6196   2
  -2  -9   8 0.56215 18.0857   2
  -1  -9   8 18.7334 12.3575   1
  -1  -9   8 0.52215 18.3615   2
   0  -9   8 5.67668 11.6030   1
   0  -9   8 53.6562 18.3353   2
   1  -9   8 27.3230 11.6351   1
   2  -9   8 36.2867 14.3498   1
 -15   0   9-4.31834 11.6318   0
 -14   0   9-0.93666 10.8859   0
 -13   0   9-0.55284 11.8496   0
 -12   0   9-6.98897 10.8026   0
 -11   0   9 1.38851 10.8023   0
 -10   0   9 5.50690 10.6409   0
  -9   0   9-0.76168 11.8306   0
  -8   0   9 2.59446 11.3284   0
  -7   0   9-3.78998 10.7511   0
  -6   0   9 3.04872 10.8840   0
  -5   0   9 15.7552 11.5085   0
  -4   0   9 5.37317 11.1616   0
  -3   0   9 0.88990 11.0154   0
  -2   0   9 0.98751 10.9290   0
  -1   0   9 1.62554 10.9327   0
   0   0   9-3.37494 12.5226   0
   1   0   9-2.82587 12.3795   0
   2   0   9 2.32880 11.5556   0
   3   0   9-1.80223 12.2696   0
   4   0   9-2.86798 12.4415   0
   5   0   9 17.7963 13.1727   0
   7   0   9-14.9037 14.3403   0
   8   0   9 10.8560 14.4341   0
   9   0   9-0.07784 12.0349   0
 -15  -1   9 0.36408 10.8763   0
 -15   1   9-13.5898 11.6206   0
 -14  -1   9 7.67304 11.4117   0
 -14   1   9-4.73738 12.0623   0
 -13  -1   9 2.70061 10.9886   0
 -13   1   9 1.44730 11.5862   0
 -12  -1   9 9.08920 11.5513   0
 -12   1   9-0.03023 10.4155   0
 -11  -1   9-5.86487 11.0132   0
 -11   1   9 11.3908 11.3321   0
 -10  -1   9 2.91820 10.9133   0
 -10   1   9-0.45312 10.4173   0
  -9  -1   9 3.57102 10.5530   0
  -9   1   9 4.92603 11.1418   0
  -8  -1   9-4.25494 10.1506   0
  -8   1   9 0.30804 11.0203   0
  -7  -1   9-12.8670 10.7345   0
  -7   1   9-1.49791 11.4591   0
  -6  -1   9-2.03084 10.4834   0
  -6   1   9-13.6358 12.4784   0
  -5  -1   9 2.63283 10.7827   0
  -5   1   9 8.77418 11.4467   0
  -4  -1   9 24.1229 10.5757   0
  -4   1   9 29.1882 11.6915   0
  -3  -1   9 10.0459 10.4209   0
  -3   1   9 9.36161 11.4157   0
  -2  -1   9 8.17581 10.6843   0
  -2   1   9 3.73760 10.8333   0
  -1   1   9 28.9199 11.6229   0
  -1  -1   9 52.2759 11.0841   0
   0   1   9 42.1120 13.9901   0
   0  -1   9 33.1883 11.6101   0
   1   1   9-1.15224 12.6073   0
   1  -1   9-4.31709 11.8602   0
   2   1   9-4.36026 12.7548   0
   2  -1   9 18.4219 11.7377   0
   3   1   9 23.8056 12.7869   0
   3  -1   9 38.7611 12.3055   0
   4   1   9 7.67239 13.3111   0
   4  -1   9 9.53438 11.7109   0
   5   1   9 26.0842 13.7036   0
   5  -1   9 0.11863 11.8610   0
   6   1   9-5.56761 13.2970   0
   7   1   9-6.99648 14.8231   0
   7  -1   9-15.8913 13.3086   0
   8   1   9 13.7814 14.5965   0
   8  -1   9 4.13458 12.7547   0
   9  -1   9 16.7042 11.9177   0
 -15  -2   9-1.43561 11.0578   0
 -15   2   9 2.69200 10.8514   0
 -14  -2   9 2.84053 9.85083   0
 -14   2   9 14.7643 11.8963   0
 -13  -2   9 1.83099 11.0232   0
 -13   2   9 25.4930 12.9895   0
 -12  -2   9-5.80754 9.73884   0
 -12   2   9-0.40551 12.4626   0
 -11  -2   9 6.23020 10.3632   0
 -11   2   9 14.4811 10.6272   0
 -10  -2   9 21.1988 10.6146   0
 -10   2   9 11.2019 11.6173   0
  -9  -2   9 5.06222 9.95712   0
  -9   2   9-6.61403 10.7841   0
  -8  -2   9 7.67111 9.85302   0
  -8   2   9 4.58654 10.7079   0
  -7  -2   9 9.08596 10.0501   0
  -7   2   9 19.6883 11.8610   0
  -6  -2   9 3.13528 9.75791   0
  -6   2   9 6.67414 12.0546   0
  -5  -2   9 18.6965 9.85780   0
  -5   2   9 12.0942 12.0817   0
  -4  -2   9 18.7309 10.6515   0
  -4   2   9 16.9906 11.8377   0
  -3  -2   9-4.29172 9.79562   0
  -3   2   9 9.00916 11.4213   0
  -2   2   9 2.38889 11.6850   0
  -2  -2   9-6.37170 9.48055   0
  -1   2   9 8.64975 11.5363   0
  -1  -2   9 10.3174 9.74509   0
   0   2   9 7.12955 13.3733   0
   0  -2   9-16.7097 10.8064   0
   1   2   9-4.84954 12.3908   0
   1  -2   9 4.75799 10.9245   0
   2   2   9-4.03389 13.2231   0
   2  -2   9 7.27262 10.5957   0
   3   2   9-7.94533 13.0368   0
   3  -2   9 10.4907 10.4374   0
   4   2   9 9.56176 13.2114   0
   4  -2   9 3.40806 8.45122   0
   5   2   9 21.7913 13.5563   0
   5  -2   9-15.8921 9.58518   0
   6   2   9-11.8902 13.0624   0
   6  -2   9 153.821 8.44845   0
   7   2   9-16.4017 15.2550   0
   7  -2   9 14.3449 10.7795   0
   8   2   9-14.5794 15.0896   0
 -15  -3   9 16.8431 8.11532   0
 -14  -3   9 3.40981 9.61440   0
 -14   3   9 2.36538 11.9945   0
 -13  -3   9 15.3773 10.6821   0
 -13   3   9-10.2676 11.9155   0
 -12  -3   9-0.90972 9.05907   0
 -12   3   9-5.90451 11.4079   0
 -11  -3   9-11.0293 9.73417   0
 -11   3   9 0.03112 11.7151   0
 -10  -3   9-14.3926 9.79816   0
 -10   3   9 5.55074 11.1411   0
  -9  -3   9-2.47100 9.88118   0
  -9   3   9 10.1216 11.7510   0
  -8  -3   9 0.32082 8.89651   0
  -8   3   9 3.18126 11.5261   0
  -7  -3   9-5.58023 8.42977   0
  -7   3   9 0.88494 11.4675   0
  -6  -3   9-16.0310 9.17264   0
  -6   3   9 6.99814 6.20298   0
  -5  -3   9-2.80294 8.35886   0
  -5   3   9-10.0236 6.22069   0
  -4  -3   9 7.55709 7.89598   0
  -4   3   9-0.07996 12.2199   0
  -3  -3   9 7.54110 7.24266   0
  -3   3   9 8.36270 12.1961   0
  -2   3   9 2.47115 11.6780   0
  -2  -3   9-4.33207 7.25832   0
  -1   3   9 12.3741 12.3176   0
   0   3   9 1.95404 12.9523   0
   1   3   9 4.21045 13.3550   0
   2   3   9 13.4626 13.3338   0
   3   3   9-0.18913 13.6699   0
   4   3   9-3.36391 13.6218   0
   5   3   9-0.98762 12.9488   0
   6   3   9 2.47778 14.7889   0
   7   3   9-1.58126 14.1590   0
 -14   4   9-23.2435 12.2840   0
 -13   4   9 3.76854 11.8826   0
 -12   4   9-9.39955 12.3077   0
 -11   4   9 12.6308 11.8091   0
 -10   4   9-20.4776 11.5980   0
  -9   4   9-2.41119 10.2529   0
  -8   4   9 18.1478 11.5718   0
  -7   4   9 4.49756 12.0067   0
  -6   4   9 14.1306 12.3925   0
  -5   4   9 10.2835 11.9464   0
  -4   4   9 0.43870 11.9864   0
  -3   4   9 18.0607 11.8811   0
  -2   4   9 4.89254 12.0707   0
  -1   4   9 6.46760 12.2947   0
   0   4   9-12.6802 13.6098   0
   1   4   9-0.18510 13.3478   0
   2   4   9 21.8059 14.7620   0
   3   4   9 1.80186 13.5317   0
   4   4   9 6.38237 14.4971   0
   5   4   9 7.88505 13.6942   0
   6   4   9-5.73886 14.9778   0
   7   4   9 15.2973 15.7835   0
 -13   5   9-5.81908 13.0475   0
 -12   5   9-4.41745 11.4713   0
 -11   5   9 4.54414 11.1531   0
 -10   5   9 1.54018 11.9699   0
  -9   5   9 11.9898 11.8500   0
  -8   5   9-1.26082 12.4980   0
  -7   5   9 23.9306 13.0180   0
  -6   5   9-0.29814 13.0864   0
  -5   5   9-3.60742 12.3224   0
  -4   5   9 22.2520 12.3117   0
  -3   5   9 23.6879 12.6551   0
  -2   5   9 14.2277 12.5516   0
  -1   5   9 7.61582 13.3010   0
   0   5   9 7.45673 13.1309   0
   1   5   9-18.3803 13.5542   0
   2   5   9-4.29524 14.3184   0
   3   5   9 10.3943 13.1349   0
   4   5   9 12.7832 13.9944   0
   5   5   9 10.1812 13.3826   0
   6   5   9-7.39578 15.4587   0
 -12   6   9-16.0427 11.0613   0
 -11   6   9-16.8830 11.1685   0
 -10   6   9-1.22373 11.4477   0
  -9   6   9-10.8029 12.2986   0
  -8   6   9-1.49063 11.8785   0
  -6   6   9 11.3210 11.5655   0
  -5   6   9-6.02493 11.9751   0
  -4   6   9 5.43646 11.7541   0
  -3   6   9 17.9633 12.0799   0
  -2   6   9 10.9204 12.1478   0
  -1   6   9-16.1030 13.4881   0
   0   6   9 14.5582 13.8635   0
   1   6   9 28.4386 13.2733   0
   2   6   9 4.41187 14.1761   0
   3   6   9 14.2309 13.6341   0
   4   6   9 20.7406 14.3983   0
   5   6   9 0.45935 15.3076   0
 -11   7   9-14.0515 11.5330   0
 -10   7   9-4.64149 12.5705   0
  -9   7   9 1.51456 11.6396   0
  -8   7   9-0.63643 11.5784   0
  -7   7   9 14.3114 12.3396   0
  -6   7   9 4.02680 11.5243   0
  -5  -7   9-21.7561 14.5689   2
  -5   7   9-19.2297 11.4125   0
  -4  -7   9 6.33116 14.8432   2
  -4   7   9 21.9820 12.1552   0
  -3  -7   9 19.8726 15.1109   2
  -3   7   9 9.27416 12.4031   0
  -2   7   9 5.93218 11.8221   0
  -2  -7   9 13.8194 15.0831   2
  -1   7   9 14.8739 12.4879   0
  -1  -7   9 25.1632 15.5282   2
   0   7   9 9.29861 12.7131   0
   1   7   9-6.64048 12.9964   0
   1  -7   9-0.29334 10.0321   1
   2   7   9 16.5803 12.7652   0
   3   7   9-2.65927 13.8120   0
   4   7   9-12.6885 14.0458   0
  -8  -8   9 19.2255 13.9501   2
  -6  -8   9-12.1922 16.6950   2
  -6   8   9 20.6135 10.9349   0
  -5   8   9 19.2392 12.1638   0
  -4  -8   9 9.04068 16.2312   2
  -4   8   9-6.26418 12.5544   0
  -3   8   9-0.68281 12.4892   0
  -3  -8   9-21.7188 15.8602   2
  -2   8   9 12.1679 13.7038   0
  -2  -8   9 7.30633 16.5539   2
  -1   8   9-13.8758 13.1530   0
  -1  -8   9 29.4599 16.8724   2
   0   8   9 13.0278 13.1371   0
   1  -8   9-9.26486 12.2754   1
   1   8   9-3.53289 12.6790   0
   2  -8   9 4.51910 14.1225   1
   2   8   9 16.8580 13.3521   0
  -6  -9   9-23.8932 17.0955   2
  -5  -9   9-30.4362 18.1136   2
  -4  -9   9 0.77051 18.3090   2
  -3  -9   9 0.00000 17.9899   2
  -2  -9   9 0.07269 18.1866   2
 -14   0  10 5.96036 12.7318   0
 -13   0  10 12.9461 12.2596   0
 -12   0  10 25.9398 11.9888   0
 -11   0  10 11.6338 12.0934   0
 -10   0  10-1.10198 11.1897   0
  -9   0  10 4.04200 11.4309   0
  -8   0  10 105.548 13.0494   0
  -7   0  10 90.8672 13.5959   0
  -6   0  10-7.20654 11.7221   0
  -5   0  10 47.1409 12.8204   0
  -4   0  10 142.386 13.8283   0
  -3   0  10 27.3998 11.7036   0
  -2   0  10 19.0583 12.4612   0
  -1   0  10 12.7109 12.3783   0
   0   0  10-1.75439 12.2913   0
   1   0  10-17.3548 12.5688   0
   2   0  10 6.27446 13.0934   0
   3   0  10 11.4802 12.7983   0
   4   0  10 21.1898 13.5670   0
   5   0  10 77.1707 14.5824   0
   6   0  10-7.47235 13.9525   0
   7   0  10 5.27415 10.4460   0
 -14  -1  10-1.32272 12.2061   0
 -13  -1  10 9.27689 10.2354   0
 -13   1  10 13.3936 12.8020   0
 -12  -1  10 30.3473 11.7710   0
 -12   1  10 17.7173 12.0746   0
 -11  -1  10-7.60889 11.0084   0
 -11   1  10-23.3462 11.8206   0
 -10  -1  10 2.73019 11.4528   0
 -10   1  10 1.65693 11.0409   0
  -9  -1  10 13.7041 10.5972   0
  -9   1  10-10.4041 11.5703   0
  -8  -1  10 13.3841 10.9362   0
  -8   1  10-14.9450 11.3422   0
  -7  -1  10-0.99557 10.5133   0
  -7   1  10 8.74748 11.9382   0
  -6  -1  10 7.89499 11.4531   0
  -6   1  10 3.13465 12.0650   0
  -5  -1  10 11.3062 11.1337   0
  -5   1  10-3.52192 11.4804   0
  -4  -1  10 27.5896 11.0191   0
  -4   1  10 36.0679 12.0183   0
  -3  -1  10 60.6010 12.4768   0
  -3   1  10 74.8617 12.7262   0
  -2   1  10-16.0597 11.8399   0
  -2  -1  10-1.16490 10.8354   0
  -1   1  10 29.5697 13.1207   0
  -1  -1  10 34.1807 11.7467   0
   0   1  10 18.4346 13.3840   0
   0  -1  10 28.1781 12.8512   0
   1   1  10 20.0557 13.2612   0
   1  -1  10 37.8787 12.7131   0
   2   1  10 31.8250 14.2329   0
   2  -1  10 2.87927 12.0197   0
   3   1  10-0.56511 12.4591   0
   3  -1  10 5.23539 11.7544   0
   4   1  10 41.4383 14.3760   0
   4  -1  10 49.4574 12.8447   0
   5   1  10 6.88133 12.8670   0
   5  -1  10 14.7514 12.3030   0
   6   1  10-18.9852 13.7175   0
   6  -1  10 17.6828 11.1836   0
   7  -1  10-11.1699 11.5114   0
 -14  -2  10-1.76762 9.99752   0
 -13  -2  10 5.14068 10.8368   0
 -13   2  10 1.09815 11.9787   0
 -12  -2  10 13.8746 11.1842   0
 -12   2  10 3.10696 12.7072   0
 -11  -2  10 24.3559 11.1238   0
 -11   2  10 10.8860 11.7499   0
 -10  -2  10 10.7432 9.66230   0
 -10   2  10-17.3384 11.7130   0
  -9  -2  10-16.3126 10.1065   0
  -9   2  10 14.9253 11.8562   0
  -8  -2  10 11.7785 10.5804   0
  -8   2  10-1.29238 11.7714   0
  -7  -2  10 1.37008 10.2196   0
  -7   2  10 5.99163 12.2976   0
  -6  -2  10 0.50865 10.2628   0
  -6   2  10-10.2180 11.9138   0
  -5  -2  10 5.08490 9.63185   0
  -5   2  10 4.28307 11.7198   0
  -4  -2  10 3.17141 9.18045   0
  -4   2  10 3.12399 11.8203   0
  -3  -2  10 2.28380 10.3286   0
  -3   2  10-11.4479 11.9579   0
  -2   2  10 26.6956 12.2190   0
  -2  -2  10 22.5988 11.4865   0
  -1   2  10 10.4646 12.2917   0
  -1  -2  10 12.5164 11.3854   0
   0   2  10-20.5379 13.0617   0
   0  -2  10 5.53943 9.63032   0
   1   2  10 11.9307 12.5950   0
   1  -2  10 0.47707 9.27212   0
   2   2  10 2.76931 13.5585   0
   2  -2  10 6.65846 9.71461   0
   3   2  10 35.2020 14.2523   0
   3  -2  10 31.2188 7.45427   0
   4   2  10-8.55229 13.2802   0
   4  -2  10 1.11781 9.38094   0
   5   2  10 9.11707 14.5145   0
   6   2  10-2.66856 14.8297   0
 -14  -3  10-14.6083 9.09188   0
 -13  -3  10-5.01632 9.28136   0
 -12  -3  10 11.3115 9.90751   0
 -12   3  10 8.78892 11.5297   0
 -11  -3  10-4.05753 8.86137   0
 -11   3  10 4.00485 12.0510   0
 -10  -3  10 23.0851 9.86938   0
 -10   3  10 5.81365 10.2203   0
  -9  -3  10 0.21226 7.19007   0
  -9   3  10 5.67558 11.9666   0
  -8  -3  10 3.50530 7.62631   0
  -8   3  10 0.77004 11.7629   0
  -7  -3  10 3.65794 8.61613   0
  -7   3  10 17.8702 13.3678   0
  -6  -3  10 1.98907 7.07874   0
  -6   3  10 22.1904 12.4508   0
  -5   3  10 0.15247 9.46009   0
  -4   3  10 5.79124 11.9019   0
  -3   3  10 22.3066 12.5621   0
  -2   3  10-5.61220 12.7556   0
  -1   3  10-1.41892 14.0786   0
   0   3  10 9.85101 14.2682   0
   1   3  10-0.06742 13.0644   0
   2   3  10 9.80097 13.5591   0
   3   3  10 10.2536 14.2223   0
   4   3  10 46.0889 14.7153   0
   5   3  10-14.3512 13.9176   0
 -12   4  10-0.03594 11.0247   0
 -11   4  10-18.5258 11.6979   0
 -10   4  10 11.1795 11.4384   0
  -9   4  10-7.04780 12.6695   0
  -8   4  10 16.6984 13.1697   0
  -7   4  10-1.42153 13.0479   0
  -6   4  10-7.83185 12.2306   0
  -5   4  10 19.1739 12.1792   0
  -4   4  10 13.9601 12.4927   0
  -3   4  10 6.86104 14.5257   0
  -2   4  10 35.7647 15.4558   0
  -1   4  10 15.4685 14.1804   0
   0   4  10-0.65402 13.8978   0
   1   4  10-10.7082 12.3442   0
   2   4  10 12.1274 13.7808   0
   3   4  10 24.3047 13.5150   0
   4   4  10-4.67364 15.5525   0
 -11   5  10 13.6601 12.9141   0
 -10   5  10 0.25080 12.3925   0
  -9   5  10 3.52397 12.4599   0
  -8   5  10 4.20808 12.5934   0
  -7   5  10 1.97669 12.4963   0
  -6   5  10 30.7650 12.5712   0
  -5   5  10 32.9638 13.8895   0
  -4   5  10-8.88368 12.8165   0
  -3   5  10 15.4718 13.3636   0
  -2   5  10 0.88379 13.2426   0
  -1   5  10-5.05455 14.3963   0
   0   5  10-15.0265 13.6419   0
   1   5  10-0.76414 13.9522   0
   2   5  10-20.7388 14.2278   0
   3   5  10 9.00343 14.1815   0
 -10   6  10-6.97164 13.9975   0
  -9   6  10 25.0160 12.4977   0
  -8   6  10 21.8255 11.9103   0
  -7   6  10-1.43037 8.90313   0
  -6   6  10-0.40914 10.5250   0
  -5   6  10-3.47051 12.0949   0
  -4   6  10 27.2391 12.0338   0
  -3   6  10 0.31389 12.7587   0
  -2   6  10 1.44925 13.7414   0
  -1   6  10 21.5685 14.5956   0
   0   6  10-2.67372 13.7701   0
   1   6  10 10.2779 14.9499   0
  -8   7  10 2.32658 11.9570   0
  -7   7  10 22.6322 11.7200   0
  -6   7  10 26.5750 11.8257   0
  -5   7  10 15.2777 12.1558   0
  -4   7  10 10.2158 12.2135   0
  -3   7  10 24.4682 12.8032   0
  -2   7  10-16.9884 12.1332   0
  -1   7  10 11.0904 14.0834   0
 -12   0  11 22.2145 13.2830   0
 -11   0  11-7.20365 11.2746   0
 -10   0  11 6.43010 12.2646   0
  -9   0  11 2.06121 12.0413   0
  -8   0  11-9.46767 11.7733   0
  -7   0  11 1.13939 11.6306   0
  -6   0  11 9.39023 11.8816   0
  -5   0  11-16.4607 11.6159   0
  -4   0  11 11.9364 11.7902   0
  -3   0  11 3.18568 11.9939   0
  -2   0  11 15.7661 12.0303   0
  -1   0  11-7.21779 12.9161   0
   0   0  11 2.19277 12.6768   0
   1   0  11 11.7708 13.2709   0
   2   0  11-4.30884 12.8512   0
   3   0  11-1.05326 13.6531   0
   4   0  11 16.3498 11.7319   0
 -12  -1  11 15.7648 10.4695   0
 -11  -1  11-25.3902 10.5002   0
 -11   1  11-3.73526 12.2362   0
 -10  -1  11-9.31959 8.70709   0
 -10   1  11-1.42470 12.6424   0
  -9  -1  11-7.11986 11.2527   0
  -9   1  11 14.9305 12.4323   0
  -8  -1  11-9.62251 11.7120   0
  -8   1  11 0.00000 12.7380   0
  -7  -1  11-5.27853 11.6595   0
  -7   1  11-7.16243 12.8961   0
  -6  -1  11 0.43074 11.0880   0
  -6   1  11 15.7162 13.2252   0
  -5  -1  11 4.11377 11.0148   0
  -5   1  11 5.46704 12.7329   0
  -4  -1  11-3.33935 11.1727   0
  -4   1  11 8.64773 12.3446   0
  -3   1  11-1.05574 12.4618   0
  -3  -1  11 20.0871 10.7646   0
  -2   1  11 7.11880 12.0767   0
  -2  -1  11 15.1216 10.8972   0
  -1   1  11-9.61403 13.1732   0
  -1  -1  11-7.39721 12.0729   0
   0   1  11 2.97235 13.5235   0
   0  -1  11-5.38015 11.8282   0
   1   1  11-0.78174 13.4670   0
   1  -1  11-0.86247 12.4298   0
   2   1  11 6.90491 12.8375   0
   2  -1  11 2.93655 10.3852   0
   3   1  11 13.2188 13.5317   0
   3  -1  11-5.79274 9.13534   0
   4  -1  11 8.64657 10.0653   0
   5  -1  11-16.6956 10.4718   0
 -12  -2  11 0.71031 9.34444   0
 -11  -2  11 10.3011 9.05633   0
 -11   2  11 2.52840 12.4438   0
 -10  -2  11 3.93807 10.2564   0
 -10   2  11 5.10431 12.6734   0
  -9  -2  11-0.69367 10.6870   0
  -9   2  11-12.1102 12.7059   0
  -8  -2  11 5.82340 11.1590   0
  -8   2  11 12.4921 13.1898   0
  -7  -2  11-17.9333 9.86091   0
  -7   2  11 4.52748 12.6351   0
  -6  -2  11 6.92596 10.8504   0
  -6   2  11 1.81066 12.1845   0
  -5  -2  11 9.42591 9.28833   0
  -5   2  11 6.97679 12.5566   0
  -4  -2  11-0.08582 9.19817   0
  -4   2  11 11.1398 12.0315   0
  -3   2  11 20.0096 11.0853   0
  -3  -2  11 1.89066 8.63168   0
  -2  -2  11 12.4673 9.94426   0
  -2   2  11 13.0402 12.5842   0
  -1   2  11-9.95882 13.8588   0
  -1  -2  11-14.7246 9.93180   0
   0   2  11-1.30180 14.3159   0
   0  -2  11-18.3331 9.71755   0
   1   2  11-11.2959 14.2694   0
   2   2  11-10.3992 13.1569   0
   3   2  11 6.25810 14.7190   0
 -10   3  11-13.5558 12.7826   0
  -9   3  11 49.8120 13.8195   0
  -8   3  11-5.09655 12.0799   0
  -7   3  11 0.60201 12.5701   0
  -6   3  11 8.89499 12.6887   0
  -5   3  11 17.2192 11.1744   0
  -4   3  11 10.3933 11.9418   0
  -3   3  11-13.0221 12.5838   0
  -2   3  11 12.5079 14.2011   0
  -1   3  11-2.96423 14.5082   0
   0   3  11 0.71235 14.1391   0
   1   3  11-0.64787 13.8406   0
  -8   4  11 6.04532 13.2850   0
  -7   4  11-4.60078 12.1860   0
  -6   4  11-5.85897 11.6111   0
  -5   4  11 9.90344 12.6791   0
  -4   4  11 6.85228 13.8231   0
  -3   4  11-1.48557 13.3250   0
  -2   4  11-1.98843 13.2272   0
  -1   4  11-9.86419 14.6450   0
   0   4  11 1.00984 14.7154   0
  -6   5  11-3.99852 12.8250   0
  -5   5  11-4.57558 12.3228   0
  -4   5  11 6.22515 13.2971   0
  -3   5  11-13.5469 14.4115   0
  -8   0  12-3.09497 12.5146   0
  -7   0  12 51.6054 12.6445   0
  -6   0  12-5.14315 12.3609   0
  -5   0  12 18.1933 13.0795   0
  -4   0  12 37.0158 13.4123   0
  -3   0  12 23.5285 12.7971   0
  -2   0  12 4.61179 12.3666   0
  -1   0  12 6.31904 11.5801   0
   0   0  12 1.02793 11.2394   0
  -9  -1  12 20.2635 11.5810   0
  -8  -1  12-12.1926 10.7500   0
  -7  -1  12 17.0091 10.7112   0
  -7   1  12 1.32732 13.1138   0
  -6  -1  12 0.78081 8.77712   0
  -6   1  12 0.03608 12.4621   0
  -5  -1  12 4.35922 8.62119   0
  -5   1  12 0.96384 12.0908   0
  -4   1  12 8.00556 12.5818   0
  -4  -1  12 14.4846 9.70420   0
  -3   1  12 58.9010 13.3209   0
  -3  -1  12 37.7279 9.92476   0
  -2   1  12 28.4044 14.0769   0
  -2  -1  12-1.12196 10.5122   0
  -1  -1  12-5.67758 11.3127   0
   0  -1  12-13.6799 10.3807   0
   1  -1  12 12.0308 10.3410   0
  -9  -2  12 17.8204 9.14468   0
  -8  -2  12 79.6631 10.5735   0
  -7  -2  12-4.08417 8.61393   0
  -6  -2  12-0.55998 8.83778   0
  -5  -2  12-6.42363 9.24719   0
   0   0   0    0.00    0.00   0
;
_shelx_hkl_checksum     39030
_shelx_res_file
;
TITL NB4CBSH P21/C
CELL  0.71073 14.94900 10.02000  9.64100 90.00000 104.27000 90.00000
ZERR 4  0.00200  0.00100  0.00100  0.00000  0.01000  0.00000
LATT 1
SYMM -X, Y+ 0.50000, -Z+ 0.50000
SFAC C H N O CL S
UNIT 52 44 8 8 4 4
PLAN 30
FMAP 2
SHEL 15 0.83
SIZE 0.20 0.16 0.08
ISOR 0.005 C9 C10 C11 C12
DELU 0.001 0.001 C10 C11 C12 C13
MPLA 6 C8 C9 C10 C11 C12 C13
MPLA 6 C1 C2 C3 C4 C5 C6
L.S. 14
BOND $H
DFIX 0.86 0.02 N1 H1N
HTAB C3 O2_$1
HTAB N1 O1_$2
EQIV $1 -x, y-1/2, -z+1/2
EQIV $2 x, -y-1/2, z+1/2
CONF
ACTA
WGHT    0.036800
FVAR       0.48087
C1    1   -0.139136   -0.431535   -0.009328    11.00000    0.03533    0.04614 =
         0.03442   -0.00082    0.00155   -0.00046
C2    1   -0.088857   -0.486114    0.117484    11.00000    0.04023    0.05121 =
         0.04518   -0.00108   -0.00095   -0.00137
AFIX  43
H2    2   -0.064460   -0.431267    0.195451    11.00000   -1.20000
AFIX   0
C3    1   -0.074888   -0.622168    0.128287    11.00000    0.04170    0.05755 =
         0.04422    0.00706   -0.00553    0.00226
AFIX  43
H3    2   -0.039966   -0.659140    0.212871    11.00000   -1.20000
AFIX   0
C4    1   -0.112825   -0.703051    0.013411    11.00000    0.04447    0.05338 =
         0.05301    0.00114    0.01733    0.00388
C5    1   -0.161509   -0.647741   -0.114914    11.00000    0.07403    0.05802 =
         0.04364   -0.00962   -0.00036   -0.00749
AFIX  43
H5    2   -0.184819   -0.702296   -0.193561    11.00000   -1.20000
AFIX   0
C6    1   -0.175135   -0.513000   -0.125508    11.00000    0.06843    0.05103 =
         0.04067    0.00443   -0.00834    0.00561
AFIX  43
H6    2   -0.208680   -0.475932   -0.210992    11.00000   -1.20000
AFIX   0
C7    1   -0.406603   -0.301681   -0.011986    11.00000    0.04802    0.05423 =
         0.06190    0.00315    0.00276    0.00072
AFIX  43
H7    2   -0.403172   -0.274458    0.081401    11.00000   -1.20000
AFIX   0
C8    1   -0.494484   -0.353831   -0.100001    11.00000    0.04919    0.04630 =
         0.08724    0.01255    0.00433    0.00204
C9    1   -0.499020   -0.420685   -0.225612    11.00000    0.07388    0.06506 =
         0.09086    0.00132   -0.00263   -0.01315
AFIX  43
H9    2   -0.445456   -0.434856   -0.256220    11.00000   -1.20000
AFIX   0
C10   1   -0.583651   -0.467813   -0.308210    11.00000    0.09943    0.08299 =
         0.10121   -0.00171    0.00653   -0.01579
AFIX  43
H10   2   -0.587529   -0.512152   -0.394235    11.00000   -1.20000
AFIX   0
C11   1   -0.660652   -0.446325   -0.257856    11.00000    0.08153    0.08147 =
         0.11320    0.01744   -0.00170   -0.01434
AFIX  43
H11   2   -0.717051   -0.476971   -0.312696    11.00000   -1.20000
AFIX   0
C12   1   -0.659635   -0.385163   -0.137020    11.00000    0.06960    0.09273 =
         0.12145    0.01605    0.01275   -0.00358
AFIX  43
H12   2   -0.713506   -0.374968   -0.106232    11.00000   -1.20000
AFIX   0
C13   1   -0.574825   -0.335375   -0.055199    11.00000    0.07341    0.06774 =
         0.10321    0.01453    0.00950    0.00426
AFIX  43
H13   2   -0.572771   -0.289767    0.029543    11.00000   -1.20000
AFIX   0
N1    3   -0.258119   -0.237940    0.031386    11.00000    0.04430    0.05999 =
         0.03663   -0.00595   -0.00110   -0.00070
H1N   2   -0.254399   -0.239599    0.118834    11.00000   -1.20000
N2    3   -0.336118   -0.293253   -0.060670    11.00000    0.04087    0.04641 =
         0.04911   -0.00048   -0.00549   -0.00348
O1    4   -0.180648   -0.219174   -0.165579    11.00000    0.07316    0.06589 =
         0.03372    0.01195    0.00677   -0.00220
O2    4   -0.092792   -0.191868    0.086784    11.00000    0.05686    0.05456 =
         0.05018   -0.00388   -0.00678   -0.01473
CL1   5   -0.099973   -0.874581    0.028994    11.00000    0.07442    0.05291 =
         0.08190    0.00369    0.01119    0.00692
S1    6   -0.161838   -0.259814   -0.019117    11.00000    0.04900    0.05046 =
         0.03782    0.00141    0.00006   -0.00372
HKLF 4
REM  NB4CBSH P21/C
REM R1 =  0.0624 for    1034 Fo > 4sig(Fo)  and  0.1860 for all    2547 data
REM    175 parameters refined using     30 restraints
END
WGHT      0.0368      0.0000
REM Highest difference peak  0.230,  deepest hole -0.208,  1-sigma level  0.052
Q1    1  -0.6555 -0.4675 -0.3417  11.00000  0.05    0.23
Q2    1  -0.6530 -0.3661 -0.0630  11.00000  0.05    0.22
Q3    1  -0.5558 -0.4738 -0.3855  11.00000  0.05    0.22
Q4    1  -0.6756 -0.4106 -0.2108  11.00000  0.05    0.20
Q5    1  -0.1046 -1.0436 -0.0747  11.00000  0.05    0.19
Q6    1  -0.3134 -0.3638 -0.2534  11.00000  0.05    0.19
Q7    1  -0.3222 -0.2711 -0.1681  11.00000  0.05    0.18
Q8    1  -0.0934 -0.7722  0.0359  11.00000  0.05    0.18
Q9    1  -0.1776 -0.1072 -0.1179  11.00000  0.05    0.18
Q10   1  -0.0360 -0.8713 -0.1023  11.00000  0.05    0.18
Q11   1  -0.1183 -0.7322 -0.0779  11.00000  0.05    0.17
Q12   1  -0.5808 -0.4443 -0.4958  11.00000  0.05    0.17
Q13   1  -0.1688 -0.2120 -0.1085  11.00000  0.05    0.16
Q14   1  -0.0850 -0.9196  0.1327  11.00000  0.05    0.16
Q15   1  -0.6364 -0.5180 -0.4965  11.00000  0.05    0.16
Q16   1   0.0169 -0.4795  0.3223  11.00000  0.05    0.16
Q17   1  -0.3173 -0.0983  0.0684  11.00000  0.05    0.16
Q18   1  -0.0590 -0.2748  0.0805  11.00000  0.05    0.16
Q19   1  -0.7163 -0.2424 -0.1773  11.00000  0.05    0.15
Q20   1  -0.2012 -0.1539 -0.2363  11.00000  0.05    0.15
Q21   1  -0.1557 -0.2016 -0.2338  11.00000  0.05    0.15
Q22   1  -0.1654 -0.8724  0.0275  11.00000  0.05    0.15
Q23   1  -0.5871 -0.1752 -0.0383  11.00000  0.05    0.15
Q24   1  -0.3453 -0.4074 -0.0513  11.00000  0.05    0.15
Q25   1  -0.1572 -0.4605 -0.2519  11.00000  0.05    0.15
Q26   1  -0.7080 -0.1778 -0.0456  11.00000  0.05    0.14
Q27   1  -0.2538 -0.2060  0.2417  11.00000  0.05    0.14
Q28   1  -0.0351 -1.0008  0.1562  11.00000  0.05    0.14
Q29   1  -0.1599 -0.0822 -0.0117  11.00000  0.05    0.14
Q30   1   0.0063 -1.0032  0.0754  11.00000  0.05    0.14
;
_shelx_res_checksum     30091
_shelxl_version_number     2014/6
data_II
_audit_creation_method     SHELXL2014
_chemical_name_systematic
;
(<i>E</i>)-4-Chloro-<i>N</i>'-(2-methylbenzylidene)benzenesulfonohydrazide
;
_chemical_name_common     ?
_chemical_formula_moiety     'C14 H13 Cl N2 O2 S'
_chemical_formula_sum     'C14 H13 Cl N2 O2 S'
_chemical_formula_iupac     'C14 H13 Cl N2 O2 S'
_chemical_formula_weight     308.77
_chemical_melting_point     ?
_space_group_crystal_system     monoclinic
_space_group_name_H-M_alt     'P 21/c'
_space_group_name_Hall     '-P 2ybc'
loop_
    _space_group_symop_operation_xyz
    'x, y, z'
    '-x, y+1/2, -z+1/2'
    '-x, -y, -z'
    'x, -y-1/2, z-1/2'
_cell_length_a     15.034(2)
_cell_length_b     10.1800(10)
_cell_length_c     9.8119(9)
_cell_angle_alpha     90
_cell_angle_beta     106.340(10)
_cell_angle_gamma     90
_cell_volume     1441.0(3)
_cell_formula_units_Z     4
_cell_measurement_reflns_used     1546
_cell_measurement_theta_min     2.81
_cell_measurement_theta_max     27.73
_cell_measurement_temperature     293(2)
_exptl_crystal_description     rod
_exptl_crystal_colour     colourless
_exptl_crystal_size_max     0.220
_exptl_crystal_size_mid     0.160
_exptl_crystal_size_min     0.080
_exptl_crystal_density_diffrn     1.423
_exptl_crystal_density_meas     ?
_exptl_crystal_density_method     ?
_exptl_crystal_F_000     640
_exptl_absorpt_coefficient_mu     0.412
_exptl_absorpt_correction_type     multi-scan
_exptl_absorpt_process_details
;
(CrysAlis RED; Oxford Diffraction, 2009)
;
_exptl_absorpt_correction_T_min     0.915
_exptl_absorpt_correction_T_max     0.968
_diffrn_ambient_temperature     293(2)
_diffrn_source     'Enhance (Mo) X-ray Source'
_diffrn_radiation_type     MoK\a
_diffrn_radiation_wavelength     0.71073
_diffrn_measurement_device_type
;
Oxford Diffraction Xcalibur diffractometer
with Sapphire CCD detector
;
_diffrn_measurement_method
;
Rotation method data acquisition using omega scans.
;
_diffrn_detector_area_resol_mean     ?
_diffrn_reflns_number     5157
_diffrn_reflns_av_R_equivalents     0.0376
_diffrn_reflns_av_unetI/netI     0.0398
_diffrn_reflns_theta_min     2.824
_diffrn_reflns_theta_max     25.349
_diffrn_reflns_theta_full     25.242
_diffrn_measured_fraction_theta_max     0.999
_diffrn_measured_fraction_theta_full     0.999
_diffrn_reflns_limit_h_min     -13
_diffrn_reflns_limit_h_max     18
_diffrn_reflns_limit_k_min     -9
_diffrn_reflns_limit_k_max     12
_diffrn_reflns_limit_l_min     -11
_diffrn_reflns_limit_l_max     11
_refine_special_details     ?
_reflns_number_total     2636
_reflns_number_gt     1713
_reflns_threshold_expression     'I > 2\s(I)'
_refine_ls_structure_factor_coef     Fsqd
_refine_ls_matrix_type     full
_refine_ls_R_factor_all     0.1006
_refine_ls_R_factor_gt     0.0670
_refine_ls_wR_factor_gt     0.1779
_refine_ls_wR_factor_ref     0.1953
_refine_ls_goodness_of_fit_ref     1.071
_refine_ls_restrained_S_all     1.103
_refine_ls_number_reflns     2636
_refine_ls_number_parameters     185
_refine_ls_number_restraints     32
_refine_ls_hydrogen_treatment     mixed
_refine_ls_weighting_scheme     calc
_refine_ls_weighting_details
              'w=1/[\s^2^(Fo^2^)+(0.0912P)^2^+1.1282P] where P=(Fo^2^+2Fc^2^)/3'
_atom_sites_solution_hydrogens     mixed
_atom_sites_solution_primary     ?
_atom_sites_solution_secondary     ?
_refine_ls_shift/su_max     0.000
_refine_ls_shift/su_mean     0.000
_refine_diff_density_max     0.660
_refine_diff_density_min     -0.321
_refine_ls_extinction_method     none
_refine_ls_extinction_coef     .
loop_
    _atom_type_symbol
    _atom_type_description
    _atom_type_scat_dispersion_real
    _atom_type_scat_dispersion_imag
    _atom_type_scat_source
    'C' 'C' 0.0033 0.0016
                         'International Tables Vol C Tables 4.2.6.8 and 6.1.1.4'
    'H' 'H' 0.0000 0.0000
                         'International Tables Vol C Tables 4.2.6.8 and 6.1.1.4'
    'N' 'N' 0.0061 0.0033
                         'International Tables Vol C Tables 4.2.6.8 and 6.1.1.4'
    'O' 'O' 0.0106 0.0060
                         'International Tables Vol C Tables 4.2.6.8 and 6.1.1.4'
    'Cl' 'Cl' 0.1484 0.1585
                         'International Tables Vol C Tables 4.2.6.8 and 6.1.1.4'
    'S' 'S' 0.1246 0.1234
                         'International Tables Vol C Tables 4.2.6.8 and 6.1.1.4'
_computing_data_collection
;
CrysAlis CCD (Oxford Diffraction, 2009)
;
_computing_cell_refinement
;
CrysAlis RED (Oxford Diffraction, 2009)
;
_computing_data_reduction
;
CrysAlis RED (Oxford Diffraction, 2009)
;
_computing_structure_solution
;
SHELXS2013 (Sheldrick, 2008)
;
_computing_structure_refinement
;
SHELXL2014 (Sheldrick, 2015)
;
_computing_molecular_graphics
;
PLATON (Spek, 2009)
;
_computing_publication_material
;
SHELXL2014 (Sheldrick, 2015) and PLATON (Spek, 2009)
;
loop_
    _atom_site_type_symbol
    _atom_site_label
    _atom_site_fract_x
    _atom_site_fract_y
    _atom_site_fract_z
    _atom_site_U_iso_or_equiv
    _atom_site_adp_type
    _atom_site_calc_flag
    _atom_site_occupancy
    _atom_site_disorder_assembly
    _atom_site_disorder_group
    C C1 0.1380(3) 0.5693(5) 0.0113(4) 0.0511(11) Uani d 1 . .
    C C2 0.1696(3) 0.4872(5) 0.1299(4) 0.0603(12) Uani d 1 . .
    H H2 0.2001 0.5234 0.2176 0.072 Uiso calc 1 . .
    C C3 0.1560(3) 0.3542(5) 0.1178(5) 0.0637(13) Uani d 1 . .
    H H3 0.1783 0.2995 0.1959 0.076 Uiso calc 1 . .
    C C4 0.1083(3) 0.3027(5) -0.0130(5) 0.0592(12) Uani d 1 . .
    C C5 0.0748(3) 0.3818(5) -0.1302(5) 0.0604(12) Uani d 1 . .
    H H5 0.0424 0.3454 -0.2168 0.072 Uiso calc 1 . .
    C C6 0.0896(3) 0.5142(5) -0.1179(4) 0.0586(12) Uani d 1 . .
    H H6 0.0671 0.5679 -0.1967 0.070 Uiso calc 1 . .
    C C7 0.4065(3) 0.6873(4) 0.0171(5) 0.0568(11) Uani d 1 . .
    H H7 0.3990 0.7111 -0.0770 0.068 Uiso calc 1 . .
    C C8 0.4969(3) 0.6382(5) 0.0999(6) 0.0679(11) Uani d 1 . .
    C C9 0.5125(4) 0.5615(5) 0.2183(6) 0.0810(12) Uani d 1 . .
    C C10 0.6096(4) 0.5259(6) 0.2885(7) 0.0973(16) Uani d 1 . .
    H H10 0.6255 0.4756 0.3710 0.117 Uiso calc 1 . .
    C C11 0.6757(4) 0.5696(7) 0.2276(8) 0.1023(18) Uani d 1 . .
    H H11 0.7370 0.5475 0.2724 0.123 Uiso calc 1 . .
    C C12 0.6595(5) 0.6409(7) 0.1098(9) 0.109(2) Uani d 1 . .
    H H12 0.7078 0.6654 0.0733 0.130 Uiso calc 1 . .
    C C13 0.5728(4) 0.6766(6) 0.0452(7) 0.0871(15) Uani d 1 . .
    H H13 0.5608 0.7274 -0.0368 0.104 Uiso calc 1 . .
    C C14 0.4420(5) 0.5137(7) 0.2741(6) 0.0985(19) Uani d 1 . .
    H H14A 0.4687 0.4582 0.3543 0.148 Uiso calc 1 . .
    H H14B 0.3981 0.4642 0.2025 0.148 Uiso calc 1 . .
    H H14C 0.4110 0.5863 0.3036 0.148 Uiso calc 1 . .
    N N1 0.2586(2) 0.7565(4) -0.0264(3) 0.0539(9) Uani d 1 . .
    H H1N 0.245(3) 0.748(4) -0.118(2) 0.065 Uiso d 1 . .
    N N2 0.3375(2) 0.6990(4) 0.0672(3) 0.0539(9) Uani d 1 . .
    O O1 0.0942(2) 0.8064(3) -0.0839(3) 0.0690(9) Uani d 1 . .
    O O2 0.1843(2) 0.7771(3) 0.1677(3) 0.0685(9) Uani d 1 . .
    Cl Cl1 0.09551(9) 0.13260(14) -0.02983(15) 0.0787(5) Uani d 1 . .
    S S1 0.16318(7) 0.73763(12) 0.02214(10) 0.0551(4) Uani d 1 . .
loop_
    _atom_site_aniso_label
    _atom_site_aniso_U_11
    _atom_site_aniso_U_22
    _atom_site_aniso_U_33
    _atom_site_aniso_U_12
    _atom_site_aniso_U_13
    _atom_site_aniso_U_23
    C1 0.041(2) 0.075(3) 0.037(2) 0.000(2) 0.0101(16) -0.004(2)
    C2 0.060(3) 0.077(4) 0.041(2) -0.005(2) 0.0085(19) 0.000(2)
    C3 0.066(3) 0.072(4) 0.051(3) -0.002(2) 0.013(2) 0.006(2)
    C4 0.043(2) 0.081(3) 0.056(3) -0.004(2) 0.0170(19) -0.005(2)
    C5 0.046(2) 0.082(4) 0.047(2) -0.005(2) 0.0034(19) -0.007(2)
    C6 0.044(2) 0.085(4) 0.041(2) 0.006(2) 0.0023(17) 0.005(2)
    C7 0.058(3) 0.052(3) 0.058(3) 0.003(2) 0.013(2) 0.003(2)
    C8 0.062(2) 0.049(3) 0.087(3) 0.001(2) 0.012(2) -0.0128(18)
    C9 0.088(2) 0.062(3) 0.082(3) 0.006(3) 0.006(2) -0.011(2)
    C10 0.096(3) 0.084(3) 0.099(3) 0.020(3) 0.006(2) 0.001(3)
    C11 0.085(2) 0.095(4) 0.112(4) 0.007(3) 0.004(3) -0.012(3)
    C12 0.089(4) 0.104(4) 0.131(4) -0.001(3) 0.027(3) -0.018(3)
    C13 0.066(3) 0.083(3) 0.112(3) 0.000(2) 0.025(2) -0.016(3)
    C14 0.123(5) 0.087(4) 0.079(4) 0.020(4) 0.019(4) 0.012(3)
    N1 0.053(2) 0.066(2) 0.0376(17) 0.0006(17) 0.0055(15) 0.0026(18)
    N2 0.049(2) 0.061(2) 0.0474(19) 0.0036(17) 0.0057(16) 0.0021(17)
    O1 0.0607(19) 0.081(2) 0.0580(18) 0.0250(17) 0.0050(15) 0.0039(17)
    O2 0.080(2) 0.083(2) 0.0421(16) 0.0000(17) 0.0162(15) -0.0115(15)
    Cl1 0.0758(9) 0.0776(9) 0.0815(9) -0.0119(7) 0.0200(7) -0.0071(7)
    S1 0.0512(6) 0.0729(8) 0.0384(6) 0.0101(5) 0.0081(4) -0.0012(5)
_geom_special_details
;
 All esds (except the esd in the dihedral angle between two l.s. planes)
 are estimated using the full covariance matrix.  The cell esds are taken
 into account individually in the estimation of esds in distances, angles
 and torsion angles; correlations between esds in cell parameters are only
 used when they are defined by crystal symmetry.  An approximate (isotropic)
 treatment of cell esds is used for estimating esds involving l.s. planes.
;
loop_
    _geom_bond_atom_site_label_1
    _geom_bond_atom_site_label_2
    _geom_bond_site_symmetry_2
    _geom_bond_distance
    _geom_bond_publ_flag
    C1 C6 . 1.390(6) ?
    C1 C2 . 1.403(6) ?
    C1 S1 . 1.751(5) ?
    C2 C3 . 1.369(7) ?
    C2 H2 . 0.9300 ?
    C3 C4 . 1.385(6) ?
    C3 H3 . 0.9300 ?
    C4 C5 . 1.378(6) ?
    C4 Cl1 . 1.745(5) ?
    C5 C6 . 1.365(7) ?
    C5 H5 . 0.9300 ?
    C6 H6 . 0.9300 ?
    C7 N2 . 1.272(5) ?
    C7 C8 . 1.461(6) ?
    C7 H7 . 0.9300 ?
    C8 C9 . 1.365(7) ?
    C8 C13 . 1.446(8) ?
    C9 C14 . 1.409(8) ?
    C9 C10 . 1.474(8) ?
    C10 C11 . 1.369(9) ?
    C10 H10 . 0.9300 ?
    C11 C12 . 1.328(9) ?
    C11 H11 . 0.9300 ?
    C12 C13 . 1.329(8) ?
    C12 H12 . 0.9300 ?
    C13 H13 . 0.9300 ?
    C14 H14A . 0.9600 ?
    C14 H14B . 0.9600 ?
    C14 H14C . 0.9600 ?
    N1 N2 . 1.407(5) ?
    N1 S1 . 1.645(4) ?
    N1 H1N . 0.864(19) ?
    O1 S1 . 1.428(3) ?
    O2 S1 . 1.431(3) ?
loop_
    _geom_angle_atom_site_label_1
    _geom_angle_atom_site_label_2
    _geom_angle_atom_site_label_3
    _geom_angle_site_symmetry_1
    _geom_angle_site_symmetry_3
    _geom_angle
    _geom_angle_publ_flag
    C6 C1 C2 . . 118.9(5) ?
    C6 C1 S1 . . 119.9(3) ?
    C2 C1 S1 . . 121.1(3) ?
    C3 C2 C1 . . 120.7(4) ?
    C3 C2 H2 . . 119.7 ?
    C1 C2 H2 . . 119.7 ?
    C2 C3 C4 . . 118.7(5) ?
    C2 C3 H3 . . 120.6 ?
    C4 C3 H3 . . 120.6 ?
    C5 C4 C3 . . 121.6(5) ?
    C5 C4 Cl1 . . 119.8(4) ?
    C3 C4 Cl1 . . 118.6(4) ?
    C6 C5 C4 . . 119.4(4) ?
    C6 C5 H5 . . 120.3 ?
    C4 C5 H5 . . 120.3 ?
    C5 C6 C1 . . 120.6(4) ?
    C5 C6 H6 . . 119.7 ?
    C1 C6 H6 . . 119.7 ?
    N2 C7 C8 . . 123.3(4) ?
    N2 C7 H7 . . 118.3 ?
    C8 C7 H7 . . 118.3 ?
    C9 C8 C13 . . 120.4(5) ?
    C9 C8 C7 . . 125.4(5) ?
    C13 C8 C7 . . 114.2(5) ?
    C8 C9 C14 . . 124.1(5) ?
    C8 C9 C10 . . 116.7(6) ?
    C14 C9 C10 . . 119.2(6) ?
    C11 C10 C9 . . 117.5(6) ?
    C11 C10 H10 . . 121.3 ?
    C9 C10 H10 . . 121.3 ?
    C12 C11 C10 . . 125.4(7) ?
    C12 C11 H11 . . 117.3 ?
    C10 C11 H11 . . 117.3 ?
    C13 C12 C11 . . 118.7(7) ?
    C13 C12 H12 . . 120.7 ?
    C11 C12 H12 . . 120.7 ?
    C12 C13 C8 . . 121.3(7) ?
    C12 C13 H13 . . 119.3 ?
    C8 C13 H13 . . 119.3 ?
    C9 C14 H14A . . 109.5 ?
    C9 C14 H14B . . 109.5 ?
    H14A C14 H14B . . 109.5 ?
    C9 C14 H14C . . 109.5 ?
    H14A C14 H14C . . 109.5 ?
    H14B C14 H14C . . 109.5 ?
    N2 N1 S1 . . 114.0(3) ?
    N2 N1 H1N . . 123(3) ?
    S1 N1 H1N . . 108(3) ?
    C7 N2 N1 . . 114.6(4) ?
    O1 S1 O2 . . 120.1(2) ?
    O1 S1 N1 . . 104.20(19) ?
    O2 S1 N1 . . 106.83(19) ?
    O1 S1 C1 . . 109.6(2) ?
    O2 S1 C1 . . 108.58(19) ?
    N1 S1 C1 . . 106.73(19) ?
loop_
    _geom_torsion_atom_site_label_1
    _geom_torsion_atom_site_label_2
    _geom_torsion_atom_site_label_3
    _geom_torsion_atom_site_label_4
    _geom_torsion_site_symmetry_1
    _geom_torsion_site_symmetry_2
    _geom_torsion_site_symmetry_3
    _geom_torsion_site_symmetry_4
    _geom_torsion
    _geom_torsion_publ_flag
    C6 C1 C2 C3 . . . . 2.3(6) ?
    S1 C1 C2 C3 . . . . -174.8(4) ?
    C1 C2 C3 C4 . . . . -1.6(7) ?
    C2 C3 C4 C5 . . . . 0.1(7) ?
    C2 C3 C4 Cl1 . . . . 177.3(4) ?
    C3 C4 C5 C6 . . . . 0.7(7) ?
    Cl1 C4 C5 C6 . . . . -176.4(3) ?
    C4 C5 C6 C1 . . . . 0.0(7) ?
    C2 C1 C6 C5 . . . . -1.5(6) ?
    S1 C1 C6 C5 . . . . 175.6(3) ?
    N2 C7 C8 C9 . . . . 22.4(7) ?
    N2 C7 C8 C13 . . . . -158.3(5) ?
    C13 C8 C9 C14 . . . . -176.4(5) ?
    C7 C8 C9 C14 . . . . 2.9(8) ?
    C13 C8 C9 C10 . . . . 2.4(7) ?
    C7 C8 C9 C10 . . . . -178.3(5) ?
    C8 C9 C10 C11 . . . . -1.6(8) ?
    C14 C9 C10 C11 . . . . 177.3(6) ?
    C9 C10 C11 C12 . . . . -0.4(10) ?
    C10 C11 C12 C13 . . . . 1.5(11) ?
    C11 C12 C13 C8 . . . . -0.6(10) ?
    C9 C8 C13 C12 . . . . -1.4(8) ?
    C7 C8 C13 C12 . . . . 179.2(5) ?
    C8 C7 N2 N1 . . . . 175.8(4) ?
    S1 N1 N2 C7 . . . . 165.4(3) ?
    N2 N1 S1 O1 . . . . 178.1(3) ?
    N2 N1 S1 O2 . . . . 50.0(3) ?
    N2 N1 S1 C1 . . . . -66.0(3) ?
    C6 C1 S1 O1 . . . . 28.2(4) ?
    C2 C1 S1 O1 . . . . -154.8(3) ?
    C6 C1 S1 O2 . . . . 161.1(3) ?
    C2 C1 S1 O2 . . . . -21.9(4) ?
    C6 C1 S1 N1 . . . . -84.1(3) ?
    C2 C1 S1 N1 . . . . 92.9(4) ?
loop_
    _geom_hbond_atom_site_label_D
    _geom_hbond_atom_site_label_H
    _geom_hbond_atom_site_label_A
    _geom_hbond_site_symmetry_A
    _geom_hbond_distance_DH
    _geom_hbond_distance_HA
    _geom_hbond_distance_DA
    _geom_hbond_angle_DHA
    N1 H1N O2 4_575 0.86(2) 2.06(2) 2.913(4) 168(4)
    C5 H5 O1 2_544 0.93 2.44 3.303(5) 155
_shelx_space_group_comment
;
The symmetry employed for this shelxl refinement is uniquely defined
by the following loop, which should always be used as a source of
symmetry information in preference to the above space-group names.
They are only intended as comments.
;
_shelx_estimated_absorpt_T_min     0.915
_shelx_estimated_absorpt_T_max     0.968
_shelx_hkl_file
;
   2   0   0 150.429 5.92502   1
   3   0   0 27462.4 199.556   1
   4   0   0 35770.1 267.191   1
   5   0   0 6586.98 32.6060   1
   6   0   0 6.12040 7.98470   1
   7   0   0 93.9093 9.59226   1
   8   0   0 338.086 12.8410   1
   9   0   0 214.805 12.4662   1
  10   0   0 161.053 12.2443   1
  11   0   0 707.719 20.4754   1
  12   0   0 4479.09 44.1315   1
  13   0   0 28.2619 13.8371   1
  14   0   0 110.007 14.7441   1
  15   0   0 222.247 17.4268   1
  16   0   0 255.493 19.8019   1
  17   0   0 70.0035 15.3072   1
  18   0   0 26.8841 16.9136   1
  -2   1   0 312.679 6.62186   0
   2   1   0 295.788 6.71790   1
   3   1   0 7651.09 28.6137   1
  -3   1   0 7615.43 27.2199   0
   3  -1   0 7707.49 26.1490   1
   4   1   0 6492.73 30.5346   1
  -4   1   0 6358.18 28.9907   0
   4  -1   0 6531.06 27.7853   1
   5  -1   0 2022.81 18.7944   1
   5   1   0 2002.14 19.9778   1
   6  -1   0 632.574 12.7792   1
   6   1   0 595.732 13.4405   1
   7  -1   0 1225.73 18.7943   1
   7   1   0 1181.10 19.0955   1
   8  -1   0 2509.55 26.7821   1
   8   1   0 2443.60 27.2546   1
   9  -1   0 324.909 13.9714   1
   9   1   0 309.961 13.8357   1
  10  -1   0 498.975 16.2162   1
  10   1   0 514.314 17.5635   1
  11  -1   0 582.337 17.7627   1
  11   1   0 601.791 19.3999   1
  12   1   0 53.5308 13.8072   1
  12  -1   0 43.3710 12.5182   1
  13   1   0 171.222 15.9377   1
  13  -1   0 146.613 15.5101   1
  14  -1   0 1.59542 12.9846   1
  14   1   0 6.55276 13.7536   1
  15   1   0-3.84979 14.3823   1
  15  -1   0 3.68190 12.5318   1
  16   1   0-34.9635 14.4871   1
  16  -1   0 12.1307 14.5573   1
  17  -1   0 34.2630 17.0137   1
  17   1   0 26.2226 15.4153   1
  18  -1   0-15.3207 14.7505   1
  18   1   0-6.73723 15.5604   1
   0   2   0 10868.1 29.7339   0
  -1   2   0 3862.55 18.1868   0
   1   2   0 3781.66 18.6349   0
  -2   2   0 5715.83 23.4677   0
   2   2   0 5610.62 22.5921   1
   3  -2   0 1566.67 12.4674   1
  -3   2   0 1568.24 14.5101   0
   3   2   0 1517.38 14.9060   1
  -4   2   0 833.936 12.4466   0
   4   2   0 774.428 13.1820   1
   4  -2   0 830.885 11.0832   1
   5  -2   0 348.180 9.54410   1
  -5   2   0 299.230 10.7042   0
   5   2   0 334.006 10.4876   1
   6  -2   0 117.255 8.46627   1
   6   2   0 120.254 9.90897   1
  -6   2   0 122.316 9.06279   0
   7   2   0 273.879 12.5131   1
   7  -2   0 275.439 11.1369   1
   8   2   0 91.0304 10.8950   1
   8  -2   0 67.2807 9.73587   1
   9  -2   0 272.396 12.4200   1
   9   2   0 248.303 13.5964   1
  10  -2   0 111.305 10.7923   1
  10   2   0 122.799 12.5919   1
  11  -2   0 203.697 13.0126   1
  11   2   0 217.270 15.9223   1
  12  -2   0 637.281 19.1442   1
  12   2   0 706.049 22.7507   1
  13  -2   0 17.1368 11.9288   1
  13   2   0 27.0840 14.0243   1
  14   2   0 89.9993 14.7966   1
  14  -2   0 90.4365 13.2118   1
  15   2   0 41.4124 14.6950   1
  15  -2   0 53.2251 14.3352   1
  16  -2   0 92.4716 15.4140   1
  16   2   0 52.6180 15.7608   1
  17   2   0 15.9689 16.0893   1
  17  -2   0 23.8165 15.0189   1
  18  -2   0 5.57082 12.4789   1
   0   3   0 277.371 9.60929   0
  -1   3   0 21234.5 50.7650   0
   1   3   0 21223.4 51.5947   0
   2  -3   0 1962.00 11.2200   2
   2   3   0 1940.11 15.6019   1
   2  -3   0 1962.22 11.5711   1
  -2   3   0 1958.03 16.3540   0
   3  -3   0 150.799 5.52022   1
  -3   3   0 148.806 8.19953   0
   3   3   0 111.577 7.42630   1
   3  -3   0 137.449 4.45892   2
  -4   3   0 11.8244 7.16335   0
   4  -3   0 13.9439 5.23746   1
   4   3   0 3.05067 6.78275   1
   4  -3   0 8.69126 3.74040   2
   5  -3   0 865.595 12.5884   1
   5   3   0 890.283 14.8622   1
   5  -3   0 792.162 9.09582   2
  -5   3   0 843.378 15.0279   0
  -6   3   0 54.3608 8.72068   0
   6   3   0 72.6216 9.48375   1
   6  -3   0 63.5721 7.70282   1
   7   3   0 475.268 15.1029   1
   7  -3   0 487.143 12.2314   1
  -7   3   0 516.612 14.5718   0
  -8   3   0 5.51647 9.50632   0
   8  -3   0 3.99114 8.02109   1
   8   3   0 7.25081 9.55311   1
   9  -3   0 194.245 12.2694   1
   9   3   0 198.636 13.5143   1
  10  -3   0 982.585 19.8675   1
  10   3   0 1177.44 24.2009   1
  11  -3   0 725.014 19.4452   1
  11   3   0 721.953 20.7569   1
  12   3   0 17.0728 13.4615   1
  12  -3   0 10.7836 10.6643   1
  13   3   0 1005.79 26.2928   1
  13  -3   0 914.270 23.2407   1
  14   3   0 88.6762 16.0331   1
  14  -3   0 104.150 14.0642   1
  15   3   0 14.9534 13.8447   1
  15  -3   0 7.44470 13.4074   1
  16  -3   0 10.9769 11.5172   1
  16   3   0 14.9634 16.7564   1
  17  -3   0 30.6494 13.2560   1
  17   3   0 71.2221 16.3996   1
   0   4   0 1974.78 19.2653   0
  -1   4   0 165.583 9.11673   0
   1   4   0 225.283 9.48460   0
   1   4   0 209.792 6.75955   1
  -2   4   0 4144.82 26.2839   0
   2   4   0 4059.42 22.7242   1
   2   4   0 4277.13 27.7733   0
   2  -4   0 3959.76 17.1730   1
   3   4   0 1339.46 15.6212   1
  -3   4   0 1499.02 17.4418   0
   3  -4   0 1462.65 11.1438   2
   3  -4   0 1420.53 12.2356   1
  -4   4   0 114.943 9.19683   0
   4  -4   0 133.230 5.48578   2
   4   4   0 130.539 9.29440   1
   4  -4   0 99.4528 6.49025   1
   5  -4   0 4703.13 20.1646   2
   5  -4   0 4869.48 26.6411   1
   5   4   0 5201.84 33.7662   1
  -5   4   0 4900.60 32.8377   0
   6   4   0 754.466 15.9383   1
  -6   4   0 808.010 15.7359   0
   6  -4   0 735.038 9.48538   2
   6  -4   0 758.761 13.0166   1
  -7   4   0 1333.47 20.9935   0
   7   4   0 1246.55 20.2563   1
   7  -4   0 1279.58 17.3642   1
  -8   4   0 239.765 12.7805   0
   8   4   0 283.121 12.9711   1
   8  -4   0 205.747 10.4809   1
   9  -4   0 866.857 17.6808   1
   9   4   0 909.672 20.4740   1
  -9   4   0 906.394 20.7904   0
  10  -4   0 638.934 17.1326   1
  10   4   0 602.063 19.5221   1
  11  -4   0 105.011 10.9860   1
  11   4   0 106.955 13.4230   1
  12   4   0 68.7069 14.0268   1
  12  -4   0 28.9749 9.65621   1
  13   4   0 32.1380 13.9317   1
  13  -4   0 21.8629 9.53149   1
  14   4   0 73.9244 16.1557   1
  15   4   0 12.3871 14.4629   1
  16   4   0-4.13550 14.9467   1
  17   4   0 26.9985 16.1433   1
   0   5   0 493.649 14.6514   0
   1   5   0 6717.59 38.7325   0
  -1   5   0 6291.95 36.9280   0
   1   5   0 6459.16 28.2009   1
   2   5   0 7131.10 40.6955   0
   2   5   0 7271.17 31.9165   1
  -2   5   0 7264.43 38.4918   0
   3   5   0 737.011 15.5364   0
   3  -5   0 792.736 9.67015   1
  -3   5   0 860.789 15.7944   0
   3   5   0 702.859 12.6232   1
   4  -5   0 138.990 5.98874   1
   4   5   0 156.343 9.07804   1
  -4   5   0 103.096 10.2233   0
   4  -5   0 111.588 5.45729   2
   5  -5   0 205.642 7.78710   1
  -5   5   0 189.012 10.8501   0
   5   5   0 260.882 10.8205   1
  -6   5   0 231.325 12.6372   0
   6   5   0 253.791 11.5801   1
   6  -5   0 252.826 9.10502   1
   7  -5   0 4.10653 6.66340   1
   7   5   0 4.07507 9.18965   1
  -7   5   0 5.91735 9.91363   0
  -8   5   0 55.9294 10.8017   0
   8   5   0 62.1710 10.1767   1
  -9   5   0 35.3486 11.5826   0
   9   5   0 35.4916 11.6115   1
  10   5   0 308.504 15.3615   1
 -10   5   0 297.167 15.6748   0
  11   5   0 663.036 21.0592   1
  12   5   0 103.282 14.7885   1
  13   5   0 83.0107 14.9636   1
  14   5   0 185.217 17.2700   1
  15   5   0 48.0487 15.7089   1
  16   5   0-8.33985 14.9544   1
   0   6   0 88.7292 9.31228   0
  -1   6   0 209.103 11.2587   0
   1   6   0 193.972 11.1899   0
  -2   6   0 1254.45 19.1456   0
   2   6   0 1284.81 20.5597   0
   2   6   0 1260.89 15.3925   1
   3   6   0 316.603 9.97233   1
   3   6   0 318.228 13.6321   0
  -3   6   0 366.024 12.6429   0
   4   6   0 376.067 11.2947   1
   4   6   0 410.745 13.7236   0
  -4   6   0 332.255 12.5108   0
  -5   6   0 53.0654 10.5544   0
   5   6   0 73.9385 9.28147   1
   5   6   0 93.4569 11.6416   0
   6   6   0 1023.94 18.8536   1
  -6   6   0 1020.76 19.5581   0
  -7   6   0 153.165 12.6197   0
   7   6   0 107.502 11.2930   1
   8   6   0 26.8333 11.0696   1
  -8   6   0 38.8911 11.6579   0
  -9   6   0 356.003 16.7098   0
   9   6   0 439.559 16.0503   1
 -10   6   0 278.420 15.8005   0
  10   6   0 311.926 16.8727   1
 -11   6   0 6.70222 13.3485   0
  11   6   0-3.43853 12.4837   1
  12   6   0-8.23138 11.9861   1
  13   6   0 73.4147 16.5149   1
  14   6   0 7.30588 13.8420   1
  15   6   0-1.52912 15.7100   1
  16   6   0 11.3457 15.3814   1
   0   7   0 6.23429 9.90282   0
  -1   7   0 204.082 11.9393   0
   1   7   0 209.983 12.2609   0
   2   7   0 17.7771 11.2029   0
  -2   7   0 38.6808 10.0890   0
   3   7   0 610.599 16.9043   0
  -3   7   0 451.182 14.1433   0
   4   7   0 918.623 16.3895   1
  -4   7   0 932.612 19.5035   0
   4   7   0 960.014 20.8501   0
  -5   7   0 131.417 12.5718   0
   5   7   0 107.266 9.75183   1
   5   7   0 95.7019 11.8787   0
   6   7   0 24.5479 8.89380   1
   6   7   0 18.1060 11.9810   0
  -6   7   0 18.0090 11.0411   0
   7   7   0 344.499 14.6497   1
  -7   7   0 306.111 14.9620   0
   8   7   0 661.924 17.9585   1
  -8   7   0 629.509 19.0694   0
  -9   7   0 139.189 14.4355   0
   9   7   0 117.776 13.1772   1
 -10   7   0 66.9492 13.1122   0
  10   7   0 100.890 13.7901   1
 -11   7   0 105.600 14.7982   0
  11   7   0 123.622 15.0879   1
  12   7   0 3.73472 12.9910   1
 -12   7   0-5.14527 12.5551   0
  13   7   0 14.8710 14.0713   1
  14   7   0 5.25055 13.6787   1
  15   7   0 43.3545 19.3011   1
   0   8   0 495.318 17.3702   0
  -1   8   0 613.757 19.3943   0
   1   8   0 474.171 16.7383   0
   2   8   0 67.0001 11.7585   0
  -2   8   0 55.9759 11.3631   0
  -3   8   0 339.824 14.2795   0
   3   8   0 422.942 17.3909   0
   4   8   0 2.11549 10.7307   0
  -4   8   0 12.1268 10.1707   0
   5   8   0 5.09051 11.0277   0
  -5   8   0-3.70778 11.4975   0
   6   8   0-1.67860 11.8342   0
  -6   8   0 6.74170 12.2230   0
   7   8   0 6.46026 11.9695   0
  -7   8   0-3.55997 11.2007   0
   8   8   0 43.2057 12.8275   0
  -8   8   0-2.71412 11.8757   0
   9   8   0 142.049 15.1295   0
  -9   8   0 147.486 15.7802   0
 -10   8   0 20.9904 13.3405   0
  10   8   0 37.4508 13.6167   1
  11   8   0 199.723 15.7451   1
 -11   8   0 183.120 16.6498   0
 -12   8   0 104.071 17.0337   0
  12   8   0 147.167 15.5554   1
 -13   8   0 0.78551 16.2014   0
  13   8   0 28.8764 14.8273   1
  14   8   0 25.4945 16.2991   1
   0   9   0 0.85708 10.4798   0
   1   9   0 11.6552 10.6905   0
  -1   9   0 23.7581 11.1356   0
   2   9   0 17.7115 11.9371   0
  -2   9   0 8.42708 10.0954   0
   3   9   0 328.904 16.7330   0
  -3   9   0 282.221 14.5927   0
   4   9   0 201.941 15.5847   0
  -4   9   0 205.369 14.0791   0
   5   9   0 9.65709 12.2320   0
  -5   9   0 14.9848 11.9019   0
  -6   9   0 16.2360 11.3725   0
   6   9   0 11.5479 12.4275   0
   7   9   0 137.673 14.6338   0
  -7   9   0 111.808 14.6480   0
   8   9   0 83.2033 14.0242   0
  -8   9   0 81.4226 13.9285   0
  -9   9   0 56.7526 14.0912   0
   9   9   0 67.6964 14.2775   0
 -10   9   0-6.30080 12.2761   0
  10   9   0 22.3790 14.0040   0
  11   9   0-0.07773 15.2578   0
 -11   9   0-21.6619 12.9131   0
  12   9   0-0.08240 14.2936   0
   0  10   0 47.4113 13.5879   0
   1  10   0-7.21967 11.8720   0
  -1  10   0 4.12637 10.9683   0
   2  10   0 18.7073 11.9165   0
  -2  10   0 11.4747 11.2319   0
  -3  10   0 110.365 14.3898   0
   3  10   0 150.814 14.6987   0
   4  10   0 26.1973 12.7846   0
  -4  10   0 27.8098 12.3110   0
   5  10   0-4.58337 11.5855   0
  -5  10   0-6.63136 11.1286   0
   6  10   0 85.0013 14.4873   0
  -6  10   0 92.2669 13.9640   0
  -7  10   0-13.6776 12.0502   0
   7  10   0-8.22062 12.9979   0
  -8  10   0 13.6021 13.3596   0
   8  10   0 13.0203 13.7992   0
   9  10   0 36.6462 15.2368   0
  10  10   0 4.67605 14.6803   0
  11  10   0 0.04027 11.2923   0
   0  11   0 16.9741 14.2924   0
  -1  11   0 10.5396 11.5817   0
   1  11   0 22.4679 12.9685   0
   2  11   0 79.6531 13.8241   0
  -2  11   0 95.9862 13.8088   0
   3  11   0-20.5651 12.5149   0
  -3  11   0 6.29988 12.1545   0
  -4  11   0 20.5692 12.1542   0
   4  11   0-3.91607 12.8785   0
   5  11   0 7.04348 13.6759   0
  -5  11   0 9.51148 14.7974   0
   6  11   0-0.68736 13.5344   0
   7  11   0 0.73870 15.3214   0
   8  11   0 45.6586 15.2666   0
   0  12   0-0.42877 13.8660   0
  -1  12   0-0.06952 12.2863   0
   1  12   0 4.52250 14.6888   0
   2  12   0 26.9022 14.0647   0
  -2  12   0 35.5784 12.9301   0
   3  12   0 4.91624 13.4731   0
   4  12   0 5.71632 14.3799   0
   5  12   0 24.4160 16.6044   0
   6  12   0 0.99245 14.5623   0
   7  12   0 30.4783 15.1616   0
   2  13   0 1.28403 13.9319   0
   3  13   0-0.69203 13.0167   0
  18   0  -1-6.99230 15.3129   1
  17   0  -1-3.25105 14.1363   1
  16   0  -1 5.47857 13.5869   1
  15   0  -1 8.80661 12.3651   1
  14   0  -1 3.06834 13.1557   1
  13   0  -1-8.17236 13.1198   1
  12   0  -1 12.0544 12.8135   1
  11   0  -1 11.0917 11.4219   1
  10   0  -1-3.40481 10.0901   1
   9   0  -1 14.5539 9.66449   1
   8   0  -1 20.4056 9.77360   1
   7   0  -1 7.08814 8.74230   1
   6   0  -1 10.1080 8.22810   1
   5   0  -1 105.268 8.22152   1
   4   0  -1 17.7413 6.57762   1
   3   0  -1 25.5547 6.23585   1
   1   0   1-0.12579 4.29832   1
   2   0   1 8.62881 5.97104   1
   3   0   1 24.7967 6.82602   1
   4   0   1 4.39927 7.45542   1
   5   0   1 20.8837 8.08599   1
   6   0   1 26.9374 8.42514   1
   7   0   1-7.10048 8.86351   1
   8   0   1 8.71985 9.70015   1
   9   0   1-0.28136 10.1416   1
  10   0   1 17.1814 12.1858   1
  11   0   1-1.75708 12.6014   1
  12   0   1 2.17006 13.4844   1
  13   0   1 0.03016 14.5068   1
  14   0   1 0.53554 15.0969   1
  15   0   1-4.75018 14.6418   1
  16   0   1 2.98511 14.0145   1
  17   0   1-0.98048 14.5085   1
  18   1  -1 4.18935 15.5526   1
  18  -1  -1-9.72680 15.5374   1
  17  -1  -1 13.2054 12.9219   1
  17   1  -1 11.2541 14.1145   1
  16  -1  -1 0.20708 13.6911   1
  16   1  -1 5.16595 13.7706   1
  15  -1  -1 13.8638 13.5406   1
  15   1  -1 16.4500 13.2416   1
  14   1  -1 173.873 15.7078   1
  14  -1  -1 150.287 14.6082   1
  13   1  -1 11.8225 12.9463   1
  13  -1  -1 18.4921 12.9695   1
  12   1  -1 212.208 15.1721   1
  12  -1  -1 295.987 16.0875   1
  11  -1  -1 414.414 16.0255   1
  11   1  -1 452.694 17.7570   1
  10   1  -1 265.747 13.9430   1
  10  -1  -1 281.442 13.8465   1
   9  -1  -1 135.073 10.5894   1
   9   1  -1 133.864 11.5000   1
   8   1  -1 182.060 11.2937   1
   8  -1  -1 174.639 10.2311   1
   7   1  -1 471.454 13.5679   1
   7  -1  -1 518.611 12.6958   1
   6   1  -1 1187.69 16.6509   1
   6  -1  -1 1074.22 14.8695   1
   5   1  -1 22.5608 7.70512   1
   5  -1  -1 18.8959 6.84304   1
   4   1  -1 5507.05 28.0192   1
   4  -1  -1 5816.43 24.3358   1
   3   1  -1 2302.77 16.6695   1
   3  -1  -1 2343.12 13.5304   1
   2  -1  -1 1277.40 10.4378   2
   2   1  -1 1414.49 11.6685   1
   1  -1  -1 1425.98 10.0777   2
   1   1  -1 1452.34 10.8437   1
   0  -1  -1 5677.79 18.4538   2
   0   1  -1 4923.69 20.0526   0
   1   1   1 9.21440 4.56461   1
  -1   1  -1 26.9365 5.51408   0
   2  -1   1 2590.55 16.1042   1
   2   1   1 2568.85 16.3854   1
  -2   1  -1 2485.10 16.5648   0
   3   1   1 160.591 7.87221   1
   3  -1   1 187.029 8.27857   1
  -3   1  -1 173.170 8.47651   0
   4  -1   1 1527.87 16.1249   1
   4   1   1 1528.12 16.5293   1
  -4   1  -1 1478.23 16.5796   0
   5  -1   1 213.539 9.84234   1
   5   1   1 212.142 10.1531   1
   6  -1   1 3265.71 27.1445   1
   6   1   1 3489.93 28.5421   1
   7   1   1 31.7010 9.49759   1
   7  -1   1 38.5440 8.48865   1
   8  -1   1 265.238 12.1446   1
   8   1   1 249.505 13.0789   1
   9  -1   1 548.988 16.1408   1
   9   1   1 520.091 16.7957   1
  10  -1   1 273.385 15.2939   1
  10   1   1 275.738 15.1321   1
  11   1   1 175.747 15.3996   1
  11  -1   1 167.735 13.8922   1
  12   1   1 20.2028 13.3612   1
  12  -1   1 31.1510 13.0562   1
  13  -1   1 32.8204 13.9972   1
  13   1   1 8.06937 12.6475   1
  14   1   1 22.5246 13.9390   1
  14  -1   1 8.75474 14.3337   1
  15   1   1 46.6445 14.7109   1
  15  -1   1 24.0326 14.7043   1
  16   1   1 45.8740 14.4500   1
  16  -1   1 12.8232 15.1247   1
  17   1   1 9.18101 17.2658   1
  17  -1   1 11.8464 16.1622   1
  19  -2  -1-26.5464 12.9760   1
  18   2  -1 1.02739 16.4339   1
  18  -2  -1 3.59057 12.0614   1
  17  -2  -1 12.8544 13.0792   1
  17   2  -1 6.92721 14.7182   1
  16   2  -1-9.04781 14.0646   1
  16  -2  -1-0.92573 13.2647   1
  15  -2  -1-15.5808 13.1225   1
  15   2  -1-5.34496 12.9512   1
  14  -2  -1-7.24830 13.1133   1
  14   2  -1 3.33737 13.0687   1
  13  -2  -1 180.403 14.7084   1
  13   2  -1 133.721 15.3429   1
  12  -2  -1 88.7782 11.7139   1
  12   2  -1 96.5830 13.6327   1
  11  -2  -1 250.288 13.7846   1
  11   2  -1 271.286 15.8696   1
  10   2  -1 19.4148 11.7626   1
  10  -2  -1 28.6651 10.2980   1
   9   2  -1 46.7466 11.1621   1
   9  -2  -1 39.3537 9.30472   1
   8   2  -1 182.286 11.8438   1
   8  -2  -1 156.781 10.2026   1
   7   2  -1 4.83219 9.06492   1
   7  -2  -1 3.88638 7.11485   1
   6  -2  -1 353.806 9.56424   1
   6   2  -1 365.668 11.7496   1
   5   2  -1 587.712 12.7221   1
  -5   2   1 549.595 11.0883   0
   5  -2  -1 542.314 9.67120   1
  -4   2   1 66.2612 6.52162   0
   4  -2  -1 64.5702 5.29828   1
   4   2  -1 63.0376 7.52760   1
   4  -2  -1 57.1425 6.15910   2
   3   2  -1 25.7574 6.48961   1
   3  -2  -1 26.4932 5.72167   2
  -3   2   1 23.1597 5.03492   0
  -2   2   1 61.2247 4.83008   0
   2   2  -1 64.3874 6.90782   0
   2  -2  -1 67.0009 6.07031   2
   2   2  -1 58.4350 6.06696   1
   1  -2  -1 4207.54 19.1458   2
   1   2  -1 4405.11 21.4132   0
   1   2  -1 4315.13 19.9130   1
   0   2  -1 4787.72 22.7324   0
   0  -2  -1 4631.06 20.5889   2
   0   2   1 4628.45 17.7116   0
  -1   2  -1 2328.89 16.1615   0
   1   2   1 2070.88 12.5464   1
   2  -2   1 2966.22 17.6408   1
  -2   2  -1 3068.01 20.1927   0
   2   2   1 3104.99 18.3521   1
   3   2   1 3136.54 21.0347   1
  -3   2  -1 3186.30 22.8047   0
   3  -2   1 3235.32 20.7454   1
  -4   2  -1 731.447 13.3125   0
   4  -2   1 705.204 12.2275   1
   4   2   1 635.518 12.0329   1
   5   2   1 1985.86 21.3633   1
   5  -2   1 1921.26 19.6679   1
  -5   2  -1 1875.32 21.0757   0
  -6   2  -1 4.03634 9.21766   0
   6   2   1 4.22510 8.84616   1
   6  -2   1 5.49405 8.12551   1
   7   2   1 1729.93 22.8272   1
   7  -2   1 1733.05 21.9150   1
   8   2   1 47.6078 10.8852   1
   8  -2   1 51.6591 9.30057   1
   9   2   1 1.46782 10.7651   1
   9  -2   1 20.0927 9.71965   1
  10   2   1 25.3380 12.4599   1
  10  -2   1 15.8792 10.4632   1
  11  -2   1 60.5627 13.1031   1
  11   2   1 24.5296 13.4846   1
  12  -2   1 49.1912 13.3749   1
  12   2   1 34.7371 13.8193   1
  13   2   1 2.25995 14.3608   1
  13  -2   1 0.50142 12.8994   1
  14   2   1 26.2044 14.0220   1
  14  -2   1 29.1438 13.5190   1
  15   2   1 66.7587 15.8485   1
  15  -2   1 57.9287 14.0335   1
  16   2   1 12.0605 15.9495   1
  16  -2   1 19.3170 14.1009   1
  17   2   1 27.4047 15.9815   1
  17  -2   1 16.4504 15.2136   1
  17   3  -1-11.4898 15.1569   1
  16  -3  -1 8.90836 10.4144   1
  16   3  -1 9.43046 13.1951   1
  15  -3  -1 68.7349 11.5808   1
  15   3  -1 83.9936 16.5321   1
  14   3  -1 125.014 16.5038   1
  14  -3  -1 85.5869 12.6972   1
  13  -3  -1 1.21767 10.9401   1
  13   3  -1 1.46671 13.1780   1
  12   3  -1-4.60005 12.8550   1
  12  -3  -1 3.66648 10.5630   1
  11   3  -1 612.749 20.2550   1
  11  -3  -1 546.764 16.9496   1
  10   3  -1 608.313 18.4411   1
  10  -3  -1 595.481 15.7724   1
   9   3  -1 71.4277 11.7023   1
   9  -3  -1 87.1336 9.29794   1
   8   3  -1 135.366 11.2820   1
   8  -3  -1 119.642 9.15379   1
   7   3  -1 16.5586 10.1396   1
   7  -3  -1 22.4821 7.22362   1
  -7   3   1 27.0983 8.30335   0
   6   3  -1 1037.91 17.2323   1
   6  -3  -1 1090.07 13.5384   1
  -6   3   1 1074.24 15.8300   0
   6  -3  -1 1067.81 13.1927   2
   5  -3  -1 1003.53 12.1638   2
   5   3  -1 1018.52 15.9258   1
  -5   3   1 1037.77 14.2403   0
   5  -3  -1 1027.70 11.8700   1
   4   3  -1 1415.33 16.8668   1
  -4   3   1 1354.68 14.4403   0
   4  -3  -1 1300.76 12.8266   2
   4  -3  -1 1286.88 11.0083   1
   3  -3  -1 2027.69 14.9333   2
   3   3  -1 2104.60 18.4426   1
  -3   3   1 2013.14 16.0462   0
   2  -3  -1 200.733 7.15334   2
  -2   3   1 148.443 6.82398   0
   2   3  -1 174.138 8.13590   1
   2   3  -1 178.391 9.16739   0
  -1   3   1 10137.7 31.4874   0
   1  -3  -1 9852.64 32.3978   2
   1   3  -1 9746.04 38.0324   0
   0   3  -1 917.857 13.4485   0
   0   3   1 934.691 11.3573   0
  -1   3  -1 13422.9 43.6207   0
   1   3   1 12995.0 31.9221   1
  -2   3  -1 67.8979 8.26393   0
   2   3   1 37.0297 5.68836   1
  -3   3  -1 17.3625 8.40137   0
   3   3   1 11.5357 6.58630   1
   3  -3   1 26.7349 6.07083   1
   4   3   1 618.771 12.4931   1
  -4   3  -1 702.165 13.8225   0
   4  -3   1 685.462 11.8768   1
   5  -3   1 2492.61 22.0316   1
  -5   3  -1 2604.27 24.8981   0
   5   3   1 2605.02 24.1433   1
   6  -3   1 1953.59 21.4569   1
   6   3   1 2067.32 23.1820   1
  -6   3  -1 2000.14 23.7093   0
   7  -3   1 1887.62 22.5174   1
   7   3   1 1835.99 24.8019   1
  -7   3  -1 2042.46 25.3901   0
  -8   3  -1 86.7309 11.7769   0
   8  -3   1 82.2152 9.92805   1
   8   3   1 72.0426 11.4496   1
   9  -3   1 96.8811 10.4493   1
   9   3   1 104.650 11.9639   1
  10   3   1 366.533 16.6936   1
  10  -3   1 321.006 13.9932   1
  11  -3   1 870.269 21.1995   1
  11   3   1 903.199 23.6825   1
  12  -3   1 47.0933 13.1724   1
  12   3   1 45.0263 14.7595   1
  13   3   1 170.698 16.8062   1
  13  -3   1 165.568 14.8584   1
  14  -3   1 10.5891 12.1799   1
  14   3   1 19.6093 15.1616   1
  15   3   1-9.85225 16.4255   1
  15  -3   1-3.98157 12.5529   1
  16  -3   1 2.43322 14.8898   1
  16   3   1 12.8538 15.3112   1
  17   3   1 19.6872 16.0529   1
  17  -3   1 21.6885 12.5059   1
  17   4  -1 16.4030 17.5272   1
  16   4  -1 17.7209 16.5328   1
  15   4  -1 62.9240 14.2868   1
  14   4  -1 16.5565 15.6090   1
  13   4  -1 67.8455 14.0361   1
  12   4  -1 188.832 15.5807   1
  11   4  -1 175.820 14.7055   1
  11  -4  -1 179.715 11.5936   1
  10   4  -1 16.0939 12.5026   1
  10  -4  -1 24.8203 8.94489   1
   9   4  -1 77.1705 12.0892   1
  -9   4   1 56.3107 10.9273   0
   9  -4  -1 53.5159 8.63954   1
   8   4  -1 31.2370 11.4626   1
   8  -4  -1 56.4173 7.65444   2
  -8   4   1 64.9915 9.51223   0
   8  -4  -1 49.0539 7.29262   1
   7   4  -1 353.652 14.1339   1
   7  -4  -1 396.728 10.7018   1
   7  -4  -1 386.404 9.91478   2
  -7   4   1 410.034 12.9757   0
  -6   4   1 1657.31 20.0286   0
   6  -4  -1 1681.57 15.9752   1
   6  -4  -1 1611.85 15.6290   2
   6   4  -1 1873.99 22.9615   1
   5  -4  -1 11.9350 5.75431   2
  -5   4   1 3.87801 7.41997   0
   5  -4  -1 0.55799 4.57644   1
   5   4  -1 2.47796 8.25035   1
  -4   4   1 158.933 8.79792   0
   4  -4  -1 191.372 7.52527   2
   4  -4  -1 151.192 4.92402   1
   4   4  -1 201.279 9.78331   1
  -3   4   1 1050.99 13.4547   0
   3   4  -1 1009.96 14.4607   1
   3  -4  -1 1039.29 12.0115   2
   3   4  -1 1020.75 16.0803   0
   2   4  -1 3214.15 25.4540   0
   2  -4  -1 2980.98 19.8141   2
  -2   4   1 2998.26 21.3505   0
   2   4  -1 3026.37 21.8603   1
   1   4  -1 1232.60 16.8514   0
  -1   4   1 1081.27 13.5863   0
   0   4  -1 427.292 12.1068   0
   0   4   1 520.700 10.8349   0
   1   4   1 41.4511 4.63744   1
  -1   4  -1 54.9981 9.16298   0
   1   4   1 46.0116 6.61779   0
   2   4   1 1415.20 13.9378   1
  -2   4  -1 1282.20 16.7649   0
  -3   4  -1 27.0754 8.36137   0
   3   4   1 9.41327 6.09894   1
   3  -4   1 23.0427 6.40610   1
  -4   4  -1 111.762 10.0115   0
   4   4   1 123.813 8.61614   1
   4  -4   1 121.850 7.79436   1
   5   4   1 193.617 9.69536   1
  -5   4  -1 219.399 11.5924   0
   5  -4   1 191.820 8.88640   1
   6  -4   1 14.5772 7.33895   1
   6   4   1 10.8231 9.18502   1
  -6   4  -1 11.5672 9.87368   0
  -7   4  -1 399.248 14.5904   0
   7  -4   1 391.015 12.6058   1
   7   4   1 405.143 14.3350   1
   8  -4   1 91.3459 10.0638   1
  -8   4  -1 89.7627 11.3025   0
   8   4   1 77.0773 11.9747   1
   9   4   1 82.3605 11.8436   1
   9  -4   1 59.0705 9.86331   1
  -9   4  -1 61.4765 11.9817   0
  10  -4   1 53.7715 9.16788   1
  10   4   1 39.3982 13.6451   1
  11   4   1 27.9796 13.0357   1
  11  -4   1 21.6693 11.2910   1
  12  -4   1 46.0777 11.9722   1
  12   4   1 62.9253 14.5875   1
  13   4   1 13.5837 14.2952   1
  13  -4   1 11.2858 11.2037   1
  14  -4   1-11.6881 11.2703   1
  14   4   1-10.6283 13.9081   1
  15  -4   1-8.66315 10.6844   1
  15   4   1-1.78349 12.8869   1
  16   4   1-17.4099 14.9960   1
  16   5  -1 48.6608 15.8759   1
  15   5  -1 15.5757 14.7162   1
  14   5  -1 27.6806 15.1682   1
  13   5  -1 11.0034 14.0483   1
  12   5  -1 38.6908 14.6045   1
  11   5  -1 40.2227 13.1234   1
 -10   5   1 10.6525 11.2227   0
  10   5  -1 20.1412 12.6282   1
  -9   5   1 82.6576 11.7290   0
   9   5  -1 107.869 13.1836   1
   8   5  -1 60.2808 10.3314   1
  -8   5   1 48.6054 9.21948   0
  -7   5   1 544.041 15.0340   0
   7   5  -1 540.900 15.1772   1
  -6   5   1 71.8722 8.86084   0
   6   5  -1 87.2484 9.66261   1
   6  -5  -1 85.6263 6.46985   2
   5  -5  -1 6.82378 5.58656   2
  -5   5   1 3.54923 8.03930   0
   5   5  -1-1.36275 8.34336   1
   5   5  -1 15.0600 9.82500   0
   4   5  -1 594.921 13.4160   1
   4  -5  -1 487.579 9.38671   2
  -4   5   1 594.568 12.8438   0
   4   5  -1 611.258 14.9552   0
  -3   5   1 15.1319 6.54074   0
   3   5  -1 0.28700 9.24619   0
   3   5  -1 4.71543 7.27286   1
   3  -5  -1 7.42826 6.58092   2
  -2   5   1 22.0217 7.94424   0
   2   5  -1 18.4049 6.98852   1
   2   5  -1 25.5434 8.83817   0
   1   5  -1 92.8755 10.4495   0
  -1   5   1 92.2500 7.94265   0
   0   5  -1 1582.03 21.1380   0
   0   5   1 1514.62 11.1328   1
   0   5   1 1611.74 18.7845   0
   1   5   1 78.8913 8.88432   0
  -1   5  -1 65.1048 10.9722   0
   1   5   1 63.9278 5.39375   1
   2   5   1 7.73350 5.56250   1
   2   5   1 10.3723 7.60817   0
  -2   5  -1 5.81131 8.59244   0
   3   5   1 66.9694 7.04196   1
   3  -5   1 53.4199 6.32444   1
  -3   5  -1 62.5160 9.30618   0
   4   5   1 1840.14 20.0131   1
   4  -5   1 1750.40 17.8321   1
  -4   5  -1 1828.67 23.6303   0
   5  -5   1 3.42133 6.88894   1
  -5   5  -1-0.81829 10.2091   0
   5   5   1 14.2693 7.67066   1
   6  -5   1 17.3552 7.28290   1
   6   5   1 17.4669 8.34719   1
  -6   5  -1 18.6798 9.86038   0
  -7   5  -1 0.70321 10.7364   0
   7  -5   1 2.27154 7.78267   1
   7   5   1 2.87310 8.17112   1
  -8   5  -1 7.15487 11.8110   0
   8  -5   1 13.8624 9.04486   1
   8   5   1 23.2409 10.6610   1
  -9   5  -1 34.6228 12.5882   0
   9   5   1 53.9375 12.1139   1
   9  -5   1 15.7092 8.82040   1
 -10   5  -1 4.88674 12.1869   0
  10  -5   1 3.84612 8.25770   1
  10   5   1 17.7816 11.5620   1
 -11   5  -1 136.530 15.0101   0
  11   5   1 86.9258 13.7808   1
  12   5   1 98.6075 14.6163   1
  13   5   1 16.1612 14.6915   1
  14   5   1 52.5322 15.4580   1
  15   5   1 29.0853 15.7683   1
  16   5   1 49.2948 16.9651   1
  16   6  -1 44.8510 15.9060   1
  15   6  -1 44.4570 14.1669   1
  14   6  -1 3.57950 14.0299   1
  13   6  -1 60.4705 15.0597   1
  12   6  -1 284.092 17.3860   1
 -11   6   1 262.684 16.7764   0
  11   6  -1 240.715 17.0296   1
  10   6  -1 14.9234 12.3390   1
 -10   6   1 23.9282 12.0814   0
  -9   6   1 101.199 12.2696   0
   9   6  -1 97.7446 12.3841   1
  -8   6   1 359.875 14.9790   0
   8   6  -1 352.056 15.3499   1
  -7   6   1 410.671 13.7012   0
   7   6  -1 446.555 15.2269   1
  -6   6   1 216.368 11.7026   0
   6   6  -1 258.608 14.5887   0
   6   6  -1 257.959 12.1824   1
  -5   6   1 288.164 11.4152   0
   5   6  -1 229.475 13.0639   0
   5   6  -1 244.801 11.2374   1
   4   6  -1 24.9562 9.91149   0
  -4   6   1 34.8943 8.38480   0
   4  -6  -1 33.0175 6.49314   2
   4   6  -1 35.1430 7.87456   1
   3   6  -1 443.125 15.1858   0
   3   6  -1 483.539 12.3670   1
  -3   6   1 513.129 12.9529   0
  -2   6   1 1166.09 18.2644   0
   2   6  -1 1301.28 21.6759   0
  -1   6   1 127.314 9.54117   0
   1   6  -1 103.329 11.0595   0
   0   6   1 99.4228 9.08509   0
   0   6  -1 100.205 10.6063   0
  -1   6  -1 91.0469 11.9772   0
   1   6   1 102.002 9.58944   0
   2   6   1 629.258 15.4706   0
   2   6   1 659.898 11.0199   1
  -2   6  -1 641.474 16.1512   0
   3   6   1 99.8513 7.30515   1
   3  -6   1 95.3502 6.71992   1
   3   6   1 107.895 10.3655   0
  -3   6  -1 99.4288 10.5910   0
   4  -6   1 454.314 10.6648   1
  -4   6  -1 487.775 15.1330   0
   4   6   1 487.576 15.0948   0
   4   6   1 468.119 12.2949   1
  -5   6  -1 912.822 19.5085   0
   5   6   1 799.927 15.9368   1
   6   6   1 195.945 11.8768   1
  -6   6  -1 106.480 13.4211   0
   7   6   1 749.824 17.4455   1
  -7   6  -1 716.814 19.3179   0
   8   6   1 814.762 19.7876   1
  -8   6  -1 904.220 22.1384   0
  -9   6  -1 389.060 17.9732   0
   9   6   1 338.516 16.3613   1
 -10   6  -1 42.7407 14.0465   0
  10   6   1 11.3296 12.7565   1
  11   6   1 315.204 18.4527   1
 -11   6  -1 307.857 18.4012   0
  12   6   1 232.298 16.8635   1
  13   6   1 14.3029 13.9517   1
  14   6   1 26.2801 12.9671   1
  15   6   1 14.5132 15.1727   1
  15   7  -1-6.95899 15.0774   1
  14   7  -1 10.0728 13.8038   1
  13   7  -1-12.4769 14.3663   1
 -12   7   1 4.82143 14.2067   0
  12   7  -1-0.39068 12.2266   1
 -11   7   1 8.66961 12.8279   0
  11   7  -1 5.02526 12.7237   1
  10   7  -1 7.70713 12.5822   1
 -10   7   1 6.99959 10.5365   0
  -9   7   1 66.0565 12.3360   0
   9   7  -1 68.5292 12.5894   1
  -8   7   1 12.3034 11.0040   0
   8   7  -1 12.1944 13.7493   0
   8   7  -1 9.36139 10.7902   1
   7   7  -1 6.57840 11.6881   0
  -7   7   1 9.14729 9.39941   0
   7   7  -1-0.96048 9.75873   1
   6   7  -1-3.29190 8.37234   1
   6   7  -1 1.86602 10.9468   0
  -6   7   1 0.05903 9.30651   0
   5   7  -1 41.2329 8.85226   1
   5   7  -1 41.2449 11.9442   0
  -5   7   1 34.3071 9.34523   0
   4   7  -1 181.912 12.5498   0
  -4   7   1 161.993 9.54286   0
   4   7  -1 190.662 10.6872   1
   3   7  -1 7.97643 11.1372   0
  -3   7   1 13.1063 7.72740   0
   3   7  -1-2.35362 7.25142   1
  -2   7   1 29.0812 9.02256   0
   2   7  -1 45.5347 10.8944   0
  -1   7   1 68.0552 9.85282   0
   1   7  -1 52.2186 11.0314   0
   0   7   1 416.844 13.6535   0
   0   7  -1 383.781 15.0390   0
   1   7   1 407.412 14.3147   0
  -1   7  -1 420.853 15.4745   0
  -2   7  -1 100.215 11.2315   0
   2   7   1 63.6805 10.7071   0
   3   7   1 122.899 11.7837   0
  -3   7  -1 71.2542 11.9612   0
   4   7   1 1423.11 23.4903   0
  -4   7  -1 1284.72 23.4217   0
   5   7   1 80.7873 11.6851   0
  -5   7  -1 119.308 13.0137   0
  -6   7  -1 89.1396 12.6484   0
   6   7   1 60.6803 9.81537   1
  -7   7  -1 300.723 16.6992   0
   7   7   1 366.052 14.9359   1
  -8   7  -1 13.0005 12.5310   0
   8   7   1 46.1418 12.2570   1
   9   7   1 69.9384 12.7628   1
  -9   7  -1 64.5474 14.2909   0
  10   7   1 8.09771 13.1412   1
 -10   7  -1 0.77680 13.0556   0
  11   7   1 12.9946 11.6876   1
 -11   7  -1 3.49828 13.6193   0
 -12   7  -1-4.31540 15.2043   0
  12   7   1-6.96556 12.6257   1
  13   7   1 18.2984 14.4893   1
  14   7   1 17.2742 17.3307   1
  15   7   1 21.8148 17.2235   1
  15   8  -1 15.3063 14.6066   1
  14   8  -1 10.2229 14.0777   1
  13   8  -1 30.6981 14.7145   1
  12   8  -1 51.2805 13.5588   1
  11   8  -1 137.410 14.7014   1
  10   8  -1 40.8304 14.3825   0
  10   8  -1 30.9977 11.5084   1
  -9   8   1 58.4099 12.6843   0
   9   8  -1 43.9861 13.5111   0
   9   8  -1 53.4792 11.9567   1
  -8   8   1 183.588 12.9706   0
   8   8  -1 189.242 13.3380   1
   8   8  -1 180.983 15.4567   0
  -7   8   1 124.557 12.0808   0
   7   8  -1 130.393 11.9584   1
   7   8  -1 146.787 14.3331   0
  -6   8   1 26.5196 9.73796   0
   6   8  -1 9.14161 8.91741   0
   5   8  -1 53.7143 12.7270   0
  -5   8   1 82.1572 10.9590   0
   4   8  -1 72.3354 12.8655   0
  -4   8   1 83.2527 10.9947   0
  -3   8   1 18.3809 8.49241   0
   3   8  -1 19.9991 11.8970   0
   2   8  -1 1.29457 11.3286   0
  -2   8   1-0.54295 8.77002   0
   1   8  -1 34.2668 11.4507   0
  -1   8   1 29.3900 10.3727   0
   0   8   1-0.02032 10.2033   0
   0   8  -1-6.97310 11.0584   0
  -1   8  -1 277.850 15.0836   0
   1   8   1 266.664 13.8638   0
  -2   8  -1 26.9235 11.0598   0
   2   8   1 29.4155 10.8296   0
   3   8   1 9.51092 10.1798   0
  -3   8  -1-3.32351 10.8829   0
   4   8   1 304.295 15.6135   0
  -4   8  -1 250.662 15.6085   0
   5   8   1 470.169 17.1712   0
  -5   8  -1 488.543 18.5833   0
  -6   8  -1 30.4152 12.8697   0
   6   8   1 12.9799 12.0389   0
   7   8   1 206.863 15.2186   0
  -7   8  -1 163.102 14.5829   0
  -8   8  -1 121.450 14.2285   0
  -9   8  -1 83.7707 16.3063   0
 -10   8  -1 5.27947 9.26428   0
 -11   8  -1 15.7492 13.9839   0
 -12   8  -1 3.69581 12.6326   0
 -13   8  -1 0.00000 14.1219   0
  13   8   1 16.6737 13.8456   1
  14   8   1 1.42981 15.2594   1
  13   9  -1 27.9514 16.1810   0
  12   9  -1-1.42029 14.5833   0
  11   9  -1 3.09277 13.4335   0
  10   9  -1 14.3589 13.0665   0
   9   9  -1 31.0982 14.3351   0
   8   9  -1 24.7901 12.9608   0
   7   9  -1 12.0983 13.3549   0
  -6   9   1 40.2797 11.5570   0
   6   9  -1 38.1476 12.8620   0
  -5   9   1-1.12373 8.49701   0
   5   9  -1 10.3779 12.1961   0
  -4   9   1-0.65074 10.4642   0
   4   9  -1 5.03310 12.7565   0
  -3   9   1 7.50208 9.00342   0
   3   9  -1 12.1007 12.5571   0
   2   9  -1 67.7523 13.0769   0
  -2   9   1 82.1189 11.4429   0
  -1   9   1 25.5307 10.2576   0
   1   9  -1 24.1307 11.6369   0
   0   9   1-2.57941 9.63684   0
   0   9  -1 1.60561 11.2919   0
  -1   9  -1 15.0235 11.8005   0
   1   9   1 13.6837 10.7168   0
   2   9   1-15.4772 12.3985   0
  -2   9  -1 0.88509 10.9363   0
  -3   9  -1 10.9214 11.7284   0
   3   9   1 14.0783 12.1462   0
   4   9   1 0.97835 11.4890   0
  -4   9  -1-5.38043 11.8332   0
   5   9   1-4.07975 11.1703   0
  -5   9  -1 14.9218 11.6968   0
  -6   9  -1 172.650 15.5190   0
   6   9   1 150.425 15.3891   0
   7   9   1 13.7237 11.9704   0
  -7   9  -1-1.58733 13.0755   0
  -8   9  -1-3.80505 13.4759   0
   8   9   1 17.2122 11.9038   0
  -9   9  -1 63.0792 14.3033   0
   9   9   1 38.0345 14.6140   0
  10   9   1 23.3072 15.1377   0
 -10   9  -1 27.4326 14.2720   0
 -11   9  -1 0.66261 12.7226   0
 -12   9  -1-2.62847 15.0611   0
 -13   9  -1 20.1388 15.3546   0
  11  10  -1 0.95807 13.3449   0
  10  10  -1 15.9230 14.4670   0
   9  10  -1-16.4804 14.0206   0
   8  10  -1 4.91151 13.6357   0
   7  10  -1 2.13358 13.1046   0
   6  10  -1 21.2968 14.5798   0
   5  10  -1 13.2599 14.3110   0
   4  10  -1-0.32186 12.0015   0
  -3  10   1 31.3094 10.6166   0
   3  10  -1 37.7059 14.0629   0
   2  10  -1 86.5063 15.4030   0
  -2  10   1 83.5475 12.2159   0
   1  10  -1 78.3214 14.3205   0
  -1  10   1 52.4790 12.4192   0
   0  10   1-4.54652 11.4631   0
   0  10  -1 20.4844 13.2857   0
  -1  10  -1-0.91002 11.1676   0
   1  10   1 22.4556 12.2395   0
   2  10   1 185.330 14.9137   0
  -2  10  -1 167.849 14.9106   0
  -3  10  -1 108.279 14.7083   0
   3  10   1 139.191 30.8087   0
   4  10   1 7.38086 13.9718   0
  -4  10  -1 9.58914 13.0202   0
  -5  10  -1 5.70050 13.4965   0
   5  10   1 8.62019 13.3023   0
   6  10   1 43.5414 12.4460   0
  -6  10  -1 13.0251 13.2397   0
  -7  10  -1-12.8768 13.0374   0
   7  10   1 13.3082 13.4700   0
  -8  10  -1-0.03608 13.5942   0
   8  10   1 0.89136 13.8124   0
   9  10   1 0.70782 13.1768   0
  -9  10  -1 25.5597 13.5599   0
 -10  10  -1 1.20677 14.6124   0
  10  10   1 3.55619 13.4488   0
 -11  10  -1-1.90611 14.2107   0
  11  10   1 56.0815 14.1148   0
   9  11  -1 31.2972 13.7809   0
   8  11  -1-9.03704 14.5277   0
   7  11  -1 1.57469 13.8472   0
   6  11  -1 55.4685 16.6398   0
   5  11  -1 0.00000 13.0109   0
   4  11  -1 0.53971 13.6902   0
   3  11  -1 9.12736 13.7798   0
   2  11  -1-3.95800 12.9248   0
   1  11  -1 17.3509 12.9095   0
   0  11   1 25.5824 11.6884   0
   0  11  -1 142.600 14.3252   0
   1  11   1 1.01353 9.16744   0
  -1  11  -1-21.5478 11.6694   0
   2  11   1 0.03190 11.2344   0
  -2  11  -1 19.6331 12.2023   0
   3  11   1 58.3176 14.3312   0
  -3  11  -1 51.0524 14.7301   0
  -4  11  -1 7.65326 14.4716   0
   4  11   1 1.18896 12.6921   0
   5  11   1-3.02004 14.0947   0
  -5  11  -1-0.03578 15.0490   0
   6  11   1 131.936 16.7416   0
  -6  11  -1 80.3905 17.0235   0
  -7  11  -1 12.2187 15.5627   0
   7  11   1 0.11325 14.3317   0
  -8  11  -1-13.4021 14.9144   0
   8  11   1 7.27266 13.5325   0
   9  11   1 22.2662 14.1925   0
  -9  11  -1 0.50099 15.1045   0
 -10  11  -1 2.98279 13.4056   0
   7  12  -1 0.39255 14.0969   0
   6  12  -1 65.3206 15.5763   0
   5  12  -1-0.20582 15.6631   0
   4  12  -1 19.4269 16.5046   0
   3  12  -1 0.75614 14.8284   0
   2  12  -1 49.7486 13.8344   0
   1  12  -1 6.18500 15.8715   0
   0  12  -1-0.03696 12.5743   0
  -1  12  -1 9.09653 12.1868   0
  -2  12  -1 49.4293 15.0528   0
  -3  12  -1 4.52361 15.3249   0
  -4  12  -1 3.80619 14.6851   0
   4  12   1 24.7216 14.7028   0
  -5  12  -1 3.26058 15.3293   0
   5  12   1 10.6349 15.8164   0
  -6  12  -1 21.1748 13.7019   0
   6  12   1-2.55340 13.2726   0
  -7  12  -1 0.04173 12.2125   0
   7  12   1-2.46538 14.3004   0
   2  13  -1 5.21796 15.4117   0
   1  13  -1 18.0195 12.6517   0
   0  13  -1-0.57164 15.0059   0
  -1  13  -1 35.3223 13.6359   0
  -2  13  -1 1.31871 13.6059   0
  -3  13  -1 0.00000 11.9255   0
  19   0  -2 54.4766 14.9544   1
  18   0  -2 47.2955 16.4287   1
  17   0  -2 39.2395 15.7168   1
  16   0  -2 486.325 22.1244   1
  15   0  -2 394.837 19.5502   1
  14   0  -2 87.9223 13.7088   1
  13   0  -2 12.0333 12.6171   1
  12   0  -2 592.830 18.4801   1
  11   0  -2 121.954 11.8295   1
  10   0  -2 33.0870 10.5261   1
   9   0  -2 977.195 18.3443   1
   8   0  -2 7956.24 43.5415   1
   7   0  -2 12907.3 51.4025   1
   6   0  -2 133.763 8.89323   1
   5   0  -2 26321.8 62.6923   1
   4   0  -2 60956.9 341.273   1
   3   0  -2 26431.5 204.425   1
   2   0  -2 1015.09 11.7577   2
   1   0  -2 19417.9 161.919   2
   0   0  -2 29085.9 185.269   2
  -1   0  -2 8277.75 26.1055   2
  -1   0  -2 8627.27 27.4161   0
   1   0   2 8813.96 29.6574   1
   2   0   2 67.4142 6.99687   1
  -2   0  -2 72.0406 7.07864   0
   3   0   2 381.796 10.4076   1
   4   0   2 161.653 9.34051   1
   5   0   2 1189.16 18.1036   1
   6   0   2 3253.92 29.3025   1
   7   0   2 1118.41 19.8180   1
   8   0   2 1295.43 21.8897   1
   9   0   2 559.999 16.9657   1
  10   0   2-7.81296 11.5441   1
  11   0   2 442.370 19.6749   1
  12   0   2 1254.98 27.5639   1
  13   0   2 20.1511 13.4192   1
  14   0   2-5.40942 14.9528   1
  15   0   2 47.5195 16.0935   1
  16   0   2 50.7468 16.5258   1
  17   0   2 6.11078 16.0809   1
  19  -1  -2 0.52683 13.1136   1
  18   1  -2 22.5065 16.3504   1
  18  -1  -2 10.8766 14.1834   1
  17   1  -2 50.6862 15.9198   1
  17  -1  -2 44.1658 14.0260   1
  16  -1  -2 18.7536 13.5464   1
  16   1  -2 14.4207 13.5999   1
  15   1  -2 36.3268 14.5567   1
  15  -1  -2 12.5816 13.0244   1
  14   1  -2 7.95384 13.2403   1
  14  -1  -2 1.08568 12.2256   1
  13  -1  -2 307.202 15.6764   1
  13   1  -2 336.363 18.1907   1
  12  -1  -2 1247.63 24.0540   1
  12   1  -2 1297.87 25.5160   1
  11   1  -2 909.041 20.9369   1
  11  -1  -2 973.402 19.9617   1
  10  -1  -2 337.198 13.3799   1
  10   1  -2 364.733 14.7431   1
   9  -1  -2 1164.12 19.3032   1
   9   1  -2 1141.32 21.1538   1
   8   1  -2 6070.42 39.7956   1
   8  -1  -2 6022.99 37.1082   1
   7  -1  -2 3773.94 27.8163   1
   7   1  -2 3813.82 30.3007   1
   6  -1  -2 1516.65 17.0363   1
   6   1  -2 1461.76 19.2816   1
   5   1  -2 1686.00 18.1189   1
   5  -1  -2 1710.61 16.3254   1
   4   1  -2 441.374 10.8414   1
   4  -1  -2 452.778 8.88588   1
   3  -1  -2 2121.63 16.9466   2
   3   1  -2 2069.54 17.4944   1
   3  -1  -2 2075.88 13.9295   1
   2  -1  -2 883.449 11.8493   2
   2   1  -2 905.973 10.2350   0
   1  -1  -2 8063.95 28.3861   2
   1   1  -2 8010.95 25.1871   0
   0   1  -2 6620.41 23.3823   0
   0   1   2 6764.00 22.8675   1
   0   1  -2 6498.27 20.7624   2
   0  -1  -2 6667.25 25.9529   2
  -1   1  -2 1081.42 8.87109   2
  -1   1  -2 976.775 12.0315   0
   1   1   2 1123.82 11.8878   1
  -1  -1  -2 1099.73 12.9632   2
  -2   1  -2 260.697 9.14817   0
   2   1   2 312.713 8.76508   1
   2  -1   2 286.556 8.96057   1
   3  -1   2 2288.30 20.2978   1
  -3   1  -2 2166.50 19.8587   0
   3   1   2 2208.32 19.4184   1
   4  -1   2 1473.36 18.1287   1
  -4   1  -2 1441.95 18.2709   0
   4   1   2 1468.10 18.4886   1
   5   1   2 1134.79 17.5288   1
  -5   1  -2 1075.91 18.0269   0
   5  -1   2 1085.10 17.0412   1
   6  -1   2 1721.08 22.5745   1
   6   1   2 1798.01 23.0447   1
   7   1   2 113.299 11.5064   1
   7  -1   2 109.174 10.7416   1
   8  -1   2 630.435 17.2993   1
   8   1   2 646.344 17.5629   1
   9   1   2 514.165 17.6916   1
   9  -1   2 490.515 16.4658   1
  10  -1   2 136.177 12.9343   1
  10   1   2 154.197 14.3033   1
  11  -1   2 768.337 21.9661   1
  11   1   2 861.271 23.7155   1
  12   1   2 26.8591 14.4055   1
  12  -1   2 37.5350 15.1615   1
  13  -1   2 29.5920 13.7791   1
  13   1   2 25.7200 13.4127   1
  14  -1   2 18.7906 14.5826   1
  14   1   2 13.5207 14.3313   1
  15  -1   2 27.6028 14.7620   1
  15   1   2 16.7597 15.3265   1
  16  -1   2 0.58285 14.4205   1
  16   1   2 15.7374 16.9160   1
  17  -1   2 20.4035 15.5251   1
  18   2  -2 48.1782 16.8639   1
  18  -2  -2 39.9061 13.0349   1
  17  -2  -2-14.0262 12.5441   1
  17   2  -2-1.39305 15.9535   1
  16  -2  -2 63.3391 14.7578   1
  16   2  -2 69.7624 15.6512   1
  15   2  -2 59.1086 15.0234   1
  15  -2  -2 37.5571 13.4236   1
  14   2  -2 89.2310 14.4857   1
  14  -2  -2 84.7867 13.0018   1
  13  -2  -2 45.6008 11.9177   1
  13   2  -2 49.6889 14.8451   1
  12   2  -2 859.551 22.7594   1
  12  -2  -2 795.094 19.2319   1
  11  -2  -2 12.1172 9.94654   1
  11   2  -2 10.6681 11.7641   1
  10   2  -2 160.534 14.2034   1
  10  -2  -2 173.731 11.0457   1
   9  -2  -2 369.534 12.3871   1
   9   2  -2 376.827 15.5590   1
   8   2  -2 73.0759 10.7418   1
   8  -2  -2 64.2803 8.48090   1
   7   2  -2 2757.42 28.0504   1
   7  -2  -2 2876.49 23.0467   1
   6   2  -2 26.4409 8.21769   1
   6  -2  -2 46.2110 6.75850   1
   5   2  -2 550.929 13.0159   1
   5  -2  -2 532.061 10.8835   2
   5  -2  -2 550.948 9.43680   1
   4   2  -2 2473.86 21.2471   1
   4  -2  -2 2385.27 19.2988   2
  -4   2   2 2375.74 14.5104   0
   4  -2  -2 2392.83 14.8263   1
   3  -2  -2 488.935 10.8295   2
   3   2  -2 508.130 10.3427   0
   3   2  -2 528.405 11.2625   1
   2   2  -2 134.717 7.63953   0
   2  -2  -2 146.409 8.37077   2
   1  -2  -2 1198.72 13.9704   2
   1   2  -2 1082.87 13.2856   0
   0  -2  -2 32587.9 255.227   2
   0   2  -2 34006.1 253.953   0
   0   2   2 33120.4 189.628   1
   1   2   2 2547.60 16.1612   1
  -1  -2  -2 2413.14 19.3949   2
  -1   2  -2 2353.73 18.9046   0
  -2   2  -2 157.652 8.51791   0
   2   2   2 187.583 7.63574   1
   2  -2   2 165.001 7.90364   1
   3   2   2 269.199 9.48141   1
   3  -2   2 240.830 8.98779   1
  -3   2  -2 223.628 9.86093   0
   4  -2   2 483.165 12.0490   1
   4   2   2 484.923 12.2277   1
  -4   2  -2 450.200 12.3543   0
  -5   2  -2 237.021 11.4464   0
   5   2   2 266.528 11.2316   1
   5  -2   2 234.321 10.4243   1
  -6   2  -2 32.0824 9.79390   0
   6  -2   2 36.5088 9.18593   1
   6   2   2 33.7704 8.87460   1
  -7   2  -2 158.959 12.8513   0
   7  -2   2 157.780 12.3545   1
   7   2   2 110.786 11.8678   1
   8   2   2-1.61964 10.8267   1
   8  -2   2 6.85012 10.4620   1
   9  -2   2 120.755 12.0909   1
   9   2   2 131.299 13.1189   1
  10   2   2 24.8081 12.7902   1
  10  -2   2 32.5654 11.8781   1
  11  -2   2 111.345 14.3100   1
  11   2   2 111.031 14.8886   1
  12  -2   2 750.554 23.0731   1
  12   2   2 720.961 23.7179   1
  13  -2   2-6.07661 13.1960   1
  13   2   2-8.19815 14.7947   1
  14   2   2 107.886 15.6050   1
  14  -2   2 100.044 15.2871   1
  15   2   2 98.1268 16.9537   1
  15  -2   2 91.5500 16.4988   1
  16   2   2 77.8659 16.3669   1
  16  -2   2 41.2338 15.9609   1
  17  -2   2 14.1242 13.7977   1
  18   3  -2 13.8801 15.7767   1
  17   3  -2 186.081 20.3908   1
  16   3  -2 30.5018 15.0638   1
  15   3  -2 58.4552 16.4778   1
  14   3  -2 370.147 19.3803   1
  14  -3  -2 241.785 13.9705   1
  13  -3  -2 214.453 12.3983   1
  13   3  -2 320.855 17.9350   1
  12   3  -2 134.991 15.7269   1
  12  -3  -2 114.302 10.8251   1
  11  -3  -2 723.095 17.2293   1
  11   3  -2 713.038 20.8283   1
  10   3  -2 213.790 15.1007   1
  10  -3  -2 207.643 10.7331   1
   9   3  -2 12.3375 10.9544   1
   9  -3  -2 28.9813 7.66490   1
   8  -3  -2 734.955 13.5371   1
   8   3  -2 695.939 17.9519   1
   8  -3  -2 695.669 14.1891   2
   7  -3  -2 876.458 13.1659   1
   7  -3  -2 887.143 14.7628   2
   7   3  -2 854.942 17.3723   1
   6   3  -2 1284.85 19.7983   1
  -6   3   2 1368.76 15.7287   0
   6  -3  -2 1315.01 16.6223   2
   6  -3  -2 1319.45 13.9651   1
   5  -3  -2 2298.77 15.5173   1
   5   3  -2 2325.73 22.8233   1
  -5   3   2 2376.34 18.0995   0
   5  -3  -2 2363.24 19.9313   2
   4  -3  -2 326.568 5.69891   1
  -4   3   2 339.067 7.61026   0
   4   3  -2 290.227 10.5563   0
   4   3  -2 260.459 10.0685   1
   4  -3  -2 347.736 9.58342   2
   3   3  -2 527.188 11.6854   1
  -3   3   2 533.534 7.92945   0
   3  -3  -2 532.626 10.9425   2
   3   3  -2 481.393 11.9943   0
  -2   3   2 6596.72 23.0750   0
   2   3  -2 6233.76 32.6702   0
   2  -3  -2 6443.01 30.6611   2
   1  -3  -2 1085.15 13.7260   2
   1   3  -2 1184.44 15.5660   0
  -1   3   2 1167.01 10.7396   0
   0   3   2 134.766 6.28102   0
   0   3  -2 171.121 9.76363   0
   0  -3  -2 146.970 9.02612   2
   0   3   2 100.283 4.81489   1
   1   3   2 1982.31 14.6536   1
  -1   3  -2 2112.00 19.4749   0
  -2   3  -2 71.7800 8.28588   0
   2   3   2 76.0604 6.17107   1
  -3   3  -2 224.782 10.4639   0
   3  -3   2 226.283 8.97552   1
   3   3   2 242.318 8.83668   1
   4  -3   2 518.276 12.6524   1
  -4   3  -2 547.523 13.9286   0
   4   3   2 511.770 12.4630   1
  -5   3  -2 1468.93 21.5107   0
   5  -3   2 1492.42 19.8654   1
   5   3   2 1539.76 20.6368   1
   6  -3   2 770.706 16.1387   1
   6   3   2 774.447 16.7558   1
  -6   3  -2 751.637 17.5872   0
   7  -3   2 159.743 11.3994   1
  -7   3  -2 187.519 12.9902   0
   7   3   2 175.420 11.6189   1
   8   3   2-2.65484 10.5102   1
  -8   3  -2-3.73760 11.0505   0
   8  -3   2 0.59636 9.18086   1
   9  -3   2 77.0019 10.6862   1
   9   3   2 96.4140 11.9529   1
  10   3   2 778.432 21.0880   1
  10  -3   2 698.715 19.9247   1
  11  -3   2 293.208 15.0209   1
  11   3   2 329.112 18.0645   1
  12   3   2 57.1946 14.5200   1
  12  -3   2 30.7389 12.2724   1
  13   3   2 243.139 19.2528   1
  13  -3   2 238.093 16.8621   1
  14  -3   2 70.3235 15.5108   1
  14   3   2 34.6659 14.6187   1
  15  -3   2 0.00000 13.2178   1
  15   3   2 6.29368 15.6359   1
  16   3   2 24.2649 16.1269   1
  16  -3   2 17.0428 15.6118   1
  17  -3   2-2.00286 11.9356   1
  17   4  -2 7.87754 16.2748   1
  16   4  -2 25.6330 16.0074   1
  15   4  -2-1.94873 14.5620   1
  14   4  -2 22.5671 13.8526   1
  13   4  -2 213.688 13.9233   1
  12   4  -2 193.645 16.6589   1
  11   4  -2 122.707 14.0190   1
  10   4  -2 1310.18 24.9807   1
   9   4  -2 1821.34 26.9627   1
   9  -4  -2 1654.97 20.6984   2
   8  -4  -2 61.7352 7.35588   1
   8   4  -2 109.732 12.3120   1
   8  -4  -2 65.0725 9.10540   2
  -8   4   2 66.3102 9.09886   0
   7  -4  -2 1810.69 16.7529   1
  -7   4   2 1870.20 20.7128   0
   7  -4  -2 1869.22 19.8540   2
   7   4  -2 1745.59 23.9842   1
   6  -4  -2 2345.13 16.6205   1
  -6   4   2 2405.87 21.3507   0
   6   4  -2 2497.30 26.5381   1
   6  -4  -2 2384.86 21.1820   2
   5   4  -2 41.6130 9.63943   0
   5   4  -2 34.8788 9.09289   1
   5  -4  -2 7.47372 3.31078   1
   5  -4  -2 38.8342 7.66572   2
  -5   4   2 20.4324 6.39822   0
   4   4  -2 120.558 9.50778   0
   4   4  -2 145.247 9.68925   1
  -4   4   2 117.105 6.90997   0
   4  -4  -2 119.339 8.01653   2
   3   4  -2 171.645 10.3546   0
   3   4  -2 161.445 8.95027   1
   3  -4  -2 165.577 8.68864   2
  -3   4   2 144.244 6.77537   0
  -2   4   2 1358.07 13.7770   0
   2  -4  -2 1245.61 15.1370   2
   2   4  -2 1323.70 18.3998   0
   1   4  -2 1840.37 20.7133   0
   1  -4  -2 1820.15 19.0262   2
  -1   4   2 1820.44 15.6364   0
   0   4   2 143.624 7.10918   0
   0   4  -2 126.161 10.3557   0
   0   4   2 123.293 4.64380   1
  -1   4  -2 933.244 15.8247   0
   1   4   2 975.292 11.0298   1
   2   4   2 2447.68 18.6161   1
  -2   4  -2 2367.13 23.8641   0
   3  -4   2 476.306 11.1261   1
   3   4   2 407.563 10.3901   1
  -3   4  -2 496.946 14.1083   0
   4   4   2 518.912 12.5059   1
  -4   4  -2 462.170 14.6460   0
   4  -4   2 443.134 12.1415   1
  -5   4  -2 1487.01 22.2256   0
   5  -4   2 1469.87 19.9567   1
   5   4   2 1561.59 20.0527   1
   6   4   2 421.370 13.8525   1
  -6   4  -2 452.084 15.9231   0
   6  -4   2 420.081 13.0794   1
   7   4   2 13.2727 9.68893   1
   7  -4   2 24.6365 9.24344   1
  -7   4  -2 25.9086 11.7041   0
   8  -4   2-1.15652 9.53226   1
  -8   4  -2 7.33682 10.7702   0
   8   4   2 6.73457 10.8562   1
  -9   4  -2 216.625 15.6211   0
   9   4   2 257.746 14.3813   1
   9  -4   2 186.961 13.3486   1
  10  -4   2 357.014 15.7687   1
 -10   4  -2 386.366 18.8300   0
  10   4   2 366.111 17.2323   1
  11   4   2 3.96038 13.3625   1
  11  -4   2 3.71443 11.9388   1
  12   4   2 44.9048 15.0411   1
  12  -4   2 36.2850 12.2871   1
  13   4   2 9.23847 14.6288   1
  13  -4   2 0.35468 13.1977   1
  14  -4   2 8.38364 12.6809   1
  14   4   2-14.4478 15.8534   1
  15   4   2-4.15519 15.4328   1
  15  -4   2 6.11581 11.4519   1
  16  -4   2-1.05935 11.2383   1
  16   4   2-16.6711 15.1762   1
  17   5  -2 56.8579 16.3720   1
  16   5  -2 11.4645 15.7351   1
  15   5  -2 30.9198 15.8297   1
  14   5  -2 182.988 17.7547   1
  13   5  -2 91.1357 14.4529   1
  12   5  -2 47.1765 14.8337   1
  11   5  -2 147.781 15.0496   1
  10   5  -2 11.7187 12.1499   1
   9   5  -2 136.547 12.2668   1
  -9   5   2 129.649 10.8852   0
   8   5  -2 78.3439 11.1123   1
  -8   5   2 56.7516 8.14627   0
  -7   5   2 591.020 13.9734   0
   7   5  -2 513.770 15.8610   1
   7  -5  -2 576.558 12.8456   2
   6   5  -2 2341.59 27.0321   1
  -6   5   2 2356.59 23.0046   0
   6   5  -2 2249.36 27.2861   0
   6  -5  -2 2271.02 21.1440   2
   5   5  -2 1790.74 23.7052   0
  -5   5   2 1510.62 18.0617   0
   5   5  -2 1812.79 23.0827   1
   5  -5  -2 1579.13 18.0164   2
  -4   5   2 120.364 8.11170   0
   4   5  -2 91.2180 10.4135   1
   4  -5  -2 136.029 8.66340   2
   4   5  -2 84.0373 12.0679   0
   3   5  -2 1687.17 20.5020   1
  -3   5   2 1821.61 17.3684   0
   3   5  -2 1660.27 22.9331   0
   3  -5  -2 1767.78 19.3136   2
   2  -5  -2 3530.75 26.4917   2
   2   5  -2 3756.57 31.6644   0
  -2   5   2 3756.83 25.2349   0
   1   5  -2 2343.91 25.9817   0
  -1   5   2 2206.47 20.1996   0
   0   5  -2 661.794 16.8220   0
   0   5   2 478.251 11.6568   0
   1   5   2 4698.86 22.5881   1
   1   5   2 4721.16 30.0830   0
  -1   5  -2 4480.81 34.1427   0
   2   5   2 263.830 8.07345   1
  -2   5  -2 317.588 12.7216   0
  -3   5  -2-2.94974 9.75106   0
   3  -5   2 3.07617 6.75234   1
   3   5   2 7.98167 6.45768   1
   4  -5   2 12.8507 6.99626   1
   4   5   2 11.8268 7.09190   1
  -4   5  -2 10.9244 10.7478   0
   5   5   2-2.87333 7.85189   1
   5  -5   2 3.32602 7.68375   1
  -5   5  -2-11.3208 11.3586   0
   6  -5   2 33.5434 9.09199   1
   6   5   2 34.8570 9.12920   1
  -6   5  -2 40.5120 11.0231   0
   7   5   2 177.360 12.5775   1
   7  -5   2 190.497 11.0740   1
  -7   5  -2 212.698 14.2779   0
  -8   5  -2 14.0573 12.0714   0
   8   5   2 14.7204 9.99360   1
   8  -5   2 9.36174 9.41048   1
   9  -5   2 5.55432 10.1769   1
  -9   5  -2 6.94330 12.9803   0
   9   5   2 13.7967 12.0132   1
 -10   5  -2 396.498 19.3899   0
  10   5   2 364.939 18.3171   1
  10  -5   2 259.058 14.1484   1
  11   5   2 211.928 17.4671   1
 -11   5  -2 206.214 17.4986   0
  11  -5   2 139.210 12.8973   1
  12   5   2 59.9644 15.7303   1
  12  -5   2 46.8032 9.86570   1
  13   5   2 247.869 19.4469   1
  14   5   2 4.84983 14.1992   1
  15   5   2 0.41558 15.3542   1
  16   6  -2 5.00357 14.5848   1
  15   6  -2 10.8899 14.3454   1
  14   6  -2 3.95389 14.2698   1
  13   6  -2 54.2749 14.1539   1
  12   6  -2 85.4101 14.7330   1
  11   6  -2 15.0155 13.7581   1
  10   6  -2 396.707 17.3336   1
   9   6  -2 725.975 20.4253   1
  -9   6   2 627.254 17.0096   0
  -8   6   2 24.3794 10.0011   0
   8   6  -2 50.3025 7.40569   1
   8   6  -2 63.0875 12.7903   0
   7   6  -2 297.856 15.0797   0
   7   6  -2 285.540 13.8493   1
  -7   6   2 296.742 11.9295   0
   6   6  -2 116.856 12.5502   0
   6   6  -2 120.491 11.3636   1
  -6   6   2 126.318 9.49352   0
   5   6  -2 374.222 15.4639   0
   5  -6  -2 309.090 9.92831   2
   5   6  -2 376.068 13.4718   1
  -5   6   2 314.752 11.1416   0
   4   6  -2 23.3153 10.8703   0
   4   6  -2 15.4037 9.14915   1
   4  -6  -2 13.0662 6.68027   2
  -4   6   2 17.7802 13.7920   0
  -3   6   2 73.1720 7.36000   0
   3  -6  -2 52.1307 8.07025   2
   3   6  -2 61.0405 10.9588   0
  -2   6   2 138.118 8.86661   0
   2   6  -2 126.975 11.8101   0
   1   6  -2 248.083 13.0932   0
  -1   6   2 255.382 9.61873   0
   0   6   2 25.2630 7.70128   0
   0   6  -2 37.4620 10.1532   0
  -1   6  -2 155.668 12.2584   0
   1   6   2 111.722 9.13191   0
   2   6   2 1251.12 18.6990   0
  -2   6  -2 1112.09 20.0860   0
   3   6   2 995.606 15.1427   1
   3  -6   2 971.775 15.8823   1
  -3   6  -2 1117.95 21.1222   0
   3   6   2 983.569 17.7383   0
   4   6   2 53.2617 8.11911   1
   4  -6   2 45.7314 9.28263   1
  -4   6  -2 57.8380 12.0105   0
   5  -6   2 261.898 11.5020   1
   5   6   2 366.640 12.5033   1
  -5   6  -2 277.572 16.2241   0
   6   6   2 241.698 12.1087   1
  -6   6  -2 200.456 14.9086   0
   6  -6   2 187.385 10.5115   1
  -7   6  -2 587.069 19.2258   0
   7   6   2 529.769 16.0330   1
   7  -6   2 398.381 13.3493   1
   8   6   2 84.6051 11.6459   1
  -8   6  -2 126.241 15.3387   0
   9   6   2 132.011 12.7268   1
  -9   6  -2 53.9278 14.7705   0
  10   6   2 292.219 16.7691   1
 -10   6  -2 260.903 18.0365   0
  11   6   2 19.9095 12.4526   1
 -11   6  -2 15.2022 13.7423   0
 -12   6  -2 15.0351 15.1946   0
  12   6   2 4.16587 13.7499   1
  13   6   2 4.05290 18.8822   1
  14   6   2 26.7762 13.0728   1
  15   6   2 33.1192 14.3597   1
  15   7  -2-7.90849 16.1066   1
  14   7  -2 42.6870 14.4962   1
  13   7  -2 13.3725 14.4571   1
  12   7  -2 9.28559 12.9847   1
  11   7  -2 424.605 19.6037   1
  10   7  -2 160.408 14.9962   1
  10   7  -2 223.301 15.2822   0
   9   7  -2 147.652 15.4070   0
   9   7  -2 138.023 13.7841   1
   8   7  -2 279.197 14.2705   1
   8   7  -2 313.708 17.7430   0
   7   7  -2 399.841 17.5995   0
   7   7  -2 436.046 15.6731   1
  -6   7   2 41.6452 8.81765   0
   6   7  -2 19.5304 12.8445   0
   6   7  -2 21.5821 9.86651   1
   5   7  -2 20.6216 8.60853   1
   5   7  -2 23.1697 11.3094   0
  -5   7   2 11.0722 7.80445   0
   4  -7  -2 9.82768 7.29245   2
  -4   7   2 14.2913 7.45540   0
   4   7  -2 18.7663 11.0601   0
   3   7  -2 0.46103 11.2299   0
  -3   7   2 1.91878 7.40236   0
   2   7  -2 70.6396 12.7315   0
  -2   7   2 81.2429 9.78472   0
  -1   7   2 117.413 10.0426   0
   1   7  -2 95.5604 13.6264   0
   0   7   2 333.271 12.6144   0
   0   7  -2 315.294 16.0896   0
  -1   7  -2 584.479 17.4692   0
   1   7   2 600.937 15.4116   0
  -2   7  -2 253.729 14.7879   0
   2   7   2 202.163 12.2609   0
   3   7   2 828.898 18.7384   0
  -3   7  -2 704.625 19.8219   0
   4   7   2 737.407 18.0988   0
  -4   7  -2 691.763 20.5794   0
  -5   7  -2 31.3872 13.0138   0
  -6   7  -2 17.4815 13.9809   0
  -7   7  -2 98.0806 14.0703   0
  -8   7  -2 105.070 14.5481   0
   8   7   2 86.8789 11.7635   1
  -9   7  -2 13.4000 14.0039   0
   9   7   2 17.6907 11.3151   1
 -10   7  -2 14.7258 13.8678   0
  10   7   2 3.57946 11.2153   1
 -11   7  -2 17.6914 14.1619   0
  11   7   2 4.43776 11.4074   1
  12   7   2 10.3331 13.1916   1
 -12   7  -2-1.74449 16.2123   0
  13   7   2-0.03781 13.5487   1
  14   7   2 18.2881 13.9171   1
  15   8  -2 34.7285 17.4617   1
  14   8  -2-3.53105 15.2918   1
  13   8  -2 22.2079 14.0190   1
  12   8  -2 44.8820 14.8453   0
  12   8  -2 40.6808 13.3684   1
  11   8  -2 103.221 13.8184   1
  11   8  -2 82.3491 15.8727   0
  10   8  -2 5.07135 13.8843   0
  10   8  -2-4.64891 8.05491   1
   9   8  -2 51.2276 15.0400   0
   9   8  -2 39.7389 13.9691   1
   8   8  -2 115.727 14.5066   0
   8   8  -2 121.889 13.1563   1
   7   8  -2 4.88688 11.2072   1
   7   8  -2 3.40572 13.1610   0
   6   8  -2 29.9915 10.0816   1
   6   8  -2 52.6556 13.0887   0
   5   8  -2 305.340 17.1344   0
   5   8  -2 271.451 13.6753   1
   4   8  -2 108.792 13.6761   0
   3   8  -2 324.226 16.6979   0
  -3   8   2 239.634 11.4451   0
   2   8  -2 8.75410 12.7058   0
  -2   8   2 13.6207 9.24739   0
  -1   8   2 175.689 12.3152   0
   1   8  -2 160.014 14.8770   0
   0   8   2 171.655 11.7818   0
   0   8  -2 200.103 15.0259   0
  -1   8  -2 198.799 14.4073   0
   1   8   2 168.848 13.7945   0
  -2   8  -2 98.7358 13.1272   0
   2   8   2 145.871 12.0688   0
   3   8   2 100.990 11.1719   0
  -3   8  -2 105.438 14.5715   0
   4   8   2 351.831 15.0295   0
  -4   8  -2 326.534 17.3809   0
  -5   8  -2 38.7327 13.9329   0
   5   8   2 40.7353 12.2088   0
   6   8   2 99.0000 12.7066   0
  -6   8  -2 93.0436 14.7149   0
  -7   8  -2 126.163 15.6449   0
  -8   8  -2 35.5048 13.7919   0
  -9   8  -2 90.7253 15.1894   0
 -10   8  -2 3.37794 14.2473   0
 -11   8  -2 45.0421 15.1111   0
 -12   8  -2 13.0850 18.0512   0
 -13   8  -2-33.9084 16.9369   0
  14   9  -2-31.2683 12.1831   1
  13   9  -2-10.7535 15.3455   1
  13   9  -2 21.1788 13.7276   0
  12   9  -2-11.6126 15.2364   0
  12   9  -2 31.0864 12.6422   1
  11   9  -2 40.1326 13.9593   0
  10   9  -2 85.5397 15.9946   0
   9   9  -2 67.4744 14.7250   0
   8   9  -2 106.608 15.9229   0
   7   9  -2 142.682 16.0866   0
   6   9  -2 54.0395 14.2808   0
   5   9  -2 21.5017 13.5873   0
   4   9  -2 201.816 16.1140   0
   3   9  -2 67.8761 13.0375   0
   2   9  -2 10.5318 12.6431   0
   1   9  -2 11.8895 12.1968   0
   0   9   2 0.38436 9.76215   0
   0   9  -2 16.2751 12.9383   0
  -1   9  -2 14.3282 12.6170   0
   1   9   2 8.43141 9.20145   0
   2   9   2 82.8978 12.5737   0
  -2   9  -2 88.0109 13.6044   0
   3   9   2 289.359 14.7860   0
  -3   9  -2 232.878 16.9725   0
   4   9   2 95.4191 12.0133   0
  -4   9  -2 112.289 14.1229   0
  -5   9  -2 90.8555 15.3417   0
   5   9   2 99.5565 13.3676   0
   6   9   2 12.4279 29.7512   0
  -6   9  -2 3.82440 13.3188   0
   7   9   2 8.23540 12.7498   0
  -7   9  -2 9.87163 13.7311   0
   8   9   2 128.224 15.1476   0
  -8   9  -2 133.106 16.3855   0
  -9   9  -2 15.0118 15.7020   0
   9   9   2 7.65078 14.0834   0
 -10   9  -2 6.50532 16.1678   0
 -11   9  -2-16.0924 14.7183   0
 -12   9  -2-0.04500 13.6051   0
  11  10  -2 14.0453 13.7308   0
  10  10  -2 41.2371 13.9148   0
   9  10  -2 44.7003 14.3144   0
   8  10  -2-9.84159 13.1007   0
   7  10  -2 13.5720 13.0326   0
   6  10  -2-5.87011 14.2940   0
   5  10  -2 7.10990 12.6401   0
   4  10  -2-17.1189 13.3969   0
   3  10  -2 17.8039 14.9449   0
   2  10  -2 2.42716 13.5841   0
   1  10  -2 36.8793 15.0759   0
   0  10  -2 29.8949 14.0200   0
  -1  10  -2 94.2564 14.8782   0
  -2  10  -2 137.356 15.1543   0
   3  10   2 95.0046 13.2875   0
  -3  10  -2 79.1938 14.4179   0
  -4  10  -2 4.77848 13.3710   0
   4  10   2 9.52360 13.1764   0
  -5  10  -2 4.71027 13.6931   0
   5  10   2 5.29375 9.30387   0
   6  10   2 16.0761 13.5957   0
  -6  10  -2-2.94053 14.3095   0
   7  10   2 0.16872 13.8776   0
  -7  10  -2 28.3308 14.7031   0
   8  10   2 14.4463 15.0391   0
  -8  10  -2 0.78063 13.4581   0
  -9  10  -2 12.7218 14.9951   0
   9  10   2 9.55151 12.1630   0
 -10  10  -2 19.6542 16.2364   0
  10  10   2 1.07743 12.1113   0
   9  11  -2 15.5875 14.0133   0
   8  11  -2-0.04270 14.7803   0
   7  11  -2 6.55726 14.7196   0
   6  11  -2 53.0020 15.9104   0
   5  11  -2 13.6183 13.6381   0
   4  11  -2 18.9425 14.1274   0
   3  11  -2-3.21689 14.0116   0
   2  11  -2 61.5677 15.1950   0
   1  11  -2 48.6013 15.1976   0
   0  11  -2-10.2682 12.1435   0
  -1  11  -2 21.8132 12.6781   0
  -2  11  -2 68.9503 15.2382   0
  -3  11  -2 0.14351 14.3851   0
  -4  11  -2-0.07356 14.0752   0
  -5  11  -2 9.44428 12.5929   0
  -6  11  -2 28.7907 16.6622   0
  -7  11  -2-14.6971 15.1591   0
   8  11   2 2.24865 12.4996   0
   9  11   2 0.04164 13.2227   0
   6  12  -2 14.1628 15.5967   0
   5  12  -2 8.69501 14.2867   0
   4  12  -2 20.1930 13.7606   0
   3  12  -2 0.99056 15.4048   0
   2  12  -2 1.19874 15.4338   0
   1  12  -2-10.7663 13.8060   0
   0  12  -2 0.07694 12.9035   0
  -1  12  -2 7.52406 14.3306   0
  -2  12  -2 45.3683 16.6232   0
  -3  12  -2 33.0746 14.2550   0
  -4  12  -2 70.7583 48.2680   0
  -5  12  -2 0.04231 15.9323   0
  -6  12  -2-9.11076 15.4791   0
  19   0  -3 14.8202 13.4223   1
  18   0  -3-4.85326 16.4147   1
  17   0  -3 16.9797 14.6357   1
  16   0  -3 23.2024 15.0498   1
  15   0  -3-5.33404 13.0154   1
  14   0  -3-5.67353 12.5030   1
  13   0  -3-7.28597 12.3110   1
  12   0  -3-0.52570 11.4944   1
  11   0  -3-3.42530 10.2659   1
  10   0  -3-8.17263 9.08776   1
   9   0  -3 20.5223 9.81710   1
   8   0  -3 31.5244 9.93541   1
   7   0  -3-12.4451 8.70412   1
   6   0  -3 69.0708 8.97763   1
   5   0  -3 4.60055 7.01396   1
   4   0  -3-0.63115 6.96389   1
   3   0  -3 4.35934 3.92750   0
   3   0  -3 1.40639 7.63272   2
   2   0  -3 21.4756 7.67480   2
   1   0  -3-0.06438 4.00653   0
   1   0  -3 4.94507 7.15719   2
   0   0  -3 3.43044 6.58516   2
   0   0  -3-1.21913 4.76303   0
   1   0   3-0.95093 6.31763   1
  -1   0  -3 1.20324 5.66038   2
  -1   0  -3 1.83045 5.60068   0
   2   0   3-2.29807 7.12354   1
  -2   0  -3 2.84408 6.40918   0
  -2   0  -3-0.47437 6.16705   2
   3   0   3 10.7333 7.64089   1
   4   0   3-4.14874 8.45050   1
   5   0   3-5.92222 8.99611   1
   6   0   3 3.20423 8.13571   1
   7   0   3 8.26099 10.9955   1
   8   0   3 5.55050 10.8623   1
   9   0   3 1.64195 12.2528   1
  10   0   3 13.0104 12.9745   1
  11   0   3 18.4973 14.4265   1
  12   0   3 14.2610 13.8298   1
  13   0   3-2.06853 14.4437   1
  14   0   3 16.6577 14.7834   1
  15   0   3-14.0651 14.8758   1
  16   0   3-28.7720 15.9126   1
  19   1  -3 11.8914 13.8153   1
  19  -1  -3 15.8587 13.6177   1
  18  -1  -3 3.88690 13.7009   1
  18   1  -3-1.06827 16.9804   1
  17  -1  -3 6.93042 14.2143   1
  17   1  -3 8.31828 14.7606   1
  16  -1  -3-2.14807 13.0757   1
  16   1  -3 14.6737 15.7897   1
  15   1  -3 40.5896 14.1213   1
  15  -1  -3 35.6035 12.4593   1
  14  -1  -3 9.00979 12.3874   1
  14   1  -3 16.7052 13.3313   1
  13  -1  -3 45.5573 12.5188   1
  13   1  -3 43.0150 14.3355   1
  12  -1  -3 483.557 17.1625   1
  12   1  -3 502.827 18.6074   1
  11  -1  -3 149.992 12.6479   1
  11   1  -3 146.790 13.8953   1
  10  -1  -3 446.833 14.8507   1
  10   1  -3 416.433 15.4618   1
   9   1  -3 62.8893 10.6547   1
   9  -1  -3 61.5248 10.1042   1
   8  -1  -3 140.296 9.46941   1
   8   1  -3 154.038 11.1264   1
   7   1  -3 1922.59 23.4269   1
   7  -1  -3 2048.41 21.1913   1
   6  -1  -3 3.42751 6.70914   1
   6   1  -3 15.7740 8.15667   1
   5   1  -3 238.003 9.90614   1
   5  -1  -3 238.627 8.52392   1
   4   1  -3 17.9606 5.76432   0
   4   1  -3 15.1314 8.17868   1
   4  -1  -3 17.6745 8.02642   2
   4  -1  -3 16.3941 6.26949   1
   3  -1  -3 65.2951 8.56328   2
   3   1  -3 71.8202 5.88299   0
   2   1  -3 103.881 6.27796   0
   2  -1  -3 100.770 8.58257   2
   1   1  -3 256.784 7.14295   0
   1   1  -3 280.960 7.96061   2
   1  -1  -3 310.914 9.71116   2
   0   1  -3 942.351 11.9464   0
   0   1  -3 995.889 11.4485   2
   0  -1  -3 990.241 13.6098   2
  -1  -1  -3 5961.26 29.5663   2
  -1   1  -3 5788.38 28.6630   0
  -1   1  -3 5775.79 24.3285   2
   1   1   3 5941.26 29.1534   1
  -2   1  -3 671.391 12.3744   0
  -2  -1  -3 680.184 12.5266   2
   2   1   3 724.987 12.7863   1
  -2   1  -3 702.457 9.61295   2
   2  -1   3 659.806 12.5652   1
   3  -1   3 19.4612 8.19470   1
   3   1   3 23.2649 7.79443   1
  -3   1  -3 24.9941 7.63843   0
  -4   1  -3 25.9398 9.15389   0
   4  -1   3 36.5386 9.11396   1
   4   1   3 32.7191 9.04296   1
   5   1   3 4228.74 33.3255   1
   5  -1   3 4234.47 33.6917   1
  -5   1  -3 4517.88 34.0489   0
   6   1   3 122.767 11.2270   1
   6  -1   3 111.916 11.3530   1
   7  -1   3 653.482 17.5145   1
   7   1   3 657.765 17.6392   1
   8  -1   3 13.0072 11.2824   1
   8   1   3 14.3874 11.2807   1
   9  -1   3 24.3037 12.5550   1
   9   1   3 17.7430 12.0546   1
  10   1   3 95.2641 14.3103   1
  10  -1   3 96.1535 13.1444   1
  11   1   3 312.296 18.5595   1
  11  -1   3 258.820 16.0775   1
  12   1   3 123.578 16.1084   1
  12  -1   3 57.7055 14.2058   1
  13  -1   3 100.367 16.7633   1
  13   1   3 144.515 16.8548   1
  14  -1   3-0.30898 14.3384   1
  14   1   3 19.6723 14.9649   1
  15  -1   3 24.2442 15.8881   1
  15   1   3 77.2325 17.9802   1
  16   1   3 3.05031 17.1627   1
  16  -1   3 7.11095 15.1465   1
  18   2  -3 10.7321 15.1922   1
  17  -2  -3 6.03976 11.0210   1
  17   2  -3 16.2535 14.5644   1
  16  -2  -3 6.53826 10.8801   1
  16   2  -3 7.22411 14.3970   1
  15  -2  -3 28.5684 11.1895   1
  15   2  -3 26.3822 13.9152   1
  14   2  -3 6.76842 13.0253   1
  14  -2  -3 5.66780 10.4613   1
  13   2  -3 417.568 19.4437   1
  13  -2  -3 400.569 16.3635   1
  12  -2  -3 92.6302 11.4758   1
  12   2  -3 101.456 13.9764   1
  11  -2  -3-5.76027 10.1501   1
  11   2  -3 6.13154 11.7950   1
  10  -2  -3 19.2149 8.73220   1
  10   2  -3 22.1595 11.0865   1
   9  -2  -3 229.499 11.1996   1
   9   2  -3 262.357 13.6959   1
   8  -2  -3 66.7003 8.50121   1
   8   2  -3 72.0031 10.9949   1
   7  -2  -3 57.6341 9.24510   2
   7   2  -3 46.0925 9.76268   1
   7  -2  -3 51.1475 7.31006   1
   6  -2  -3 173.920 7.76543   1
   6  -2  -3 178.029 10.3451   2
   6   2  -3 171.704 10.1733   1
   5  -2  -3 346.234 8.57012   1
   5   2  -3 330.345 11.8995   1
   5  -2  -3 386.136 11.5390   2
   4   2  -3 97.3294 7.67896   0
   4   2  -3 114.263 9.72931   1
   4  -2  -3 128.286 9.20821   2
   3   2  -3 1438.09 15.5696   0
   3  -2  -3 1484.27 17.0384   2
   2   2  -3 1793.19 17.1296   0
   2  -2  -3 1964.92 19.0774   2
   1   2  -3 8282.06 36.0892   0
   1  -2  -3 8015.90 36.5842   2
   0  -2  -3 215.752 8.97661   2
   0   2  -3 202.779 8.45393   0
   0   2  -3 208.202 6.44834   2
   0   2   3 233.692 7.19721   1
   1   2   3 1842.29 16.7721   1
  -1  -2  -3 1782.19 18.9881   2
  -1   2  -3 1725.03 17.9640   0
  -1   2  -3 1740.52 12.1309   2
   2   2   3 3108.79 22.8052   1
  -2   2  -3 3134.41 24.4951   0
   2  -2   3 2932.41 24.4720   1
   3   2   3 2975.39 24.5095   1
  -3   2  -3 3008.35 25.7833   0
   3  -2   3 2820.02 25.0913   1
   4  -2   3 69.0565 9.07649   1
  -4   2  -3 82.1434 9.85859   0
   4   2   3 74.3197 9.39448   1
  -5   2  -3 408.743 14.4212   0
   5  -2   3 430.668 14.2788   1
   5   2   3 469.964 14.0291   1
  -6   2  -3 30.2766 10.1030   0
   6  -2   3 30.6052 9.59455   1
   6   2   3 32.1678 10.5419   1
   7   2   3 67.6653 11.6924   1
  -7   2  -3 74.2608 11.7431   0
   7  -2   3 79.7920 11.4492   1
   8  -2   3 48.0156 11.4706   1
   8   2   3 60.8875 11.9508   1
   9   2   3 45.0797 12.2879   1
   9  -2   3 33.8559 11.2636   1
  10   2   3 85.1417 14.6168   1
  10  -2   3 111.856 14.5986   1
  11  -2   3 137.048 14.6882   1
  11   2   3 108.891 16.1246   1
  12  -2   3 2.30502 12.8835   1
  12   2   3 8.60171 14.0818   1
  13  -2   3 20.9725 14.6678   1
  13   2   3 5.86436 13.9909   1
  14   2   3 71.7863 16.8502   1
  14  -2   3 59.0741 16.7792   1
  15  -2   3 85.3968 15.7530   1
  15   2   3 68.4918 17.3410   1
  16  -2   3-31.1332 16.4252   1
  18   3  -3 15.9319 15.8003   1
  17   3  -3 10.4252 15.9475   1
  16   3  -3-6.94156 14.5945   1
  15   3  -3 17.8456 14.3687   1
  14   3  -3 10.0186 13.0960   1
  13   3  -3 20.3146 14.2890   1
  12   3  -3 58.8879 13.4768   1
  12  -3  -3 50.8537 9.18683   1
  11  -3  -3 36.1603 8.98692   1
  11   3  -3 15.8202 12.2538   1
  10   3  -3 15.8668 11.8072   1
  10  -3  -3 21.2900 9.41558   2
  10  -3  -3 26.5083 8.60592   1
   9  -3  -3 290.475 11.1864   1
   9   3  -3 263.126 14.8240   1
   9  -3  -3 278.284 11.8168   2
   8  -3  -3 1019.44 15.3470   1
   8   3  -3 1111.37 20.5868   1
   8  -3  -3 1095.92 18.2597   2
   7  -3  -3 55.0455 6.82736   1
   7  -3  -3 70.2943 8.98015   2
   7   3  -3 49.3276 10.6414   1
   6  -3  -3 0.62121 8.25596   2
   6  -3  -3 0.83848 5.31260   1
   6   3  -3 2.49809 9.52251   1
   5   3  -3 1220.32 17.5932   0
   5   3  -3 1227.95 19.3219   1
  -5   3   3 1259.96 11.6387   0
   5  -3  -3 1312.33 17.4116   2
   5  -3  -3 1269.75 12.1561   1
   4   3  -3 339.430 10.9919   0
   4   3  -3 417.198 12.5208   1
  -4   3   3 329.925 5.93621   0
   4  -3  -3 390.337 11.7752   2
   3   3  -3 467.862 12.3791   0
   3  -3  -3 464.099 12.0147   2
   2   3  -3 480.216 12.2572   0
   2  -3  -3 511.569 12.2635   2
  -1   3   3 160.557 4.89066   0
   1   3  -3 183.792 10.0090   0
   1  -3  -3 191.231 9.47878   2
  -1   3   3 161.106 5.24293   1
   0  -3  -3 29.0547 9.03657   2
   0   3  -3 37.3598 7.87300   0
   0   3   3 30.3091 5.11578   1
  -1   3  -3 1090.55 16.1687   0
  -1  -3  -3 1169.44 17.0096   2
   1   3   3 1158.44 13.3151   1
  -2   3  -3 2506.54 24.6029   0
   2   3   3 2665.39 21.6958   1
  -3   3  -3 2232.35 23.9274   0
   3  -3   3 1957.71 21.4901   1
   3   3   3 2042.23 20.9081   1
   4  -3   3 509.222 13.4470   1
  -4   3  -3 523.093 14.6157   0
   4   3   3 476.340 12.7627   1
   5   3   3 672.446 15.1843   1
  -5   3  -3 618.100 16.5331   0
   5  -3   3 571.163 15.4867   1
   6  -3   3 924.387 18.8464   1
   6   3   3 955.139 19.4157   1
  -6   3  -3 933.996 20.0042   0
   7  -3   3 467.435 15.7352   1
  -7   3  -3 457.269 17.0100   0
   7   3   3 448.371 15.3894   1
   8  -3   3 101.319 11.7611   1
  -8   3  -3 114.210 13.5968   0
   8   3   3 134.206 12.4390   1
   9  -3   3-1.91120 11.2027   1
   9   3   3 9.35559 11.7454   1
  10  -3   3 3.96587 12.2832   1
  10   3   3 3.81637 12.4231   1
  11  -3   3-1.44087 11.4154   1
  11   3   3 10.6624 13.1689   1
  12  -3   3 15.1344 13.3494   1
  12   3   3 21.1050 14.4469   1
  13   3   3 69.9126 16.0065   1
  13  -3   3 76.7373 15.0245   1
  14  -3   3 91.0884 14.8204   1
  14   3   3 63.0222 16.1319   1
  15  -3   3 42.7610 16.2201   1
  15   3   3 14.2715 16.4957   1
  16  -3   3 2.24703 13.6103   1
  17   4  -3 21.4206 16.0813   1
  16   4  -3 13.4634 14.5330   1
  15   4  -3 41.5445 14.7671   1
  14   4  -3 23.7550 14.6913   1
  13   4  -3 179.189 16.6990   1
  12   4  -3 251.201 17.1375   1
  11   4  -3 41.4007 13.0922   1
  11  -4  -3 69.3209 10.2339   2
  10  -4  -3 358.928 13.5772   2
  10   4  -3 320.431 16.4629   1
   9   4  -3 491.337 17.5897   1
   9  -4  -3 443.959 13.7583   2
   8   4  -3 140.467 12.5667   1
   8  -4  -3 140.487 11.1807   2
   7   4  -3 375.404 14.6785   1
  -7   4   3 408.028 10.2989   0
   7  -4  -3 420.201 13.0114   2
   6   4  -3 238.954 12.7304   0
   6   4  -3 266.120 12.7189   1
   6  -4  -3 269.303 11.2352   2
  -6   4   3 248.901 7.82886   0
   5   4  -3 153.229 11.1268   0
   5   4  -3 165.459 11.1783   1
  -5   4   3 126.677 6.18786   0
   5  -4  -3 133.527 9.49384   2
  -4   4   3 15.4137 4.39872   0
   4  -4  -3 15.2576 7.54720   2
   4   4  -3 15.2568 8.56885   0
   4   4  -3 2.94417 8.27192   1
   3   4  -3 40.8646 9.20941   0
  -3   4   3 45.0621 4.39060   0
   3  -4  -3 41.8355 8.71371   2
   2   4  -3 58.4605 9.88840   0
  -2   4   3 68.1057 5.11870   0
   2  -4  -3 74.4054 8.56105   2
  -1   4   3 1303.22 12.6410   0
   1   4  -3 1283.12 19.3558   0
   1  -4  -3 1308.66 18.6516   2
  -1   4   3 1155.93 9.69885   1
   0   4   3 4118.93 22.9526   0
   0  -4  -3 4217.49 30.7731   2
   0   4  -3 3988.74 30.7968   0
   0   4   3 4068.55 20.3818   1
  -1   4  -3 139.340 10.2619   0
  -1   4  -3 44.0718 3.12990   2
   1   4   3 176.873 7.16481   1
  -2   4  -3 51.8519 9.54749   0
   2   4   3 23.4889 6.01158   1
   3  -4   3 13.2784 8.20576   1
  -3   4  -3 12.7377 9.41494   0
   3   4   3 11.7970 6.88746   1
   4  -4   3 420.932 12.8186   1
  -4   4  -3 468.595 14.9479   0
   4   4   3 451.589 12.5909   1
  -5   4  -3 579.181 17.0731   0
   5  -4   3 594.059 15.7834   1
   5   4   3 593.613 15.0555   1
   6  -4   3 574.531 16.0294   1
  -6   4  -3 632.116 18.6255   0
   6   4   3 674.730 17.0530   1
  -7   4  -3 2.75778 11.2883   0
   7  -4   3 4.45440 10.1536   1
   7   4   3 14.7792 10.4138   1
   8   4   3 38.3991 10.5197   1
   8  -4   3 20.6451 10.1232   1
  -8   4  -3 48.2850 13.4902   0
   9   4   3-4.19946 11.2316   1
  -9   4  -3 9.31396 13.0804   0
   9  -4   3-5.18667 11.0562   1
  10   4   3 12.3549 13.2817   1
  10  -4   3 0.62851 11.8009   1
 -10   4  -3 11.9220 14.3456   0
  11  -4   3 48.8139 14.1726   1
  11   4   3 39.8907 13.1976   1
  12  -4   3 64.1190 13.6869   1
  12   4   3 46.3322 16.3429   1
  13   4   3 0.11161 14.9257   1
  13  -4   3 11.0603 14.0436   1
  14   4   3 6.23223 14.5491   1
  14  -4   3 38.3220 14.7290   1
  15  -4   3-0.41868 11.1142   1
  15   4   3 28.3578 12.8217   1
  16  -4   3 31.9084 12.5696   1
  17   5  -3 18.2475 16.6204   1
  16   5  -3-0.94949 14.8519   1
  15   5  -3-1.98840 14.7874   1
  14   5  -3 31.1312 14.3133   1
  13   5  -3 8.74462 14.3135   1
  12   5  -3 15.1224 13.7095   1
  11   5  -3 39.0115 13.1891   1
  10   5  -3 15.5739 12.5541   1
   9  -5  -3 30.7245 9.04194   2
   9   5  -3 30.7128 12.6597   1
   8  -5  -3 5.88944 8.59920   2
   8   5  -3 14.0738 10.4164   1
   8   5  -3-1.31812 11.4187   0
   7  -5  -3 29.9534 8.39523   2
   7   5  -3 24.6810 10.6119   0
   7   5  -3 29.7948 10.8155   1
  -6   5   3 12.4154 6.09605   0
   6   5  -3 14.5280 10.1446   1
   6  -5  -3 26.5478 8.05580   2
   6   5  -3 19.5117 10.2428   0
   5   5  -3 327.838 13.7338   0
   5   5  -3 351.663 13.6256   1
  -5   5   3 342.318 8.08609   0
   5  -5  -3 369.169 11.5872   2
   4   5  -3 344.731 13.8444   0
  -4   5   3 279.771 8.02871   0
   4  -5  -3 284.892 11.2623   2
  -3   5   3 96.3984 5.61793   0
   3   5  -3 105.586 11.0716   0
   3  -5  -3 96.5621 8.35553   2
   2   5  -3 86.9810 11.2114   0
  -2   5   3 131.121 6.94903   0
   2  -5  -3 128.707 10.3427   2
   1   5  -3 113.354 11.4205   0
   1  -5  -3 142.327 10.1637   2
  -1   5   3 136.443 7.24794   0
   0   5   3 2954.90 22.7204   0
   0   5  -3 3092.10 30.3980   0
   1   5   3 177.916 8.62685   0
  -1   5  -3 154.539 11.1473   0
   1   5   3 158.565 6.74848   1
  -2   5  -3 74.1259 10.4901   0
   2   5   3 63.5928 6.68524   1
  -3   5  -3 72.1694 11.5870   0
   3  -5   3 77.2526 9.58724   1
   3   5   3 83.2569 7.85102   1
  -4   5  -3 760.167 19.6420   0
   4  -5   3 753.557 16.4094   1
   4   5   3 810.167 15.4383   1
  -5   5  -3 81.2081 13.1970   0
   5  -5   3 88.5404 9.67912   1
   5   5   3 100.751 9.97237   1
  -6   5  -3 160.486 14.4895   0
   6  -5   3 151.619 11.7343   1
   6   5   3 177.375 11.9469   1
   7  -5   3 4.79649 9.97371   1
  -7   5  -3 25.1364 12.2572   0
   7   5   3 4.97870 9.85303   1
   8  -5   3 42.5493 10.4486   1
   8   5   3 52.8314 11.6196   1
  -8   5  -3 55.0644 14.4388   0
   9  -5   3 4.47578 11.8045   1
   9   5   3 13.1540 12.6960   1
  -9   5  -3 7.43418 14.4662   0
  10  -5   3 88.8565 13.4554   1
  10   5   3 95.6046 14.2705   1
 -10   5  -3 105.779 15.5811   0
 -11   5  -3 60.4013 15.1029   0
  11  -5   3 53.4443 12.3141   1
  11   5   3 40.5265 13.0534   1
  12   5   3 71.6567 16.1897   1
  12  -5   3 40.9019 11.8890   1
  13  -5   3 3.24417 10.1788   1
  13   5   3 34.6266 15.0826   1
  14   5   3-8.09919 16.3732   1
  15   5   3-3.83313 17.3425   1
  16   6  -3 7.43840 14.8237   1
  15   6  -3 8.89919 13.3393   1
  14   6  -3-0.65184 13.9762   1
  13   6  -3 26.9098 14.6989   1
  12   6  -3 165.741 16.5347   1
  11   6  -3 196.126 15.5676   1
  10   6  -3 1.68032 13.0484   1
   9   6  -3 19.8229 12.5911   0
   9   6  -3 4.68028 12.2490   1
   8   6  -3 697.084 19.6997   0
   8   6  -3 718.294 20.2830   1
   7   6  -3 394.949 16.2628   0
   7   6  -3 423.645 17.1570   1
   7  -6  -3 406.892 13.1434   2
   6   6  -3 360.612 15.9679   0
   6   6  -3 345.125 15.4053   1
   6  -6  -3 284.798 11.9989   2
   5   6  -3 100.000 12.5242   0
   5   6  -3 77.8086 10.0575   1
   5  -6  -3 103.724 9.68647   2
   4   6  -3 96.6019 12.0523   0
   4  -6  -3 97.6966 8.85398   2
   3   6  -3 537.929 17.4223   0
  -3   6   3 473.179 10.5163   0
   3  -6  -3 547.276 14.4567   2
   2   6  -3-0.13801 10.8680   0
  -2   6   3 2.55907 6.86658   0
   2  -6  -3 8.25278 9.03624   2
  -1   6   3 663.590 12.9049   0
   1   6  -3 748.923 18.6554   0
   0   6   3 98.1321 7.86869   0
   0   6  -3 108.235 12.4678   0
   1   6   3 570.528 13.6349   0
  -1   6  -3 697.769 17.9265   0
   2   6   3 435.621 13.3741   0
  -2   6  -3 337.054 15.8432   0
  -3   6  -3 389.188 16.1586   0
   3  -6   3 298.174 12.2696   1
  -4   6  -3 2446.01 32.3423   0
   4  -6   3 2155.03 25.9892   1
   5   6   3 361.244 13.2465   1
   5  -6   3 396.909 14.5982   1
  -5   6  -3 448.817 18.7395   0
   6  -6   3 17.7394 9.77309   1
   6   6   3 27.4647 9.83673   1
  -6   6  -3 29.4794 14.1297   0
   7   6   3 822.912 19.6354   1
  -7   6  -3 786.731 22.5599   0
   7  -6   3 516.063 15.8633   1
   8   6   3 304.544 14.7031   1
  -8   6  -3 304.872 17.9066   0
   8  -6   3 184.518 11.7691   1
   9   6   3 285.911 15.9584   1
   9  -6   3 200.344 13.0616   1
  -9   6  -3 298.935 19.0406   0
 -10   6  -3 10.8124 13.5328   0
  10   6   3 11.7984 13.3987   1
 -11   6  -3 4.00187 13.8882   0
  11   6   3 8.00895 13.8725   1
  12   6   3 26.4703 16.3360   1
  13   6   3 37.0261 15.4901   1
  14   6   3 8.18872 14.9547   1
  15   7  -3-3.71937 15.5462   1
  14   7  -3 10.1513 15.3695   1
  13   7  -3 3.36172 15.0440   1
  12   7  -3 38.4601 14.9909   1
  12   7  -3 71.6524 14.4219   0
  11   7  -3 17.7890 13.1907   0
  11   7  -3-3.01745 12.6231   1
  10   7  -3 42.7246 13.4122   1
  10   7  -3 53.5676 13.6754   0
   9   7  -3 17.4303 12.3798   0
   9   7  -3 11.3025 11.9497   1
   8   7  -3 23.7426 12.2267   0
   8   7  -3 27.0642 11.9078   1
   7   7  -3 111.568 13.6291   0
   7   7  -3 110.654 11.9632   1
   6   7  -3 13.9521 11.9466   0
   6   7  -3 9.15580 9.68528   1
   5  -7  -3 79.4248 9.49125   2
   5   7  -3 79.4364 13.1301   0
   4   7  -3 499.305 17.8289   0
   4  -7  -3 529.676 14.7099   2
   3   7  -3 436.046 18.3340   0
   3  -7  -3 406.405 13.5188   2
   2   7  -3 368.192 18.2204   0
   1   7  -3 1421.81 26.1224   0
   0   7  -3 1746.99 27.8417   0
   0   7   3 1705.68 21.7863   0
   1   7   3 308.538 11.5969   0
  -1   7  -3 378.251 16.7477   0
   2   7   3 97.5903 10.6510   0
  -2   7  -3 137.887 14.5441   0
   3   7   3 721.425 17.0233   0
  -3   7  -3 651.353 20.3307   0
   3  -7   3 385.576 12.2971   1
  -4   7  -3 912.355 22.7545   0
  -5   7  -3 46.4197 14.7115   0
  -6   7  -3 8.59159 12.5050   0
  -7   7  -3 16.9600 14.1509   0
  -8   7  -3-0.38971 13.1890   0
  -9   7  -3-6.94771 13.9161   0
 -10   7  -3 8.14778 13.7935   0
  11   7   3 72.1878 14.0221   1
 -11   7  -3 96.0350 17.7942   0
 -12   7  -3 70.7525 16.3081   0
  12   7   3 71.8199 13.1412   1
  13   7   3 28.6927 16.2929   1
  14   7   3-11.8429 12.8474   1
  15   8  -3-13.3024 14.8392   1
  14   8  -3 29.2106 14.7149   0
  14   8  -3 16.7099 13.5242   1
  13   8  -3-1.89397 13.8479   0
  13   8  -3 25.5301 14.4892   1
  12   8  -3 28.1085 12.7228   0
  12   8  -3 69.1565 14.1367   1
  11   8  -3 81.3164 15.7480   1
  11   8  -3 47.8426 13.9532   0
  10   8  -3 1.73342 13.6357   1
  10   8  -3-4.45555 12.9551   0
   9   8  -3 17.5519 13.7949   0
   9   8  -3 0.34794 12.4483   1
   8   8  -3 92.1099 14.5429   0
   8   8  -3 58.2439 13.3081   1
   7   8  -3 62.9629 14.3570   0
   7   8  -3 59.0151 12.6227   1
   6   8  -3 10.5841 13.8733   0
   5   8  -3 52.4961 14.1354   0
   4   8  -3 11.4466 13.8582   0
   3   8  -3-2.70020 12.0967   0
   2   8  -3 42.3209 13.4526   0
   1   8  -3-3.86663 13.2292   0
   0   8  -3 200.065 14.9089   0
  -1   8  -3 323.166 16.5005   0
  -2   8  -3 15.1296 13.6760   0
   3   8   3 8.02874 9.53120   0
  -3   8  -3 18.8783 12.4922   0
   4   8   3 301.686 13.8022   0
  -4   8  -3 298.678 17.2197   0
  -5   8  -3 102.831 15.6915   0
   5   8   3 59.0117 12.2684   0
  -6   8  -3-11.4357 13.5952   0
  -7   8  -3 24.5799 13.4960   0
  -8   8  -3 13.4791 13.8995   0
  -9   8  -3-2.32751 13.2495   0
 -10   8  -3 19.9139 14.3572   0
 -11   8  -3 1.01850 13.6791   0
 -12   8  -3 0.00000 15.9181   0
  14   9  -3 9.97753 16.2715   1
  13   9  -3 19.5296 14.0050   0
  13   9  -3 9.41280 14.6980   1
  12   9  -3-8.10615 14.5762   0
  12   9  -3-9.50670 14.9280   1
  11   9  -3 3.79825 14.8650   0
  11   9  -3 21.3067 13.7036   1
  10   9  -3 27.6077 13.9874   1
  10   9  -3 35.7516 15.0612   0
   9   9  -3 18.1132 8.67966   0
   9   9  -3 48.1372 14.2846   1
   8   9  -3-21.3536 13.9149   0
   7   9  -3 26.0189 15.8688   0
   6   9  -3 152.040 16.5819   0
   5   9  -3 21.4448 14.7662   0
   4   9  -3 5.37316 12.9811   0
   3   9  -3 47.1264 14.2381   0
   2   9  -3 7.93487 12.6089   0
   1   9  -3 13.1519 13.5008   0
   0   9  -3-20.9981 12.2809   0
  -1   9  -3 23.2087 12.5839   0
  -2   9  -3 51.8222 13.7952   0
  -3   9  -3 22.8855 13.6789   0
  -4   9  -3 13.5638 13.8909   0
  -5   9  -3 87.9402 15.4562   0
   6   9   3 118.236 13.0580   0
  -6   9  -3 109.070 15.2079   0
   7   9   3 0.03075 9.16584   0
  -7   9  -3 34.9652 15.5537   0
   8   9   3 37.1831 12.7272   0
  -8   9  -3 37.2911 15.7897   0
  -9   9  -3 8.45008 15.3322   0
 -10   9  -3 1.50827 17.6493   0
 -11   9  -3 0.04529 14.9473   0
  11  10  -3 18.9064 14.6166   0
  10  10  -3 33.9085 14.7755   0
   9  10  -3 8.13172 13.5515   0
   8  10  -3 12.9641 15.8871   0
   7  10  -3-9.57937 15.2605   0
   6  10  -3 128.369 16.0722   0
   5  10  -3 6.89572 13.9942   0
   4  10  -3 82.3486 16.2499   0
   3  10  -3 29.6690 15.2152   0
   2  10  -3 232.129 18.9951   0
   1  10  -3 101.171 15.6963   0
   0  10  -3 7.83530 13.4309   0
  -1  10  -3 20.8332 12.6924   0
  -2  10  -3 134.972 16.2243   0
  -3  10  -3-7.70219 13.7994   0
  -4  10  -3 2.76014 15.6903   0
  -5  10  -3 19.0676 15.2772   0
  -6  10  -3 5.69436 16.3742   0
  -7  10  -3 1.20131 14.4903   0
  -8  10  -3-0.08430 15.2027   0
  -9  10  -3 11.4346 17.1791   0
   9  11  -3 11.8762 16.9883   0
   8  11  -3 38.2050 15.3610   0
   7  11  -3 3.68264 15.3412   0
   6  11  -3 26.5940 15.6203   0
   5  11  -3 41.5943 14.9063   0
   4  11  -3 24.8896 14.9923   0
   3  11  -3-2.52670 14.4186   0
   2  11  -3 14.0574 16.5416   0
   1  11  -3 45.8153 15.3111   0
   0  11  -3 3.15786 14.3101   0
  -1  11  -3 15.5963 15.5929   0
  -2  11  -3 73.4259 16.9952   0
  -3  11  -3 102.048 16.5848   0
  -4  11  -3 5.33703 13.9410   0
  -5  11  -3 15.3201 17.2301   0
  -6  11  -3 72.9352 18.7754   0
  -7  11  -3 24.6830 13.6754   0
   5  12  -3 42.2246 14.5357   0
   4  12  -3 13.2780 17.6307   0
   3  12  -3 13.7449 18.2299   0
   2  12  -3 57.8258 18.4713   0
   1  12  -3 20.8761 14.6767   0
   0  12  -3 0.98143 15.4225   0
  -1  12  -3 45.7237 15.3920   0
  -2  12  -3 21.1214 15.6001   0
  -3  12  -3 10.1131 15.4041   0
  19   0  -4 111.755 15.3061   1
  18   0  -4 45.3827 14.5589   1
  17   0  -4 6.27143 14.3327   1
  16   0  -4 41.6947 14.3035   1
  15   0  -4 8.09286 13.8175   1
  14   0  -4 226.560 15.5365   1
  13   0  -4 19.2663 11.2347   1
  12   0  -4 530.147 18.7881   1
  11   0  -4 476.279 16.2640   1
  10   0  -4 12.8580 9.55904   1
   9   0  -4 1184.23 20.6128   1
   8   0  -4 2463.55 26.2670   1
   7   0  -4 11258.7 51.2816   1
   6   0  -4 578.810 13.6555   1
   5   0  -4 1167.80 16.6229   1
   5   0  -4 1182.99 11.8722   0
   4   0  -4 2365.56 14.4833   0
   4   0  -4 2389.43 23.2442   2
   3   0  -4 2019.39 12.8731   0
   3   0  -4 2020.90 20.4461   2
   2   0  -4 2359.36 20.9824   2
   2   0  -4 2671.80 14.7439   0
   1   0  -4 1268.28 15.8745   2
   1   0  -4 1197.96 11.5200   0
   0   0  -4 3386.45 20.6178   0
   0   0  -4 3536.76 23.9865   2
  -1   0  -4 231.395 8.95418   2
  -1   0  -4 224.757 8.47927   0
   1   0   4 251.488 10.4247   1
  -2   0  -4 1008.44 14.4522   0
  -2   0  -4 1019.26 14.7349   2
   2   0   4 1039.10 16.9410   1
   3   0   4 7.76919 8.11737   1
   4   0   4 51.8588 9.73059   1
   5   0   4 891.454 18.5298   1
   6   0   4 52.1333 11.2021   1
   7   0   4 75.0611 12.3370   1
   8   0   4 15.3932 12.7531   1
   9   0   4 478.723 19.3434   1
  10   0   4 81.0835 14.9552   1
  11   0   4 76.2557 14.7669   1
  12   0   4 288.315 17.7399   1
  13   0   4 0.73294 14.2664   1
  14   0   4 20.4091 16.5077   1
  15   0   4 19.9300 15.1714   1
  19  -1  -4 27.5722 12.2806   1
  19   1  -4 10.4193 13.2139   1
  18   1  -4 8.77871 14.6608   1
  18  -1  -4 10.0917 11.9516   1
  17  -1  -4 3.37342 12.9334   1
  17   1  -4 6.19566 15.1491   1
  16  -1  -4 104.589 14.9106   1
  16   1  -4 124.226 15.6674   1
  15  -1  -4 190.371 15.7029   1
  15   1  -4 191.826 16.9913   1
  14  -1  -4-3.86880 10.7050   1
  14   1  -4 6.01568 11.6591   1
  13  -1  -4-4.73226 7.74147   1
  13   1  -4-9.33111 11.9855   1
  12  -1  -4 1197.15 23.1744   1
  12   1  -4 1257.86 25.3259   1
  11  -1  -4 896.677 19.7707   1
  11   1  -4 893.886 20.7891   1
  10  -1  -4 65.8637 10.2496   1
  10   1  -4 73.6751 11.1319   1
   9  -1  -4 456.338 13.8589   1
   9   1  -4 407.496 15.7736   1
   8   1  -4 3828.52 33.4120   1
   8  -1  -4 3973.29 30.9260   1
   7  -1  -4 750.573 14.8504   1
   7   1  -4 675.192 16.0694   1
   6   1  -4 123.842 10.0840   1
   6  -1  -4 96.5001 8.54517   1
   6  -1  -4 110.991 10.6674   2
   5   1  -4 407.621 9.53131   0
   5   1  -4 403.740 12.9496   1
   5  -1  -4 432.171 13.1813   2
   4  -1  -4 44.0815 9.17422   2
   4   1  -4 22.8834 5.43275   0
   3   1  -4 1206.32 13.1068   0
   3  -1  -4 1322.20 18.0232   2
   3   1  -4 1288.80 17.2058   2
   2   1  -4 279.527 10.1551   2
   2   1  -4 246.675 7.48889   0
   2  -1  -4 303.757 11.0449   2
   1   1  -4 1468.50 14.4802   0
   1  -1  -4 1560.13 18.2622   2
   1   1  -4 1579.23 16.4312   2
   0  -1  -4 928.733 14.7088   2
   0   1  -4 881.019 12.6306   0
   0   1  -4 877.209 12.5226   2
   1   1   4 253.236 9.61337   1
  -1  -1  -4 261.093 10.1993   2
  -1   1  -4 261.805 8.33739   2
  -1   1  -4 266.007 9.66116   0
  -2   1  -4 153.343 9.50266   0
  -2  -1  -4 148.056 9.02564   2
  -2   1  -4 156.219 7.32729   2
   2  -1   4 159.744 9.83119   1
   2   1   4 169.854 9.82243   1
  -3   1  -4 484.953 13.1665   0
   3  -1   4 538.332 14.6420   1
   3   1   4 561.431 14.2719   1
   4   1   4 4547.16 35.2409   1
  -4   1  -4 4578.92 34.4703   0
   4  -1   4 4453.36 35.9051   1
  -5   1  -4 745.667 17.8296   0
   5  -1   4 723.151 17.8247   1
   5   1   4 732.386 16.9655   1
   6  -1   4 434.133 15.8129   1
   6   1   4 469.756 16.0358   1
   7  -1   4 719.514 19.6780   1
   7   1   4 775.172 20.0126   1
   8  -1   4 1487.69 27.3520   1
   8   1   4 1503.06 26.7157   1
   9  -1   4 318.164 17.4750   1
   9   1   4 288.111 17.2293   1
  10  -1   4 286.944 17.8266   1
  10   1   4 338.885 18.2904   1
  11  -1   4 737.461 23.0398   1
  11   1   4 810.534 24.1944   1
  12  -1   4 19.6199 12.6843   1
  12   1   4 2.70688 14.2579   1
  13   1   4 18.5847 15.1719   1
  13  -1   4 21.0631 12.6522   1
  14  -1   4-6.21697 16.1839   1
  14   1   4 10.9757 16.4267   1
  15  -1   4-24.9898 15.1440   1
  15   1   4-7.34847 14.9761   1
  18   2  -4 32.2938 16.0124   1
  17   2  -4 17.6620 16.1040   1
  16   2  -4 103.589 16.4124   1
  15  -2  -4 40.1554 11.3299   1
  15   2  -4 74.6845 12.4647   1
  14  -2  -4-1.63658 9.42272   1
  14   2  -4 6.81673 13.1479   1
  13  -2  -4 52.5403 10.8982   1
  13   2  -4 72.7733 13.5039   1
  12  -2  -4 146.802 11.0295   1
  12   2  -4 96.3100 13.8684   1
  11  -2  -4 16.5963 8.63584   1
  11   2  -4 23.0957 11.5973   1
  10  -2  -4 45.3290 9.76072   1
  10   2  -4 56.4204 12.5573   1
   9  -2  -4 136.858 9.83973   1
   9   2  -4 131.484 11.8221   1
   9  -2  -4 152.504 12.4156   2
   8  -2  -4 168.928 9.62060   1
   8   2  -4 149.582 12.2677   1
   8  -2  -4 165.368 11.6068   2
   7  -2  -4 1290.55 17.0594   1
   7   2  -4 1290.94 21.1232   1
   7  -2  -4 1291.24 21.1202   2
   6   2  -4 63.0550 8.09931   0
   6   2  -4 71.5064 10.2493   1
   6  -2  -4 77.6848 7.33931   1
   6  -2  -4 74.4553 10.1762   2
   5   2  -4 734.080 13.3206   0
   5   2  -4 781.347 16.4608   1
   5  -2  -4 858.480 16.8039   2
   4   2  -4 664.633 12.6114   0
   4  -2  -4 728.383 15.0201   2
   3   2  -4 788.108 13.1780   0
   3  -2  -4 862.878 15.8264   2
   2   2  -4 1767.99 18.3384   0
   2  -2  -4 1802.99 20.2828   2
   2   2  -4 1767.43 17.6554   2
   1   2  -4 789.056 12.7127   0
   1   2  -4 836.977 12.3984   2
   1  -2  -4 841.270 15.2997   2
   0   2  -4 1538.44 17.9173   0
   0   2  -4 1560.79 14.6452   2
   0  -2  -4 1487.53 18.2018   2
   0   2   4 1571.32 16.6116   1
  -1   2  -4 1578.39 18.5511   0
  -1  -2  -4 1576.43 19.9675   2
  -1   2  -4 1527.27 14.0865   2
   1   2   4 1582.44 17.6602   1
   2   2   4 42.3687 8.07320   1
  -2   2  -4 17.5054 5.04369   2
  -2  -2  -4 42.2614 9.34413   2
  -2   2  -4 24.1275 8.34930   0
   2  -2   4 25.3754 8.83102   1
  -3   2  -4 554.831 14.8020   0
   3  -2   4 590.270 15.0071   1
   3   2   4 638.170 14.4787   1
   4  -2   4 133.060 11.0270   1
   4   2   4 149.920 10.3516   1
  -4   2  -4 123.778 10.7359   0
   5   2   4 1345.94 21.9905   1
  -5   2  -4 1319.61 21.8339   0
   5  -2   4 1307.09 22.0949   1
   6  -2   4 64.5541 11.5533   1
  -6   2  -4 76.1954 11.7674   0
   6   2   4 74.1418 10.9797   1
   7  -2   4 3.51037 11.0692   1
   7   2   4 2.40710 11.2664   1
  -7   2  -4-4.30150 11.3970   0
   8  -2   4 318.506 16.0039   1
   8   2   4 308.840 16.2687   1
   9  -2   4 515.469 19.2976   1
   9   2   4 527.409 18.6649   1
  10  -2   4 46.4639 14.9325   1
  10   2   4 32.2707 13.7750   1
  11  -2   4 366.590 19.6546   1
  11   2   4 401.820 20.1178   1
  12  -2   4 444.366 20.7170   1
  12   2   4 467.230 23.1272   1
  13  -2   4-25.2784 13.9986   1
  13   2   4 10.3099 15.1597   1
  14   2   4 74.3455 16.7749   1
  14  -2   4 37.3474 15.9514   1
  15   2   4 103.535 18.2685   1
  15  -2   4 106.733 18.0092   1
  18   3  -4 136.042 17.8040   1
  17   3  -4 122.368 18.3001   1
  16   3  -4 5.77891 14.6138   1
  15   3  -4 13.0613 13.5497   1
  14   3  -4 82.2734 14.5273   1
  13   3  -4 161.201 15.4110   1
  13  -3  -4 165.045 14.2961   2
  12   3  -4 23.3938 12.3636   1
  12  -3  -4 14.1029 10.4467   2
  11   3  -4 5.91680 12.5318   1
  11  -3  -4 7.06320 10.9326   2
  10  -3  -4-1.62660 6.88471   1
  10  -3  -4-0.41760 10.8963   2
  10   3  -4-4.23565 12.1877   1
   9  -3  -4 72.6606 8.28745   1
   9  -3  -4 80.4032 10.6743   2
   9   3  -4 61.3838 12.1459   1
   8  -3  -4 325.410 10.2463   1
   8   3  -4 354.616 15.1803   1
   8  -3  -4 339.254 12.8489   2
   7  -3  -4 58.1104 7.17046   1
   7   3  -4 54.6830 9.99299   0
   7  -3  -4 61.4012 10.4887   2
   7   3  -4 61.9846 11.1343   1
   6   3  -4 1572.61 20.2540   0
   6   3  -4 1759.51 24.5778   1
   6  -3  -4 1874.43 22.7869   2
   5   3  -4 78.5961 9.12104   0
   5  -3  -4 83.9129 9.74900   2
   4  -3  -4 16.1383 9.28467   2
   4   3  -4 20.8329 7.50927   0
   3   3  -4 212.282 10.2108   0
   3  -3  -4 205.581 11.1791   2
   2   3  -4 3.42759 8.39495   0
   2  -3  -4 10.1659 9.21287   2
   1   3  -4 1139.47 16.6774   0
  -1   3   4 1196.76 13.1674   1
   1   3  -4 1208.56 14.1010   2
   1  -3  -4 1219.29 18.1333   2
   0   3  -4 117.263 8.78922   0
   0  -3  -4 129.660 10.1836   2
   0   3  -4 140.731 6.45328   2
   0   3   4 117.557 7.09623   1
  -1   3  -4 20.1434 8.63572   0
   1   3   4 25.9954 6.60681   1
  -1   3  -4 13.2722 3.84084   2
  -1  -3  -4 26.2741 9.28904   2
  -2   3  -4 3.92236 2.83288   2
   2   3   4 6.67628 6.86884   1
  -2   3  -4 3.89347 9.02493   0
   3  -3   4 40.3617 9.82017   1
  -3   3  -4 43.5641 9.98017   0
   3   3   4 49.8223 8.11185   1
   4   3   4 131.376 10.1826   1
  -4   3  -4 112.273 11.9711   0
   4  -3   4 122.834 11.0165   1
   5  -3   4 6.67323 10.4396   1
  -5   3  -4 8.08893 11.0176   0
   5   3   4 7.39771 9.47861   1
  -6   3  -4 594.761 18.2160   0
   6  -3   4 574.305 17.7196   1
   6   3   4 604.573 17.3722   1
   7  -3   4 74.6239 12.7266   1
   7   3   4 72.0778 11.4184   1
  -7   3  -4 66.5561 12.7628   0
   8  -3   4 18.4792 11.4716   1
  -8   3  -4 19.3676 12.7127   0
   8   3   4 20.2595 11.9209   1
   9  -3   4 6.70344 11.5640   1
   9   3   4 23.5102 12.7458   1
  10  -3   4 380.565 18.6453   1
  10   3   4 401.362 19.9035   1
  11  -3   4 118.758 15.3001   1
  11   3   4 127.221 16.7517   1
  12  -3   4 16.6427 14.9159   1
  12   3   4 54.9621 15.5273   1
  13  -3   4 247.919 19.1722   1
  13   3   4 296.566 18.9443   1
  14  -3   4 63.4072 17.5073   1
  14   3   4 48.7819 16.5116   1
  15  -3   4-14.4350 16.0245   1
  17   4  -4 16.2717 15.1996   1
  16   4  -4-18.8132 15.4245   1
  15   4  -4 13.4286 14.1850   1
  14   4  -4 168.521 17.3493   1
  13   4  -4 74.3881 14.4355   1
  12   4  -4 192.414 16.9677   1
  12  -4  -4 200.798 12.8610   2
  11  -4  -4 319.585 14.5185   2
  11   4  -4 291.686 16.8715   1
  10   4  -4 554.083 19.2782   1
  10  -4  -4 547.078 16.0553   2
   9   4  -4 1020.24 22.8525   1
   9  -4  -4 988.533 19.7732   2
   8   4  -4 35.7531 10.3450   0
   8  -4  -4 45.5687 10.0185   2
   8   4  -4 45.4075 12.6606   1
   7   4  -4 361.202 13.5452   0
   7   4  -4 380.278 15.5404   1
   7  -4  -4 415.879 13.8914   2
   6   4  -4 185.947 11.6463   0
   6   4  -4 197.249 12.8160   1
   6  -4  -4 225.842 11.6288   2
   5  -4  -4 41.5792 9.34826   2
   5   4  -4 34.7985 9.72685   0
   4   4  -4 217.255 11.2142   0
   4  -4  -4 240.284 11.5052   2
   3   4  -4 70.2201 10.0839   0
   3  -4  -4 73.3811 10.4636   2
  -2   4   4 13.8393 3.85100   1
   2   4  -4 19.4847 9.70033   0
   2  -4  -4 30.4785 9.36738   2
  -1   4   4 296.338 6.60560   0
   1  -4  -4 345.317 13.1622   2
   1   4  -4 320.096 12.5472   0
  -1   4   4 298.126 7.21101   1
   0   4  -4 644.680 14.9710   0
   0   4  -4 402.602 8.01928   2
   0  -4  -4 543.544 15.7125   2
   0   4   4 512.456 9.86455   1
  -1   4  -4 501.061 14.3427   0
  -1  -4  -4 567.660 15.8224   2
   1   4   4 550.758 11.4724   1
   2   4   4 661.939 13.2413   1
  -2   4  -4 628.185 16.5086   0
  -3   4  -4 1081.77 20.8642   0
   3  -4   4 1014.22 18.7633   1
   3   4   4 1087.38 17.4586   1
   4  -4   4 28.1313 9.79013   1
   4   4   4 41.1611 8.79100   1
  -4   4  -4 36.6572 11.6740   0
   5   4   4 747.575 16.8397   1
  -5   4  -4 603.543 18.8443   0
   5  -4   4 595.301 17.6301   1
   6  -4   4 995.351 21.2562   1
  -6   4  -4 1063.58 23.0665   0
   6   4   4 962.822 20.1806   1
   7  -4   4 137.485 13.4819   1
  -7   4  -4 132.211 14.8595   0
   7   4   4 102.549 12.9429   1
   8  -4   4 22.6870 11.6242   1
   8   4   4 18.4864 13.0208   1
  -8   4  -4 18.6091 14.1234   0
  -9   4  -4 302.247 17.3985   0
   9  -4   4 294.909 17.2989   1
   9   4   4 303.499 18.0688   1
  10  -4   4 289.634 18.0967   1
  10   4   4 270.726 17.6952   1
  11  -4   4 12.4210 10.1709   1
  11   4   4-7.74711 13.6975   1
  12  -4   4 36.9436 15.0119   1
  12   4   4 28.6632 15.4794   1
  13  -4   4 2.49463 14.8013   1
  13   4   4-14.7527 13.1692   1
  14   4   4-17.7608 15.9934   1
  14  -4   4 11.1196 16.5435   1
  15  -4   4 15.3515 13.1936   1
  17   5  -4 20.9338 16.9231   1
  16   5  -4 1.33207 16.5999   1
  15   5  -4 14.3209 15.5835   1
  14   5  -4 58.7486 15.6502   1
  13   5  -4 24.7609 14.8793   1
  12   5  -4 131.423 15.2581   1
  11   5  -4-2.84815 13.3282   1
  10  -5  -4 57.8118 9.80782   2
  10   5  -4 31.9843 13.4121   1
  10   5  -4 26.2647 11.8498   0
   9   5  -4 217.773 14.1385   0
   9   5  -4 218.873 14.8398   1
   9  -5  -4 199.537 12.3215   2
   8   5  -4 114.755 10.8712   0
   8  -5  -4 85.8890 10.4021   2
   8   5  -4 92.5895 13.2729   1
   7   5  -4 307.177 14.7197   0
   7   5  -4 318.787 15.3016   1
   7  -5  -4 368.375 13.8143   2
   6   5  -4 962.660 20.3391   0
   6   5  -4 974.266 20.8517   1
   6  -5  -4 957.077 18.0712   2
   5   5  -4 631.877 17.7182   0
   5  -5  -4 635.113 16.3257   2
   4   5  -4 19.8224 10.5069   0
   4  -5  -4 28.9856 9.49747   2
   3   5  -4 16.0350 10.7749   0
   3  -5  -4 42.8754 9.29262   2
   2   5  -4 2017.74 26.3832   0
   2  -5  -4 2100.53 25.1522   2
   1   5  -4 158.717 12.6159   0
   1  -5  -4 142.868 12.1097   2
   0  -5  -4 457.521 15.3506   2
   0   5  -4 454.038 15.0974   0
  -1   5  -4 560.276 16.1602   0
  -2   5  -4 632.603 17.3991   0
   2   5   4 619.987 12.4131   1
   3  -5   4 10.3345 9.57286   1
  -3   5  -4 13.3275 11.6251   0
   3   5   4 3.49494 6.86812   1
  -4   5  -4 412.759 16.6610   0
   4  -5   4 387.568 13.8997   1
   4   5   4 437.636 13.4563   1
  -5   5  -4 107.808 13.4243   0
   5  -5   4 85.0309 11.8091   1
   5   5   4 107.132 10.9028   1
  -6   5  -4 5.40272 13.1027   0
   6  -5   4 0.39567 10.5868   1
   6   5   4 1.11166 9.56132   1
  -7   5  -4 171.337 15.5734   0
   7   5   4 167.583 12.5372   1
   7  -5   4 137.710 14.0166   1
   8   5   4 26.1187 11.5103   1
   8  -5   4 55.2293 11.8480   1
  -8   5  -4 32.3739 13.7913   0
   9  -5   4 5.07762 11.4867   1
   9   5   4 7.50878 12.7576   1
  -9   5  -4-0.13089 14.4728   0
 -10   5  -4 261.079 18.6776   0
  10  -5   4 203.591 16.5578   1
  10   5   4 252.114 15.9523   1
  11  -5   4 75.7767 14.5042   1
  11   5   4 39.1044 14.7381   1
  12   5   4 4.54268 15.2204   1
  12  -5   4 11.7236 13.6609   1
  13  -5   4 54.1513 13.4078   1
  13   5   4 96.8384 17.5781   1
  14   5   4 18.7572 16.4157   1
  14  -5   4 29.5368 13.1607   1
  16   6  -4 45.7813 14.9778   1
  15   6  -4-2.54477 14.9227   1
  14   6  -4 5.10601 14.8277   1
  13   6  -4 64.8734 15.0317   1
  12   6  -4 101.278 16.4711   1
  12   6  -4 126.364 14.8652   0
  11   6  -4 5.78946 12.6963   1
  11   6  -4-4.25151 12.1578   0
  10   6  -4 190.639 15.4827   0
  10   6  -4 248.771 16.3439   1
   9   6  -4 371.417 17.0493   0
   9   6  -4 403.937 19.0617   1
   9  -6  -4 353.717 14.1561   2
   8  -6  -4 35.9891 9.54059   2
   8   6  -4 30.0279 12.7031   0
   8   6  -4 34.0543 14.0801   1
   7   6  -4 91.3177 12.8009   0
   7   6  -4 94.8751 12.4030   1
   7  -6  -4 99.3835 11.2772   2
   6   6  -4 471.215 17.2294   0
   6  -6  -4 428.199 15.1718   2
   5  -6  -4 179.072 12.0334   2
   5   6  -4 150.409 13.1868   0
   4   6  -4 65.7317 11.5712   0
   4  -6  -4 59.4842 9.64631   2
   3   6  -4 30.4710 11.3411   0
   3  -6  -4 48.5211 9.73572   2
   2   6  -4 27.8440 12.0776   0
   2  -6  -4 27.0255 10.9913   2
   1   6  -4 619.117 18.6698   0
   1  -6  -4 624.719 16.9640   2
   0   6  -4 922.583 20.7647   0
  -1   6  -4 71.8970 12.6029   0
  -2   6  -4 835.180 21.0391   0
  -3   6  -4 1471.37 26.7305   0
   3  -6   4 1346.31 22.1650   1
   4  -6   4 77.9688 10.5861   1
  -4   6  -4 62.0820 14.1907   0
   5  -6   4 30.5538 10.8018   1
  -5   6  -4 29.4764 13.4705   0
  -6   6  -4 695.722 22.4854   0
   6  -6   4 667.780 19.2549   1
  -7   6  -4 29.6171 13.8295   0
   7  -6   4 22.0471 10.1238   1
   7   6   4 28.5114 10.8000   1
   8   6   4 18.6909 11.9095   1
  -8   6  -4 13.2098 14.2780   0
  -9   6  -4 65.1725 15.6547   0
   9  -6   4 50.9106 11.4953   1
   9   6   4 66.9161 13.5634   1
  10  -6   4 14.6177 11.2250   1
  10   6   4 32.9561 13.6156   1
 -10   6  -4 16.0672 14.2317   0
 -11   6  -4 38.3882 17.3192   0
  11   6   4 24.5485 12.2790   1
  12   6   4 131.751 17.5744   1
  13   6   4 6.67799 14.2026   1
  15   7  -4 44.3117 15.1645   1
  15   7  -4 59.7389 15.0916   0
  14   7  -4 30.9883 15.0823   0
  14   7  -4 36.2575 14.5628   1
  13   7  -4 5.81201 14.1085   0
  13   7  -4 35.9560 14.7195   1
  12   7  -4 4.01156 13.6024   0
  12   7  -4 11.5888 13.8824   1
  11   7  -4 165.444 15.5878   0
  11   7  -4 186.202 15.9047   1
  10   7  -4 150.321 15.4697   0
  10   7  -4 141.033 14.9390   1
   9   7  -4 18.9003 12.9077   0
   9   7  -4 34.1168 14.2784   1
   8   7  -4 10.8963 12.3134   0
   8   7  -4 5.62315 12.7222   1
   7  -7  -4 24.7434 9.93604   2
   7   7  -4 34.1950 12.4558   0
   6  -7  -4 39.2935 10.0761   2
   6   7  -4 46.5867 13.5639   0
   5   7  -4 16.3322 12.7302   0
   5  -7  -4 20.9192 10.3173   2
   4   7  -4 31.0958 13.3233   0
   4  -7  -4 33.9705 11.1553   2
   3   7  -4 120.069 15.1613   0
   3  -7  -4 162.936 13.0055   2
   2  -7  -4 86.5102 13.1641   2
   2   7  -4 100.982 14.2809   0
   1   7  -4 14.2259 12.4288   0
   0   7  -4 48.9951 13.1579   0
  -1   7  -4 760.575 21.1066   0
  -2   7  -4 199.386 15.8899   0
  -3   7  -4 174.835 15.8567   0
   3  -7   4 129.220 10.7354   1
   4  -7   4 22.8600 8.54028   1
  -4   7  -4 31.8589 13.8720   0
   5  -7   4 48.2489 8.90886   1
  -5   7  -4 85.8335 14.7237   0
  -6   7  -4 8.56960 13.5312   0
  -7   7  -4 0.63088 14.2363   0
  -8   7  -4 31.4852 14.8950   0
  -9   7  -4 8.47400 14.4308   0
 -10   7  -4-2.24612 18.2343   0
 -11   7  -4 29.6929 15.2952   0
 -12   7  -4 26.2782 18.1034   0
  14   8  -4 12.7565 24.7329   0
  14   8  -4 8.17078 15.7752   1
  13   8  -4-13.3350 14.1515   0
  13   8  -4 6.93388 14.2954   1
  12   8  -4-22.4927 13.2375   0
  12   8  -4 12.2388 15.4021   1
  11   8  -4 57.7750 13.9433   0
  11   8  -4 90.3708 13.8466   1
  10   8  -4 21.1904 13.4432   0
  10   8  -4 16.0854 12.2137   1
   9   8  -4-16.8072 14.5436   0
   9   8  -4-2.38280 13.0250   1
   8   8  -4 21.0824 13.8623   0
   7   8  -4 73.9528 15.1600   0
   6   8  -4-9.03753 13.0091   0
   5   8  -4-3.89679 13.6939   0
   5  -8  -4 2.47284 10.8647   2
   4   8  -4 133.105 13.8760   0
   4  -8  -4 120.109 12.0849   2
   3   8  -4 25.3262 13.3512   0
   2   8  -4 20.7287 13.9157   0
   1   8  -4 34.1097 13.2622   0
   0   8  -4-5.64491 12.7824   0
  -1   8  -4 273.740 16.9469   0
  -2   8  -4 169.735 16.3907   0
  -3   8  -4 0.47474 12.8777   0
  -4   8  -4 30.2044 14.1856   0
  -5   8  -4 4.56814 15.4171   0
  -6   8  -4 0.85280 14.7471   0
  -7   8  -4-4.50802 12.9357   0
  -8   8  -4 50.6053 16.2935   0
  -9   8  -4-14.9087 16.1950   0
 -10   8  -4-1.24762 15.0446   0
 -11   8  -4 43.1065 17.7570   0
  13   9  -4 5.06842 17.2568   0
  13   9  -4 9.91126 14.4795   1
  12   9  -4 13.4440 16.0585   1
  12   9  -4 3.18356 13.8117   0
  11   9  -4 142.417 16.4187   0
  11   9  -4 130.381 16.2797   1
  10   9  -4 92.8628 16.2230   0
  10   9  -4 75.8406 15.8935   1
   9   9  -4 77.2950 15.2059   0
   8   9  -4 31.4324 14.8173   0
   7   9  -4 230.125 17.9499   0
   6   9  -4 13.3751 13.5351   0
   5   9  -4-1.53959 12.6875   0
   4   9  -4 5.23074 13.3266   0
   3   9  -4 0.41744 12.7864   0
   2   9  -4 1.98105 14.1397   0
   1   9  -4 13.9991 12.7487   0
   0   9  -4 87.1229 14.5720   0
  -1   9  -4 209.662 16.9398   0
  -2   9  -4 116.433 16.1192   0
  -3   9  -4 192.462 18.2095   0
  -4   9  -4 96.9974 16.5236   0
  -5   9  -4 110.721 16.1407   0
  -6   9  -4 10.8978 14.8665   0
  -7   9  -4 32.3621 16.7439   0
  -8   9  -4 20.1925 16.1332   0
  -9   9  -4 15.3972 15.8455   0
  11  10  -4 58.2275 15.1075   0
  10  10  -4 1.76989 19.0696   0
   9  10  -4 18.0985 15.3183   0
   8  10  -4 9.71721 15.2167   0
   7  10  -4 4.23487 15.9311   0
   6  10  -4-1.87473 14.7757   0
   5  10  -4 10.4475 16.7016   0
   4  10  -4 50.0181 15.6672   0
   3  10  -4 31.1905 14.6066   0
   2  10  -4-12.6915 15.1389   0
   1  10  -4 34.5291 15.3891   0
   0  10  -4 42.0444 13.6413   0
  -1  10  -4 56.3910 14.0192   0
  -2  10  -4 92.2689 16.1398   0
  -3  10  -4 7.35066 14.7857   0
  -4  10  -4-2.92485 15.5043   0
  -5  10  -4-1.01417 16.4605   0
  -6  10  -4 15.6889 16.4671   0
  -7  10  -4 0.04322 15.4202   0
   8  11  -4 7.31628 16.1677   0
   7  11  -4-14.9970 16.0640   0
   6  11  -4-5.58240 15.8369   0
   5  11  -4 17.9494 15.1299   0
   4  11  -4-3.58843 13.9480   0
   3  11  -4 19.5557 15.9707   0
   2  11  -4 51.2399 16.9313   0
   1  11  -4 20.8240 14.7620   0
   0  11  -4 9.64819 14.9027   0
  -1  11  -4 110.923 15.2812   0
  -2  11  -4 62.5751 17.3282   0
  -3  11  -4 7.07390 16.3661   0
  -4  11  -4 0.00000 15.9401   0
  -5  11  -4 4.56148 17.0675   0
   3  12  -4-7.85504 15.9714   0
   2  12  -4 7.48130 14.7634   0
   1  12  -4-27.2054 14.8955   0
   0  12  -4-0.04190 14.5699   0
  19   0  -5-16.9459 12.3568   1
  18   0  -5 7.18536 11.2122   1
  16   0  -5-5.09626 12.8360   1
  15   0  -5-1.05150 12.5346   1
  14   0  -5-7.25974 12.0876   1
  13   0  -5-5.39359 11.9286   1
  12   0  -5-7.18278 10.4733   1
  11   0  -5 0.82019 9.82724   1
  10   0  -5 1.03726 10.3582   1
   9   0  -5 6.38767 9.62720   1
   8   0  -5 4.26078 9.70792   1
   7   0  -5 1.71960 9.66096   1
   6   0  -5 0.49787 4.79898   0
   6   0  -5-3.87450 9.72195   2
   5   0  -5 7.82460 9.39831   2
   5   0  -5 8.29956 4.59105   0
   4   0  -5 6.61539 4.44219   0
   4   0  -5 4.05593 8.95175   2
   3   0  -5 22.5835 8.94960   2
   3   0  -5 8.72120 4.07750   0
   2   0  -5 13.8942 4.87338   0
   2   0  -5 22.5360 8.18912   2
   1   0  -5 3.15523 8.50001   2
   1   0  -5 2.45161 5.06659   0
   0   0  -5-2.85427 5.69678   0
   0   0  -5-5.43792 7.68060   2
  -1   0  -5 1.39354 6.09670   0
   1   0   5 13.0197 8.79427   1
  -1   0  -5 9.48189 7.05480   2
   2   0   5-3.94626 8.64517   1
  -2   0  -5 2.15003 7.40325   0
  -2   0  -5-1.01532 7.78725   2
   3   0   5 0.75969 9.27886   1
   4   0   5 22.3006 10.5925   1
   5   0   5-5.04063 10.5889   1
   6   0   5 1.41649 12.1133   1
   7   0   5 2.03922 13.1783   1
   8   0   5 12.4378 13.1515   1
   9   0   5-15.6759 13.5606   1
  10   0   5-1.55164 13.6966   1
  11   0   5 17.6451 14.4606   1
  12   0   5-36.8417 14.2232   1
  13   0   5 9.36972 16.6836   1
  14   0   5-2.57954 15.8031   1
  19   1  -5 11.7374 13.1791   1
  18   1  -5-13.5094 14.4172   1
  18  -1  -5-14.9627 11.2781   1
  17  -1  -5-2.26699 10.5606   1
  17   1  -5 21.4856 14.9155   1
  16  -1  -5 29.8398 12.5160   1
  16   1  -5 53.1395 13.7774   1
  15  -1  -5 99.9199 13.4352   1
  15   1  -5 111.476 15.5210   1
  14  -1  -5 17.0956 10.9667   1
  14   1  -5 13.0145 12.7278   1
  13  -1  -5 1.25313 10.8634   1
  13   1  -5 0.16538 11.4420   1
  12  -1  -5 21.7310 10.9462   1
  12   1  -5 22.3839 12.3471   1
  11  -1  -5 260.655 13.1330   1
  11   1  -5 246.153 15.3643   1
  10   1  -5 60.5729 12.6731   1
  10  -1  -5 54.3867 10.4171   1
   9  -1  -5 174.893 11.5102   1
   9   1  -5 160.288 12.3642   1
   8   1  -5 157.620 12.7133   1
   8  -1  -5 155.329 11.3640   1
   8  -1  -5 154.497 13.1468   2
   7   1  -5 35.4241 6.91112   0
   7  -1  -5 29.0034 11.1049   2
   7   1  -5 38.5746 10.4008   1
   7  -1  -5 19.8296 8.56595   1
   6  -1  -5 28.9217 10.8261   2
   6   1  -5 14.9408 6.34336   0
   5   1  -5 271.642 8.38339   0
   5   1  -5 296.241 12.5729   2
   5  -1  -5 276.117 13.1029   2
   4  -1  -5 1066.18 18.2651   2
   4   1  -5 912.903 12.6811   0
   4   1  -5 1083.96 17.9528   2
   3   1  -5 1088.75 13.2337   0
   3   1  -5 1129.39 17.7248   2
   3  -1  -5 1131.98 18.4969   2
   2   1  -5 174.859 7.49786   0
   2  -1  -5 219.589 10.9952   2
   2  -1  -5 115.916 4.02069   0
   2   1  -5 214.177 10.3983   2
   1   1  -5 68.6356 6.97670   0
   1   1  -5 81.2696 8.29518   2
   1  -1  -5 84.6250 9.32861   2
   0   1  -5 601.926 12.3417   2
   0  -1  -5 643.124 14.7223   2
   0   1  -5 559.392 11.8753   0
   0   1   5 639.266 14.0693   1
  -1  -1  -5 336.185 11.2908   2
  -1   1  -5 321.045 10.0929   2
  -1   1  -5 305.195 10.6063   0
   1   1   5 331.832 11.9710   1
  -2  -1  -5 552.454 13.7962   2
  -2   1  -5 543.227 11.7033   2
  -2   1  -5 545.318 13.7874   0
   2  -1   5 557.503 14.6359   1
   2   1   5 589.636 14.5398   1
  -3   1  -5 608.289 15.1381   0
   3  -1   5 597.269 16.1261   1
   3   1   5 607.208 16.2958   1
   4   1   5 81.4119 11.5118   1
   4  -1   5 77.1562 12.0277   1
  -4   1  -5 70.1835 10.7164   0
   5  -1   5 29.1977 12.6119   1
   5   1   5 41.5839 10.8947   1
   6  -1   5 196.157 14.5767   1
   6   1   5 219.785 14.5427   1
   7  -1   5 466.479 18.4121   1
   7   1   5 526.328 19.1344   1
   8   1   5 450.716 20.0001   1
   8  -1   5 451.901 18.9379   1
   9  -1   5 85.2519 14.4064   1
   9   1   5 90.0123 13.9470   1
  10  -1   5-4.84153 14.3881   1
  10   1   5 18.7456 13.8288   1
  11  -1   5 55.8091 15.2062   1
  11   1   5 70.9175 14.8321   1
  12  -1   5 125.959 14.7334   1
  12   1   5 144.679 18.9924   1
  13  -1   5 6.63823 16.1193   1
  13   1   5-9.53422 14.6037   1
  14   1   5-9.58025 17.1484   1
  14  -1   5-9.41961 15.4062   1
  18   2  -5 14.6230 15.1460   1
  17   2  -5 9.36204 16.5477   1
  16   2  -5-1.34181 13.7743   1
  15   2  -5 21.2143 13.7155   1
  14   2  -5 39.1054 12.9080   1
  13  -2  -5 29.5092 8.83471   1
  13   2  -5 60.0716 13.2772   1
  12  -2  -5 8.03703 11.5454   2
  12  -2  -5 5.68239 7.99246   1
  12   2  -5 2.64829 12.3556   1
  11   2  -5 13.3083 12.6806   1
  11  -2  -5 17.6400 11.8769   2
  11  -2  -5 8.73400 9.50305   1
  10  -2  -5 69.7947 10.2560   1
  10  -2  -5 68.1851 12.7516   2
  10   2  -5 52.0115 12.3145   1
   9   2  -5 5.22001 10.8890   1
   9  -2  -5 1.64266 8.06231   1
   9  -2  -5 2.49828 10.8478   2
   8   2  -5 12.7819 8.53555   0
   8  -2  -5 7.63837 11.8861   2
   8   2  -5 5.27863 11.5442   1
   8  -2  -5 15.0018 8.30679   1
   7   2  -5 1235.95 17.7270   0
   7   2  -5 1409.38 23.5269   1
   7  -2  -5 1562.30 23.4548   2
   6   2  -5 1485.57 18.5424   0
   6  -2  -5 1650.15 23.8318   2
   5   2  -5 1272.39 17.1533   0
   5  -2  -5 1257.37 20.7608   2
   4   2  -5 27.3324 7.34649   0
   4  -2  -5 52.3401 11.1077   2
   3   2  -5 1997.94 20.5191   0
   3  -2  -5 1988.55 23.8515   2
   3   2  -5 2083.63 22.2677   2
   2   2  -5 2613.64 22.3355   0
   2  -2  -5 2725.58 27.0912   2
   2   2  -5 2678.89 23.3311   2
   1   2  -5 2524.60 22.6550   0
   1  -2  -5 2604.21 26.8518   2
   1   2  -5 2641.78 22.4314   2
   0   2  -5 252.721 10.3382   0
   0  -2  -5 272.539 11.4163   2
   0   2  -5 272.895 9.24708   2
   0   2   5 286.609 10.4440   1
   1   2   5 10.0971 6.97103   1
  -1  -2  -5 12.8957 9.60675   2
  -1   2  -5 7.29621 6.05418   2
  -1   2  -5 2.02043 8.57364   0
  -2   2  -5 246.608 8.00372   2
  -2   2  -5 377.012 12.4617   0
  -2  -2  -5 379.571 13.1560   2
   2  -2   5 332.872 13.6412   1
   2   2   5 371.374 12.1738   1
  -3   2  -5 427.798 14.3729   0
   3  -2   5 424.428 15.0588   1
   3   2   5 454.059 14.4603   1
   4  -2   5 22.6033 11.3436   1
   4   2   5 33.7843 9.69184   1
  -4   2  -5 15.8404 9.76209   0
   5  -2   5 46.9872 12.0053   1
   5   2   5 48.1598 10.3096   1
  -5   2  -5 42.6392 11.6227   0
   6  -2   5 306.833 16.3043   1
  -6   2  -5 293.665 16.0598   0
   6   2   5 296.828 15.7096   1
   7  -2   5 6.89504 12.3728   1
   7   2   5 3.81610 11.3230   1
   8  -2   5 20.7760 12.5532   1
   8   2   5 8.06444 13.3885   1
   9  -2   5 56.2291 14.0327   1
   9   2   5 55.9728 14.2397   1
  10  -2   5 92.6083 16.1514   1
  10   2   5 92.3536 14.2599   1
  11  -2   5 125.394 17.0607   1
  11   2   5 123.499 16.8082   1
  12  -2   5 13.9326 14.0888   1
  12   2   5 13.0273 15.0375   1
  13  -2   5 4.86829 14.1258   1
  13   2   5-0.55386 16.3710   1
  14  -2   5 24.6632 15.4567   1
  14   2   5-2.51894 16.6031   1
  18   3  -5-0.26733 16.7287   1
  17   3  -5-3.31759 15.2605   1
  16   3  -5 14.9586 13.7928   1
  15  -3  -5 21.6937 11.8393   2
  15   3  -5-2.30475 14.1784   1
  14  -3  -5 33.1270 12.5578   2
  14   3  -5 17.8431 14.2460   1
  13   3  -5 252.968 17.7866   1
  13  -3  -5 295.915 16.0689   2
  12  -3  -5 3.21664 11.9545   2
  12   3  -5 1.89211 12.4329   1
  11  -3  -5 3.25110 10.8235   2
  11   3  -5 1.59359 12.0155   1
  10  -3  -5 63.2938 11.0090   2
  10   3  -5 50.0651 13.1552   1
   9   3  -5 94.9426 11.1069   0
   9   3  -5 104.955 13.5862   1
   9  -3  -5 100.586 12.2073   2
   8   3  -5 214.274 11.7451   0
   8   3  -5 231.124 14.7131   1
   8  -3  -5 241.196 14.3616   2
   7   3  -5 194.414 11.2789   0
   7   3  -5 227.297 14.2612   1
   7  -3  -5 246.305 13.4484   2
   6   3  -5 230.714 11.2307   0
   6  -3  -5 249.929 12.9720   2
   5   3  -5 3.33861 7.86074   0
   5  -3  -5 5.38192 9.65802   2
   4   3  -5-2.95839 8.08704   0
   4  -3  -5 15.2519 9.53518   2
   3   3  -5 80.4520 9.04495   0
   3  -3  -5 90.5264 10.8995   2
   2   3  -5 623.993 14.0279   0
   2  -3  -5 696.271 16.3677   2
   2   3  -5 690.130 13.4465   2
   1   3  -5 1135.46 17.4619   0
   1  -3  -5 1125.81 19.3334   2
   1   3  -5 1220.09 15.5879   2
  -1   3   5 1171.91 15.2803   1
   0   3   5 21.9088 7.00777   1
   0  -3  -5 36.6458 10.1693   2
   0   3  -5 20.6880 5.72603   2
   0   3  -5 26.6244 8.39436   0
  -1   3  -5 407.622 13.6983   0
  -1   3  -5 271.432 7.30532   2
  -1  -3  -5 435.872 14.6287   2
   1   3   5 451.284 12.0355   1
  -2   3  -5 188.899 11.7154   0
   2   3   5 183.388 9.92184   1
  -3   3  -5 155.066 11.7959   0
   3  -3   5 157.804 12.3294   1
   3   3   5 167.530 10.8662   1
  -4   3  -5 520.371 16.6307   0
   4  -3   5 541.087 16.8258   1
   4   3   5 541.114 16.0851   1
   5   3   5 460.308 16.3910   1
  -5   3  -5 473.420 17.4729   0
   5  -3   5 442.093 17.3077   1
  -6   3  -5 379.179 16.7158   0
   6  -3   5 345.451 16.8978   1
   6   3   5 340.072 15.9987   1
  -7   3  -5 104.597 14.4842   0
   7  -3   5 105.222 14.0213   1
   7   3   5 106.994 13.2240   1
   8  -3   5 16.3120 12.2033   1
  -8   3  -5 17.7815 13.4029   0
   8   3   5 7.82698 12.8202   1
   9  -3   5 50.3954 13.4373   1
   9   3   5 70.2210 13.2900   1
  10  -3   5 103.330 16.2441   1
  10   3   5 83.9260 15.5902   1
  11  -3   5 42.9039 14.6623   1
  11   3   5 42.4468 15.0843   1
  12   3   5 17.5256 15.9867   1
  12  -3   5 3.80935 15.8238   1
  13  -3   5 16.5129 10.8567   1
  13   3   5 10.0612 16.8745   1
  14  -3   5 23.9703 17.2118   1
  17   4  -5 25.8830 14.1030   1
  16   4  -5-18.3426 14.2609   1
  15   4  -5 55.3780 16.6179   1
  14  -4  -5 35.8459 12.0850   2
  14   4  -5 43.0147 15.3806   1
  13   4  -5 171.798 17.2584   1
  13  -4  -5 209.509 14.9466   2
  12   4  -5 123.159 15.3130   1
  12  -4  -5 121.438 13.6170   2
  11  -4  -5 41.6241 12.0224   2
  11   4  -5 48.7096 14.0113   1
  10   4  -5 19.3898 10.2862   0
  10  -4  -5 24.8816 11.4797   2
  10   4  -5 18.2818 12.1930   1
   9   4  -5 98.4849 13.6959   1
   9  -4  -5 109.193 12.0155   2
   9   4  -5 77.3591 11.1726   0
   8  -4  -5 57.1731 11.3870   2
   8   4  -5 50.8799 10.6038   0
   8   4  -5 45.3388 12.6362   1
   7  -4  -5 7.23240 10.4883   2
   7   4  -5 7.73481 9.72363   0
   6  -4  -5 28.1969 10.6930   2
   6   4  -5 32.2478 9.43475   0
   5   4  -5 11.9380 9.95833   0
   5  -4  -5 12.3557 10.1090   2
   4   4  -5 129.553 10.8762   0
   4  -4  -5 148.708 12.1494   2
   3   4  -5 152.012 11.0540   0
   3  -4  -5 174.826 12.0290   2
   2   4  -5 55.3354 10.0922   0
   2  -4  -5 43.6852 10.0748   2
  -1   4   5 13.9526 5.49887   1
   1  -4  -5 22.3106 10.8023   2
   1   4  -5 8.25316 8.44561   0
   1   4  -5 10.5203 5.14680   2
   0   4  -5 328.454 13.4345   0
   0  -4  -5 320.305 14.9586   2
   0   4   5 336.073 9.63036   1
  -1   4  -5 20.0901 10.1994   0
   1   4   5 12.5257 6.87508   1
  -1  -4  -5 8.91320 10.8838   2
  -2   4  -5 50.9753 10.8904   0
   2   4   5 50.0216 8.63742   1
   3  -4   5 32.9161 9.91313   1
  -3   4  -5 52.2752 11.9754   0
   3   4   5 65.3096 9.17466   1
  -4   4  -5 89.9871 13.1840   0
   4  -4   5 88.4390 12.5446   1
   4   4   5 85.7329 10.4049   1
  -5   4  -5 108.111 13.6627   0
   5  -4   5 105.991 12.3961   1
   5   4   5 105.377 12.3503   1
   6  -4   5 3.41829 11.7923   1
   6   4   5 11.4485 10.7651   1
  -6   4  -5 8.86257 11.9960   0
  -7   4  -5 31.2065 12.9538   0
   7  -4   5 17.1201 12.8143   1
   7   4   5 13.7545 13.5273   1
   8  -4   5 5.85523 13.3269   1
   8   4   5 22.1821 12.3282   1
  -8   4  -5 26.3253 13.9320   0
   9  -4   5-1.07258 13.4815   1
  -9   4  -5 22.9088 14.7531   0
   9   4   5 35.4835 13.5387   1
  10  -4   5 67.6534 15.8996   1
  10   4   5 72.3057 15.7257   1
  11  -4   5 9.37633 14.2463   1
  11   4   5-0.25610 13.9915   1
  12  -4   5 0.12010 14.9387   1
  12   4   5 11.9987 15.2493   1
  13   4   5-16.5300 13.9506   1
  13  -4   5-0.38442 15.3875   1
  16   5  -5 0.58891 16.2245   1
  15   5  -5 7.11831 16.7326   1
  14   5  -5 18.9237 14.9872   1
  13   5  -5 22.3404 15.2566   1
  12   5  -5 4.56727 12.2288   0
  12  -5  -5 24.6122 11.1453   2
  12   5  -5 6.86040 13.6759   1
  11   5  -5 3.07136 12.2266   0
  11  -5  -5 21.1026 11.2056   2
  11   5  -5 9.57474 13.3930   1
  10   5  -5 94.0745 13.9874   1
  10  -5  -5 83.5361 12.3403   2
  10   5  -5 73.2108 12.0623   0
   9  -5  -5 12.9176 11.3171   2
   9   5  -5 8.57907 10.9304   0
   9   5  -5 6.54961 13.0123   1
   8   5  -5 80.1664 11.6569   0
   8  -5  -5 72.5732 11.8472   2
   8   5  -5 72.5179 13.2703   1
   7   5  -5 128.306 12.8183   0
   7  -5  -5 130.276 12.5555   2
   6   5  -5 117.490 12.4664   0
   6  -5  -5 133.810 11.9489   2
   5   5  -5 295.451 14.0281   0
   5  -5  -5 297.255 14.3186   2
   4   5  -5 412.258 15.7077   0
   4  -5  -5 393.192 14.9628   2
   3   5  -5 171.214 12.9392   0
   3  -5  -5 160.926 11.7784   2
   2  -5  -5 10.6055 10.9505   2
   2   5  -5 0.98862 10.6817   0
   1   5  -5 552.300 16.6000   0
   1  -5  -5 633.118 18.0961   2
   0   5  -5 102.191 11.4764   0
   0  -5  -5 86.0514 12.8766   2
  -1   5  -5 4.92498 10.7309   0
  -2   5  -5 245.732 14.6552   0
   3  -5   5 11.5604 10.0654   1
  -3   5  -5 19.0832 12.3736   0
   4  -5   5 18.9242 11.4309   1
   4   5   5 23.6821 9.74128   1
  -4   5  -5 18.7248 12.5314   0
   5  -5   5-2.06771 10.7841   1
   5   5   5 8.01047 9.71559   1
  -5   5  -5 6.32166 12.2450   0
  -6   5  -5 108.414 15.9493   0
   6  -5   5 105.160 14.0722   1
   6   5   5 128.126 12.6967   1
   7  -5   5 48.4901 12.6486   1
  -7   5  -5 57.3719 14.1554   0
   7   5   5 67.2419 12.0877   1
  -8   5  -5 3.05208 13.7854   0
   8  -5   5-10.4998 12.8839   1
   8   5   5 10.0277 12.5255   1
   9  -5   5-8.10799 13.1538   1
   9   5   5 11.9703 11.6069   1
 -10   5  -5 31.9491 15.5420   0
  10  -5   5 24.7975 14.7849   1
  10   5   5 31.3411 12.8202   1
  11  -5   5 41.9125 14.5834   1
  11   5   5 31.5229 15.0824   1
  12  -5   5 17.6889 14.9047   1
  12   5   5 7.93430 16.0727   1
  13  -5   5-30.3792 12.2153   1
  16   6  -5 24.6005 17.0030   1
  15   6  -5 27.3377 15.1207   0
  15   6  -5 5.59868 16.3783   1
  14   6  -5 22.6946 13.4434   0
  14   6  -5 24.2498 16.5490   1
  13   6  -5 21.4842 13.1065   0
  13   6  -5 33.2581 15.6495   1
  12   6  -5 423.411 18.8528   0
  12   6  -5 452.649 21.7951   1
  11   6  -5 87.9567 13.9890   0
  11   6  -5 101.798 15.8356   1
  10  -6  -5 51.2055 12.6471   2
  10   6  -5 65.5376 13.4253   0
  10   6  -5 65.7042 14.9585   1
   9  -6  -5 13.3730 11.0774   2
   9   6  -5-1.91592 12.7155   0
   9   6  -5 4.02189 12.7182   1
   8   6  -5 433.186 17.4175   0
   8  -6  -5 495.481 16.0461   2
   7   6  -5 112.450 14.9003   0
   7  -6  -5 119.050 12.7419   2
   6   6  -5 60.1831 13.5509   0
   6  -6  -5 69.8572 12.0687   2
   5   6  -5 91.4115 13.0789   0
   5  -6  -5 80.2995 11.8550   2
   4   6  -5 56.0340 12.3849   0
   4  -6  -5 38.6533 10.5603   2
   3   6  -5 17.7684 12.4895   0
   3  -6  -5 13.6831 11.4242   2
   2   6  -5 24.8697 13.4150   0
   2  -6  -5 52.4265 12.2326   2
   1   6  -5 353.683 16.0854   0
   1  -6  -5 390.368 16.9261   2
   0   6  -5 1889.17 27.9139   0
  -1   6  -5 35.0236 12.7502   0
  -2   6  -5 0.40209 12.7602   0
  -3   6  -5 168.630 15.9183   0
   3  -6   5 151.839 12.8051   1
  -4   6  -5 772.129 22.0092   0
   4  -6   5 629.318 19.3327   1
  -5   6  -5 232.352 17.5810   0
   5  -6   5 211.753 14.4485   1
  -6   6  -5-0.65766 13.7616   0
   6  -6   5-4.77320 11.1868   1
   7  -6   5 16.4132 13.2779   1
  -7   6  -5 21.5609 13.4574   0
   8  -6   5 87.8215 14.1628   1
  -8   6  -5 92.7104 16.6975   0
   9  -6   5 34.5449 14.8143   1
  -9   6  -5 23.2670 14.9993   0
 -10   6  -5-13.6386 15.4219   0
  10  -6   5 15.2676 11.9882   1
  11  -6   5 19.2016 11.5072   1
  11   6   5 8.03838 13.6102   1
 -11   6  -5 23.4326 15.8854   0
  12   6   5 15.3880 15.0142   1
  12  -6   5-0.73967 11.9563   1
  15   7  -5 19.4945 14.3696   0
  15   7  -5 17.4969 15.7742   1
  14   7  -5 3.64729 13.3262   0
  14   7  -5 1.86516 15.3838   1
  13   7  -5 4.11812 13.5752   0
  13   7  -5 3.64428 14.6430   1
  12   7  -5 21.2779 13.3021   0
  12   7  -5 16.9155 14.2051   1
  11   7  -5 61.7858 13.6832   0
  11   7  -5 59.8600 15.5763   1
  10   7  -5 10.5065 13.4641   0
  10   7  -5-13.0038 13.6129   1
   9   7  -5 18.4693 12.1487   0
   8   7  -5 346.631 17.9873   0
   8  -7  -5 340.890 16.0897   2
   7   7  -5 244.702 16.4999   0
   7  -7  -5 216.061 14.2244   2
   6   7  -5 118.231 14.9883   0
   6  -7  -5 72.9155 11.3190   2
   5   7  -5 948.831 24.3871   0
   5  -7  -5 1002.51 22.5008   2
   4   7  -5 966.812 24.2178   0
   4  -7  -5 1010.97 22.0081   2
   3   7  -5 932.655 25.1664   0
   3  -7  -5 857.030 21.8580   2
   2   7  -5 144.338 17.1108   0
   2  -7  -5 221.800 15.4773   2
   1   7  -5 287.474 17.4989   0
   0   7  -5 1145.89 24.4679   0
  -1   7  -5-8.90689 12.7267   0
  -2   7  -5 48.4805 14.2242   0
   3  -7   5 33.2235 10.3286   1
  -3   7  -5 40.0087 13.1421   0
   4  -7   5-0.69376 9.71013   1
  -4   7  -5-5.10007 13.3876   0
   5  -7   5-2.95123 9.41787   1
  -5   7  -5 9.63929 14.0430   0
   6  -7   5-1.90822 10.0485   1
  -6   7  -5 2.38194 14.1945   0
  -7   7  -5 65.2533 16.7981   0
   7  -7   5 56.3825 11.2499   1
  -8   7  -5 99.4252 17.1527   0
  -9   7  -5 50.7576 16.3060   0
 -10   7  -5 13.3179 16.8975   0
  14   8  -5-4.16897 13.6964   0
  14   8  -5 38.0616 17.2544   1
  13   8  -5-6.19156 15.6422   0
  13   8  -5 1.16447 15.1579   1
  12   8  -5 30.3165 13.8086   0
  12   8  -5 28.6101 14.7045   1
  11   8  -5 22.8111 14.3703   0
  11   8  -5 60.9937 15.1950   1
  10   8  -5-3.95937 12.8105   0
   9   8  -5-5.78867 14.2701   0
   8   8  -5-8.27048 13.6107   0
   7   8  -5-3.54310 13.1380   0
   6   8  -5 37.4727 13.4174   0
   6  -8  -5 50.4529 11.6265   2
   5   8  -5 3.15892 12.5906   0
   5  -8  -5 4.90091 10.7693   2
   4   8  -5 3.77091 12.5051   0
   4  -8  -5-8.70400 10.4423   2
   3   8  -5 12.0815 13.1314   0
   3  -8  -5 21.4900 11.8347   2
   2   8  -5 98.7148 14.4502   0
   1   8  -5 74.0717 13.6869   0
   0   8  -5 59.8815 13.0329   0
  -1   8  -5-5.05509 13.2695   0
  -2   8  -5-14.1582 12.8785   0
  -3   8  -5 6.13617 13.0357   0
  -4   8  -5-1.47402 14.6548   0
  -5   8  -5-4.32038 14.1211   0
  -6   8  -5-20.9690 17.0663   0
  -7   8  -5 8.79539 14.9275   0
  -8   8  -5 0.00000 15.3417   0
  -9   8  -5 1.27826 14.8475   0
  13   9  -5 13.6025 17.8637   1
  12   9  -5 2.73348 15.2046   0
  12   9  -5 15.1277 15.4924   1
  11   9  -5 9.46160 15.2528   0
  10   9  -5 62.0980 15.1722   0
   9   9  -5 46.8459 15.0917   0
   8   9  -5-4.15207 13.3470   0
   7   9  -5 29.3833 14.7375   0
   6   9  -5-4.57545 13.1992   0
   5   9  -5 17.9497 13.7486   0
   4   9  -5 13.0316 13.8193   0
   3   9  -5 19.5137 14.5491   0
   2   9  -5 5.31549 12.2913   0
   1   9  -5 128.638 15.1913   0
   0   9  -5 47.4525 14.6972   0
  -1   9  -5 43.6169 14.9785   0
  -2   9  -5 59.2304 15.7599   0
  -3   9  -5 26.8516 15.7689   0
  -4   9  -5-3.26381 14.4665   0
  -5   9  -5 25.6680 14.2482   0
  -6   9  -5 52.4316 15.5110   0
  -7   9  -5 1.67236 16.6550   0
  -8   9  -5-18.8554 15.6961   0
  10  10  -5 3.68615 14.9492   0
   9  10  -5 37.0836 14.3288   0
   8  10  -5 2.20296 14.8043   0
   7  10  -5-5.61112 12.7437   0
   6  10  -5 70.3052 15.5681   0
   5  10  -5 107.221 15.4809   0
   4  10  -5 0.93781 15.5773   0
   3  10  -5 28.8048 16.3232   0
   2  10  -5 100.672 16.1232   0
   1  10  -5 12.8932 14.9110   0
   0  10  -5-3.04375 15.2685   0
  -1  10  -5 16.8513 14.4570   0
  -2  10  -5 11.5694 13.9133   0
  -3  10  -5 4.70564 15.0275   0
  -4  10  -5 0.49771 14.9707   0
  -5  10  -5-2.20278 16.1054   0
  -6  10  -5-1.73838 16.2480   0
   7  11  -5-2.26861 15.0873   0
   6  11  -5-4.43111 16.7625   0
   5  11  -5-16.8042 15.8134   0
   4  11  -5-1.81237 15.3035   0
   3  11  -5 1.07405 15.3509   0
   2  11  -5 26.9617 15.4466   0
   1  11  -5 57.3495 15.4289   0
   0  11  -5 33.6519 16.7793   0
  -1  11  -5 4.44424 14.9179   0
  -2  11  -5 79.0599 17.1731   0
  -3  11  -5 11.2860 16.8659   0
  19   0  -6 5.20814 13.3113   1
  18   0  -6 33.4784 14.6780   1
  17   0  -6 0.14881 13.3746   1
  16   0  -6-1.97203 13.2370   1
  15   0  -6 18.0415 12.7310   1
  14   0  -6 51.0662 13.2727   1
  13   0  -6 3.15495 11.6154   1
  12   0  -6 139.785 13.3677   1
  11   0  -6 26.8577 12.3600   1
  10   0  -6 72.2432 12.7558   1
   9   0  -6 332.765 14.2887   1
   9   0  -6 383.515 17.8488   2
   8   0  -6 220.240 15.2484   2
   7   0  -6 2026.60 28.5162   2
   6   0  -6 857.556 19.3387   2
   5   0  -6 8.69302 9.87998   2
   4   0  -6 898.761 18.2725   2
   3   0  -6 2009.17 24.7113   2
   2   0  -6 924.384 11.8963   0
   2   0  -6 1102.21 18.8601   2
   1   0  -6 1376.85 20.3017   2
   1   0  -6 1300.09 14.8532   0
   0   0  -6 1100.64 18.6958   2
   0   0  -6 1059.53 15.0022   0
  -1   0  -6 806.940 15.4147   2
  -1   0  -6 952.138 16.0748   0
   1   0   6 904.820 18.4312   1
  -2   0  -6 385.205 12.8192   2
   2   0   6 435.090 15.5111   1
   3   0   6 1398.62 24.2285   1
   4   0   6 132.786 14.6286   1
   5   0   6 1522.44 27.1996   1
   6   0   6 78.7137 13.5518   1
   7   0   6 100.777 14.5555   1
   8   0   6 141.005 16.0424   1
   9   0   6 160.068 16.6272   1
  10   0   6-2.67395 14.1365   1
  11   0   6 153.430 19.1180   1
  12   0   6 101.567 17.6224   1
  13   0   6 34.0672 16.7243   1
  18   1  -6 14.6027 14.2184   1
  17   1  -6-10.8606 15.0509   1
  16  -1  -6 73.7640 12.2663   1
  16   1  -6 87.4971 15.4445   1
  15  -1  -6 121.556 13.4633   1
  15   1  -6 164.799 16.7366   1
  14  -1  -6 25.2146 10.7080   1
  14   1  -6 45.5370 13.7248   1
  13  -1  -6 37.6689 12.1467   1
  13   1  -6 37.4124 14.3481   1
  12  -1  -6 555.417 18.6520   1
  12   1  -6 588.172 20.4881   1
  11   1  -6 464.858 18.5655   1
  11  -1  -6 502.609 17.2690   1
  11  -1  -6 528.432 19.2267   2
  10   1  -6 168.514 14.2362   1
  10  -1  -6 202.282 13.0136   1
  10  -1  -6 210.862 15.8682   2
   9   1  -6 121.682 12.8222   1
   9  -1  -6 127.096 14.2303   2
   8  -1  -6 3356.54 36.6585   2
   7  -1  -6 336.964 16.0775   2
   7   1  -6 331.154 15.0472   2
   6   1  -6 64.8665 7.20244   0
   6  -1  -6 66.6432 12.1288   2
   6   1  -6 67.4012 11.3850   2
   5   1  -6 306.799 9.30315   0
   5  -1  -6 285.488 13.9027   2
   5   1  -6 349.296 14.1413   2
   4   1  -6 50.1280 6.15916   0
   4  -1  -6 76.9042 10.9714   2
   4   1  -6 66.0567 10.8042   2
   3  -1  -6 40.3801 10.8048   2
   3   1  -6 27.0231 9.28663   2
   3   1  -6 13.3849 6.05717   0
   2   1  -6 87.3369 7.24184   0
   2  -1  -6 103.137 10.9351   2
   2   1  -6 104.599 10.0291   2
   1   1  -6 12.4677 6.89041   0
   1  -1  -6-0.94316 9.42023   2
   1   1  -6 2.61973 8.07599   2
   0   1  -6 1999.87 22.4827   2
   0   1  -6 2017.45 21.4705   0
   0  -1  -6 1984.85 24.1135   2
   0   1   6 1990.11 24.2517   1
  -1  -1  -6 1713.84 23.3874   2
  -1   1  -6 1588.54 19.9509   2
  -1   1  -6 1714.70 21.4390   0
   1  -1   6 1751.21 25.3375   1
   1   1   6 1684.77 23.4291   1
  -2   1  -6 56.9499 9.55447   0
   2  -1   6 41.1762 11.0641   1
   2   1   6 51.6673 10.6040   1
  -2  -1  -6 55.7829 9.90343   2
  -2   1  -6 51.1307 8.53922   2
  -3   1  -6 2186.95 26.2604   0
   3  -1   6 2131.63 28.9219   1
   3   1   6 2247.99 29.4448   1
  -4   1  -6 5063.68 41.4283   0
   4  -1   6 5082.20 44.7163   1
   4   1   6 4966.33 43.7752   1
   5  -1   6 219.028 15.5405   1
   5   1   6 183.490 15.2577   1
   6  -1   6 535.223 19.9674   1
   6   1   6 514.442 18.9800   1
   7  -1   6 941.625 24.3327   1
   7   1   6 867.617 23.4701   1
   8  -1   6 434.655 19.6274   1
   8   1   6 451.282 21.1942   1
   9  -1   6 7.25442 15.1028   1
   9   1   6 4.31875 13.1772   1
  10  -1   6 82.2576 16.0095   1
  10   1   6 80.5983 16.5206   1
  11  -1   6 46.4943 15.6396   1
  11   1   6 53.1538 15.1554   1
  12  -1   6 6.95087 14.6324   1
  12   1   6 21.0058 16.6817   1
  13  -1   6 14.6030 15.1977   1
  13   1   6 21.5784 14.7449   1
  18  -2  -6 46.5248 14.8391   2
  18   2  -6 28.7017 17.5770   1
  17  -2  -6 23.0479 14.0065   2
  17   2  -6-0.48798 15.0005   1
  16  -2  -6 79.7222 14.4733   2
  16   2  -6 55.6807 16.2331   1
  15  -2  -6 54.5501 13.1349   2
  15   2  -6 36.6402 15.1756   1
  14  -2  -6-9.34575 12.4043   2
  14   2  -6 29.0998 14.4413   1
  13  -2  -6 80.7513 15.1047   2
  13   2  -6 73.4677 14.1684   1
  12  -2  -6-14.0906 11.6918   2
  12   2  -6 2.18812 12.3280   1
  11  -2  -6 22.8721 13.1186   2
  11   2  -6 25.6212 12.9012   1
  11  -2  -6 26.5805 9.30346   1
  10   2  -6 28.5867 7.47161   0
  10  -2  -6 51.5345 13.6717   2
  10   2  -6 60.1626 12.2228   1
  10  -2  -6 40.0103 8.69552   1
   9   2  -6 176.967 9.89629   0
   9   2  -6 286.807 15.5476   1
   9  -2  -6 316.217 16.1880   2
   8   2  -6 77.1096 9.23618   0
   8  -2  -6 73.3218 13.8605   2
   7   2  -6 2613.50 25.5261   0
   7  -2  -6 2977.33 33.8279   2
   6   2  -6 136.700 9.19197   0
   6  -2  -6 160.086 14.2326   2
   5   2  -6 43.3882 7.57599   0
   5  -2  -6 63.1234 11.7213   2
   5   2  -6 58.6345 10.6713   2
   4   2  -6 1006.28 16.7244   0
   4  -2  -6 1034.45 20.1863   2
   4   2  -6 1017.97 19.3802   2
   3   2  -6 1065.00 15.7121   0
   3  -2  -6 1140.01 20.4995   2
   3   2  -6 1134.50 18.4096   2
   2   2  -6 114.361 8.65180   0
   2  -2  -6 151.489 12.4379   2
   2   2  -6 157.096 9.98702   2
   1   2  -6 328.467 11.5243   0
   1  -2  -6 392.761 14.5940   2
   1   2  -6 346.406 12.0223   2
  -1   2   6 383.686 12.3268   1
   0   2  -6 929.910 16.6496   0
   0  -2  -6 806.159 16.8659   2
   0   2  -6 866.443 14.7059   2
   0   2   6 841.938 16.9249   1
  -1  -2  -6 62.1223 10.9411   2
  -1   2  -6 41.5764 6.87455   2
  -1   2  -6 53.9013 9.54039   0
   1   2   6 68.8283 9.44176   1
  -2  -2  -6 386.307 15.2439   2
  -2   2  -6 383.576 14.5045   0
   2  -2   6 371.127 15.3386   1
   2   2   6 426.911 14.5470   1
  -3   2  -6 486.056 16.2581   0
   3  -2   6 554.762 18.5005   1
   3   2   6 536.100 16.8332   1
  -4   2  -6 530.358 17.6712   0
   4  -2   6 519.816 18.6613   1
   4   2   6 557.624 16.7779   1
  -5   2  -6 1532.22 27.2215   0
   5  -2   6 1521.33 28.0226   1
   5   2   6 1606.48 26.4760   1
  -6   2  -6 61.2986 12.9377   0
   6  -2   6 51.1253 13.8376   1
   6   2   6 44.5517 13.7815   1
   7  -2   6 294.040 17.7826   1
   7   2   6 350.778 17.6940   1
   8  -2   6 245.609 17.8170   1
   8   2   6 295.990 17.5621   1
   9  -2   6 226.579 18.2984   1
   9   2   6 250.926 18.2671   1
  10  -2   6 5.13080 14.5295   1
  10   2   6 15.9885 14.0680   1
  11  -2   6 143.224 17.7432   1
  11   2   6 182.143 17.4688   1
  12  -2   6 84.8965 18.6838   1
  12   2   6 79.6428 17.1673   1
  13  -2   6 19.7209 17.0223   1
  13   2   6 16.3457 17.0208   1
  17  -3  -6 10.5911 12.6462   2
  17   3  -6 59.6452 16.1896   1
  16  -3  -6 28.3879 13.0090   2
  16   3  -6 4.58419 12.8570   1
  15  -3  -6 19.9274 11.2896   2
  15   3  -6 33.8305 14.4623   1
  14  -3  -6 2.62688 12.4485   2
  14   3  -6 17.3990 14.2718   1
  13  -3  -6 16.1018 11.8199   2
  13   3  -6 28.1563 14.1744   1
  12  -3  -6 3.06409 12.0519   2
  12   3  -6 10.6471 13.4821   1
  11   3  -6 30.9509 9.16230   0
  11  -3  -6 40.5767 12.3015   2
  11   3  -6 35.2600 13.2949   1
  10   3  -6 79.7096 9.05101   0
  10   3  -6 134.843 15.3366   1
  10  -3  -6 84.0793 13.0721   2
   9   3  -6 85.2488 13.3731   1
   9  -3  -6 85.3591 13.9537   2
   9   3  -6 73.4458 9.73023   0
   8   3  -6 759.521 16.9705   0
   8  -3  -6 849.432 21.3232   2
   7   3  -6 82.5808 10.1107   0
   7  -3  -6 94.0742 13.0213   2
   6   3  -6 163.615 10.6545   0
   6  -3  -6 140.773 13.1774   2
   5   3  -6 509.356 14.0026   0
   5  -3  -6 564.552 17.5701   2
   4   3  -6 135.606 10.0109   0
   4  -3  -6 144.704 12.4886   2
   4   3  -6 150.063 11.0060   2
   3   3  -6 19.0650 7.86776   0
   3  -3  -6 13.3915 11.5451   2
   3   3  -6 16.0191 8.30128   2
   2   3  -6 380.704 12.3649   0
   2  -3  -6 464.072 16.1621   2
   2   3  -6 449.042 12.3356   2
  -2   3   6 429.996 11.3753   1
   1   3  -6 281.821 12.0413   0
   1  -3  -6 268.115 13.6653   2
   1   3  -6 238.255 9.01281   2
  -1   3   6 280.929 10.3473   1
   0   3  -6 30.7045 9.67566   0
   0   3   6 29.2040 7.72647   1
   0  -3  -6 36.2416 11.0089   2
  -1   3  -6 240.118 12.7910   0
  -1  -3  -6 285.115 14.4610   2
   1   3   6 270.972 11.8183   1
  -2  -3  -6 278.797 14.5533   2
  -2   3  -6 286.551 13.9577   0
   2  -3   6 296.461 14.6506   1
   2   3   6 307.468 12.5561   1
  -3   3  -6 188.096 13.9911   0
   3  -3   6 174.480 14.3951   1
   3   3   6 221.100 12.6957   1
  -4   3  -6 844.656 20.7683   0
   4  -3   6 814.724 21.7033   1
   4   3   6 824.697 19.6536   1
  -5   3  -6 126.905 13.9395   0
   5  -3   6 134.780 14.5048   1
   5   3   6 179.692 14.2446   1
  -6   3  -6 308.091 17.0075   0
   6  -3   6 268.661 17.1198   1
   6   3   6 317.546 16.4814   1
   7   3   6 95.8234 14.2552   1
  -7   3  -6 141.436 15.6767   0
   7  -3   6 117.767 14.8120   1
   8  -3   6-6.35802 13.4317   1
   8   3   6-5.60485 12.1725   1
   9  -3   6 138.505 16.5721   1
   9   3   6 159.714 15.9318   1
  10  -3   6 292.849 20.5279   1
  10   3   6 275.144 18.8265   1
  11  -3   6 47.5037 16.3230   1
  11   3   6 24.6477 12.6705   1
  12  -3   6 25.0638 15.7247   1
  12   3   6 35.5312 17.4164   1
  17   4  -6 22.2700 16.5309   1
  16   4  -6 12.2425 15.3121   1
  15  -4  -6 6.26792 12.6164   2
  15   4  -6-1.22552 14.5600   1
  14  -4  -6 116.935 14.9242   2
  14   4  -6 110.578 16.5788   1
  13   4  -6 71.8163 11.5963   0
  13  -4  -6 98.2823 14.1425   2
  13   4  -6 104.207 16.8272   1
  12   4  -6 51.2078 10.5897   0
  12  -4  -6 68.6494 13.3493   2
  12   4  -6 57.5544 15.3127   1
  11  -4  -6-3.98539 11.4800   2
  11   4  -6 3.64597 10.1407   0
  11   4  -6-9.28854 14.5937   1
  10   4  -6 265.306 14.2006   0
  10   4  -6 294.033 17.3351   1
  10  -4  -6 332.464 15.7711   2
   9   4  -6 722.022 18.8843   0
   9  -4  -6 757.704 20.7173   2
   8  -4  -6 19.3242 12.9391   2
   8   4  -6 22.2315 9.55388   0
   7   4  -6 92.9471 11.7779   0
   7  -4  -6 101.419 14.1899   2
   6   4  -6 446.382 15.2617   0
   6  -4  -6 453.968 16.5652   2
   5   4  -6 13.0518 9.70527   0
   5  -4  -6 19.9464 11.4082   2
   4   4  -6-2.78334 8.87697   0
   4  -4  -6-7.59694 11.6692   2
   3   4  -6 1.05668 8.91221   0
   3  -4  -6 3.72672 11.9690   2
   3   4  -6 6.74990 7.28965   2
   2   4  -6 108.370 9.96327   0
   2  -4  -6 121.244 12.6497   2
   2   4  -6 81.3889 7.40538   2
   1   4  -6 312.595 13.5351   0
   1  -4  -6 373.293 16.1274   2
   0   4  -6 307.852 14.2618   0
   0  -4  -6 330.602 16.0309   2
  -1   4  -6 216.657 13.2433   0
  -1  -4  -6 270.879 15.3133   2
   1   4   6 271.538 11.0680   1
  -2   4  -6 1836.55 27.2095   0
   2  -4   6 1709.89 27.4279   1
   2   4   6 1667.38 23.1013   1
  -3   4  -6 1358.94 25.1317   0
   3  -4   6 1302.25 24.6933   1
   3   4   6 1345.79 22.6432   1
  -4   4  -6 61.8654 13.9140   0
   4  -4   6 48.2200 12.9151   1
   4   4   6 81.5040 11.9194   1
  -5   4  -6 737.804 22.7273   0
   5  -4   6 710.423 20.8685   1
   5   4   6 779.832 20.5600   1
  -6   4  -6 545.430 21.0818   0
   6  -4   6 546.929 20.8240   1
   6   4   6 559.193 19.3131   1
   7  -4   6 67.3075 15.1156   1
   7   4   6 42.3437 11.4091   1
  -7   4  -6 66.3893 14.4876   0
   8  -4   6-16.3891 15.1679   1
   8   4   6 5.60263 12.4591   1
  -8   4  -6-6.48605 14.5458   0
   9  -4   6 42.3253 14.3821   1
   9   4   6 69.2690 14.2178   1
  -9   4  -6 73.1839 16.0920   0
  10  -4   6 19.5369 14.5867   1
  10   4   6 82.0286 16.5692   1
  11  -4   6-12.4035 14.5210   1
  11   4   6 1.48446 16.3550   1
  12  -4   6 13.3834 15.3163   1
  12   4   6 20.7453 16.3195   1
  16   5  -6 10.7693 11.2163   0
  16   5  -6-2.29929 15.5612   1
  15   5  -6 14.8761 12.0753   0
  15   5  -6-1.49659 14.7867   1
  14   5  -6 12.7580 12.7751   0
  14   5  -6 15.0333 14.3952   1
  13  -5  -6 12.5647 12.0811   2
  13   5  -6 8.85895 11.3552   0
  13   5  -6 9.07204 14.8456   1
  12   5  -6 6.70445 10.3561   0
  12   5  -6 4.47709 14.3324   1
  11  -5  -6-6.80632 11.6581   2
  11   5  -6 4.87760 12.0898   0
  11   5  -6 6.01435 13.6679   1
  10  -5  -6 0.46495 11.9995   2
  10   5  -6 3.90136 11.4346   0
  10   5  -6 2.15559 14.3692   1
   9   5  -6 207.996 14.5583   0
   9  -5  -6 200.040 16.2290   2
   8   5  -6 143.017 13.8709   0
   8  -5  -6 130.038 14.3986   2
   7   5  -6 38.7401 11.8451   0
   7  -5  -6 20.7730 13.0513   2
   6   5  -6 1272.81 23.6227   0
   6  -5  -6 1413.65 25.1981   2
   5   5  -6 268.194 14.4569   0
   5  -5  -6 283.072 16.1260   2
   4   5  -6 111.351 12.5752   0
   4  -5  -6 88.4785 13.8432   2
   3   5  -6 235.683 14.1228   0
   3  -5  -6 239.310 14.4681   2
   2   5  -6 671.171 18.3531   0
   2  -5  -6 774.480 21.1292   2
   1   5  -6 432.907 16.0761   0
   1  -5  -6 477.280 18.3296   2
   0  -5  -6 55.6464 13.5852   2
   0   5  -6 22.7323 11.2444   0
  -1   5  -6 379.603 16.6453   0
  -2   5  -6 264.004 15.8855   0
  -3   5  -6 127.547 15.2314   0
   3  -5   6 124.924 13.3594   1
   4  -5   6 57.5570 12.5648   1
  -4   5  -6 56.0986 13.3980   0
  -5   5  -6 34.9383 13.5608   0
   5  -5   6 17.8975 10.7697   1
  -6   5  -6 292.660 17.9835   0
   6  -5   6 271.482 17.8300   1
   6   5   6 267.030 14.6697   1
   7  -5   6 9.16035 12.3660   1
   7   5   6 28.2813 11.8368   1
  -7   5  -6 18.8288 14.3367   0
   8  -5   6 0.07001 12.7980   1
   8   5   6 11.4053 12.3573   1
  -8   5  -6-1.68198 14.3017   0
   9  -5   6 32.2325 15.1711   1
   9   5   6 27.8023 13.9127   1
  -9   5  -6 33.7304 15.9105   0
 -10   5  -6 50.9128 16.3509   0
  10  -5   6 37.1071 14.9665   1
  10   5   6 70.2248 15.8711   1
  11  -5   6 42.6713 14.5172   1
  11   5   6 11.8828 16.0055   1
  12  -5   6 15.7945 13.9892   1
  12   5   6 19.9801 15.4642   1
  16   6  -6 19.2304 12.0101   0
  15   6  -6 6.38295 12.0698   0
  15   6  -6-19.5988 16.0562   1
  14   6  -6 57.8804 14.6784   0
  14   6  -6 117.782 17.3995   1
  13   6  -6-0.60489 13.6990   0
  13   6  -6 14.0193 13.9536   1
  12   6  -6 59.0028 14.1136   0
  12   6  -6 73.8078 15.8406   1
  11  -6  -6 71.9283 12.8952   2
  11   6  -6 38.5229 12.7949   0
  11   6  -6 18.1711 14.2547   1
  10   6  -6 151.520 15.0522   0
  10  -6  -6 166.946 13.9375   2
   9  -6  -6 42.1003 12.3300   2
   9   6  -6 87.5881 14.6174   0
   8   6  -6 116.620 13.8644   0
   8  -6  -6 128.307 14.5008   2
   7   6  -6 315.422 16.8957   0
   7  -6  -6 311.435 17.1297   2
   6   6  -6 74.7314 13.8045   0
   6  -6  -6 69.8761 14.2830   2
   5   6  -6 180.686 14.9905   0
   5  -6  -6 198.434 14.1355   2
   4   6  -6 558.937 19.3854   0
   4  -6  -6 480.083 17.4612   2
   3   6  -6 54.3122 13.2575   0
   3  -6  -6 61.4739 13.1953   2
   2   6  -6 146.108 13.4354   0
   2  -6  -6 188.328 15.3428   2
   1   6  -6 335.008 16.9655   0
   1  -6  -6 423.928 18.0364   2
   0   6  -6 465.578 18.5778   0
  -1   6  -6 34.4308 13.2431   0
  -2   6  -6 702.643 22.1259   0
  -3   6  -6 436.407 18.9693   0
   3  -6   6 337.686 16.1268   1
   4  -6   6 68.2522 12.4843   1
  -4   6  -6 83.0545 14.2508   0
  -5   6  -6 131.204 15.6677   0
   5  -6   6 109.474 14.3717   1
   6  -6   6 84.8263 12.5856   1
  -6   6  -6 103.564 15.0002   0
   7  -6   6 32.1990 14.4172   1
  -7   6  -6 46.6532 14.6632   0
  -8   6  -6 89.2852 15.7650   0
   8  -6   6 82.5367 14.9270   1
   9  -6   6 30.4283 13.3833   1
  -9   6  -6 24.0925 14.7809   0
  10  -6   6-0.63687 11.2834   1
 -10   6  -6 0.00000 16.1249   0
  11  -6   6 38.1665 15.2391   1
  15   7  -6-4.75668 13.8887   0
  14   7  -6 58.5403 14.4121   0
  14   7  -6 50.5221 17.5450   1
  13   7  -6-2.60240 14.2225   0
  13   7  -6-8.81088 16.3206   1
  12   7  -6 16.8753 14.5055   0
  12   7  -6 20.6050 14.2479   1
  11   7  -6 61.6497 14.6749   0
  10   7  -6 11.4514 13.8127   0
   9  -7  -6 20.4470 12.0048   2
   9   7  -6 28.6081 13.3998   0
   8   7  -6 20.0980 13.4193   0
   8  -7  -6 14.0789 12.2178   2
   7   7  -6 17.5436 14.0762   0
   7  -7  -6 7.65455 12.0920   2
   6   7  -6 149.861 15.4884   0
   6  -7  -6 138.532 13.4360   2
   5   7  -6 124.345 15.4110   0
   5  -7  -6 137.700 13.9935   2
   4   7  -6 12.0399 14.1594   0
   4  -7  -6 20.5021 13.3519   2
   3   7  -6 29.5633 14.1673   0
   3  -7  -6 30.6418 14.0491   2
   2   7  -6 158.713 15.3490   0
   2  -7  -6 190.037 15.3287   2
   1   7  -6 22.9973 12.7955   0
   0   7  -6 17.3346 13.1761   0
  -1   7  -6 234.729 16.4235   0
  -2   7  -6 36.9160 13.0716   0
   3  -7   6 85.3646 12.4823   1
  -3   7  -6 105.264 15.3613   0
   4  -7   6 81.2559 12.4320   1
  -4   7  -6 79.1982 15.0835   0
   5  -7   6 11.5730 12.8704   1
  -5   7  -6-2.90087 14.1668   0
  -6   7  -6 19.6909 14.5734   0
   6  -7   6 27.1235 12.7965   1
   7  -7   6 42.4265 11.8134   1
  -7   7  -6 91.8624 17.2457   0
   8  -7   6 12.4408 13.4583   1
  -8   7  -6-1.72113 14.6966   0
  -9   7  -6-4.71628 16.5332   0
   9  -7   6 13.2932 10.5646   1
  14   8  -6 12.6217 12.3363   0
  13   8  -6 22.5254 15.0679   0
  13   8  -6-20.6045 15.1571   1
  12   8  -6 9.50523 13.5137   0
  11   8  -6 28.6848 14.2277   0
  10   8  -6 19.3927 13.4219   0
   9   8  -6 3.66659 12.9700   0
   8   8  -6 6.16333 12.8139   0
   8  -8  -6 7.09761 9.67718   2
   7   8  -6 18.2294 13.4623   0
   7  -8  -6 31.3654 12.2237   2
   6   8  -6 35.4072 13.6644   0
   6  -8  -6 46.0090 13.8818   2
   5   8  -6 41.7096 13.6720   0
   5  -8  -6 23.1583 13.2165   2
   4   8  -6 32.8411 14.6464   0
   4  -8  -6 42.6973 13.2253   2
   3  -8  -6 102.863 16.9221   2
   3   8  -6 39.5291 13.0224   0
   2   8  -6 31.9014 12.5531   0
   1   8  -6 24.8049 13.1495   0
   0   8  -6 74.9306 14.6003   0
  -1   8  -6 54.7627 14.4583   0
  -2   8  -6 38.8150 14.7206   0
   2  -8   6 23.4514 9.73202   1
   3  -8   6 4.45320 8.87564   1
  -3   8  -6-6.70483 14.4803   0
   4  -8   6 5.07629 10.3118   1
  -4   8  -6-9.68385 14.5118   0
  -5   8  -6-17.5576 14.9586   0
  -6   8  -6-5.20242 15.4987   0
  -7   8  -6 57.1902 15.9745   0
  -8   8  -6 42.3471 17.5937   0
  12   9  -6 36.3047 15.9017   0
  11   9  -6 115.423 11.1558   0
  10   9  -6 1.98212 14.4269   0
   9   9  -6 16.7889 14.5650   0
   8   9  -6-8.90086 13.4167   0
   7   9  -6 17.3796 14.0940   0
   6   9  -6 6.11447 13.3327   0
   6  -9  -6 5.48397 12.4643   2
   5   9  -6 7.92794 13.5323   0
   5  -9  -6 28.3423 12.7227   2
   4   9  -6 46.6817 16.1870   0
   3   9  -6 72.1153 14.3102   0
   2   9  -6 9.58892 13.3601   0
   1   9  -6 44.5292 14.4769   0
   0   9  -6 15.0093 13.9260   0
  -1   9  -6 336.231 20.1089   0
  -2   9  -6 13.4025 15.4007   0
  -3   9  -6 90.9579 17.4547   0
  -4   9  -6 42.0670 15.4572   0
  -5   9  -6 34.1912 16.0830   0
  -6   9  -6 11.6570 16.7923   0
   9  10  -6 6.60880 14.0624   0
   8  10  -6 4.30489 14.2715   0
   7  10  -6-3.94328 14.6066   0
   6  10  -6 10.0068 14.3908   0
   5  10  -6 10.2058 15.4140   0
   4  10  -6 71.9797 15.7929   0
   3  10  -6 3.50069 15.5609   0
   2  10  -6-7.83364 14.7243   0
   1  10  -6 1.37554 13.1549   0
   0  10  -6-2.26571 15.4140   0
  -1  10  -6 24.1200 15.5263   0
  -2  10  -6 50.0438 17.0544   0
  -3  10  -6-18.3557 15.7693   0
  -4  10  -6-2.47205 16.4029   0
   5  11  -6 36.5297 17.1210   0
   4  11  -6-4.32183 15.8894   0
   3  11  -6 14.1624 15.5296   0
   2  11  -6 8.38446 14.6213   0
   1  11  -6 68.0530 15.9832   0
  18   0  -7 5.22832 12.4205   1
  17   0  -7 0.86063 12.4216   1
  16   0  -7 17.3874 12.8094   1
  15   0  -7-7.84992 13.2146   1
  14   0  -7-11.1606 12.9708   1
  13   0  -7 22.0606 12.1625   1
  12   0  -7-2.94377 14.2738   2
  12   0  -7-6.34691 11.1360   1
  11   0  -7 1.55815 13.7005   2
  10   0  -7 12.8681 13.9323   2
   9   0  -7-3.79268 12.5710   2
   8   0  -7-1.75669 13.4021   2
   7   0  -7-1.38994 12.3162   2
   6   0  -7-5.18122 11.5598   2
   5   0  -7 4.23047 10.4429   2
   4   0  -7-3.75755 10.6201   2
   3   0  -7-2.18640 10.1886   2
   2   0  -7 10.0708 9.70657   2
   1   0  -7 2.81333 9.43798   2
   0   0  -7 0.30245 8.88854   2
   0   0   7-8.25139 10.1490   1
   1   0   7-6.06664 10.7235   1
  -1   0  -7-1.32071 9.79449   2
   2   0   7 0.39310 11.1959   1
  -2   0  -7-0.90849 9.41372   2
   3   0   7 1.47716 9.86118   1
   4   0   7 21.8902 13.5099   1
   5   0   7 0.20282 13.5461   1
   6   0   7-16.9007 14.6442   1
   7   0   7 12.3201 13.7079   1
   8   0   7 1.01895 14.4567   1
   9   0   7-13.7940 15.1477   1
  10   0   7-9.59484 16.3524   1
  11   0   7-17.7387 15.5089   1
  18  -1  -7 46.2669 16.1396   2
  18   1  -7 25.9497 13.4001   1
  17  -1  -7 5.16613 14.5410   2
  17   1  -7-4.62591 16.1844   1
  16  -1  -7 5.29552 14.3296   2
  16   1  -7-1.95787 14.7749   1
  15  -1  -7 45.9434 15.5418   2
  15   1  -7 21.1539 15.2932   1
  14   1  -7 5.51040 13.1190   1
  14  -1  -7 3.13639 10.5245   1
  13  -1  -7 115.258 16.2604   2
  13   1  -7 85.4391 15.7166   1
  13  -1  -7 74.2808 11.4103   1
  12  -1  -7-0.79107 13.9947   2
  12   1  -7-5.70170 12.4042   1
  12  -1  -7 11.4111 9.55793   1
  11  -1  -7-0.70674 13.4716   2
  10  -1  -7 22.1777 13.3867   2
   9  -1  -7 146.655 15.2824   2
   9   1  -7 158.777 16.0974   2
   8  -1  -7 216.969 15.8903   2
   8   1  -7 219.871 15.3256   2
   7  -1  -7 38.1383 13.0229   2
   7   1  -7 50.8301 12.9612   2
   6  -1  -7 128.524 13.5031   2
   6   1  -7 120.477 13.1278   2
   5  -1  -7 44.6466 11.8104   2
   5   1  -7 43.0067 11.2885   2
   4  -1  -7-2.75685 11.1226   2
   4   1  -7 4.94765 9.35022   2
   3  -1  -7 43.0545 10.7028   2
   3   1  -7 22.9144 9.80283   2
   2  -1  -7 115.381 11.6892   2
   2   1  -7 101.983 10.1839   2
   1  -1  -7 408.092 15.6408   2
   1   1  -7 411.816 13.8750   2
   0  -1  -7 208.785 12.1070   2
   0   1  -7 208.363 11.4517   2
   0   1  -7 185.799 9.92402   0
   0   1   7 201.098 11.6139   1
   1  -1   7 14.7571 11.7981   1
   1   1   7 27.4398 10.5205   1
  -1  -1  -7 26.9619 10.0928   2
  -1   1  -7 16.3340 7.19381   2
  -1   1  -7 20.1640 8.52056   0
   2  -1   7 65.3583 12.6248   1
   2   1   7 57.0978 10.5345   1
  -2   1  -7 61.1416 10.0751   0
  -2  -1  -7 66.5935 11.8258   2
  -2   1  -7 43.5628 8.00459   2
  -3   1  -7 534.454 16.4905   0
   3  -1   7 505.212 18.3664   1
   3   1   7 474.492 18.2869   1
   4  -1   7 810.586 23.1511   1
   4   1   7 821.524 21.9043   1
   5  -1   7 12.7486 13.2465   1
   5   1   7 13.9020 12.4729   1
   6  -1   7-3.16284 13.5682   1
   6   1   7 10.8113 16.5877   1
   7  -1   7 220.420 18.4956   1
   7   1   7 239.856 18.0572   1
   8  -1   7 38.6171 14.6229   1
   8   1   7 30.1792 14.6047   1
   9  -1   7-1.11971 15.7816   1
   9   1   7-9.22760 14.6165   1
  10  -1   7-19.0854 14.7492   1
  10   1   7 5.76396 14.3324   1
  11  -1   7 0.52966 13.5117   1
  11   1   7-7.27520 16.0096   1
  18  -2  -7-13.0723 15.6343   2
  18   2  -7-9.77223 12.4212   1
  17  -2  -7-4.68307 13.5054   2
  17   2  -7 22.5130 16.2537   1
  16  -2  -7-12.6506 14.6441   2
  16   2  -7 4.18304 15.5804   1
  15  -2  -7 4.03042 12.8654   2
  15   2  -7-10.5961 13.7490   1
  14  -2  -7 10.1834 14.3312   2
  14   2  -7 18.8223 15.0049   1
  13  -2  -7-10.9248 12.9745   2
  13   2  -7 10.0201 12.5305   1
  12  -2  -7 15.5849 13.7004   2
  12   2  -7-4.01276 12.5210   1
  11  -2  -7 259.069 16.8864   2
  10  -2  -7 459.242 19.0081   2
   9  -2  -7 91.2133 14.9572   2
   8  -2  -7 5.14678 12.7907   2
   8   2  -7-4.64309 12.3674   2
   7  -2  -7 1078.77 23.8558   2
   7   2  -7 1030.74 23.1351   2
   6  -2  -7 548.761 18.3120   2
   6   2  -7 563.514 17.2766   2
   5  -2  -7 487.020 18.3121   2
   5   2  -7 507.977 16.2121   2
   4  -2  -7 13.6879 11.0876   2
   4   2  -7 12.2408 10.1461   2
   3   2  -7 82.0012 8.14030   0
   3  -2  -7 116.909 12.8035   2
   3   2  -7 130.674 10.2608   2
   2   2  -7 198.133 10.1768   0
   2  -2  -7 255.904 14.3893   2
   2   2  -7 225.608 11.8341   2
   1   2  -7 99.8305 9.09374   0
   1  -2  -7 109.712 11.8758   2
   1   2  -7 82.4663 8.59987   2
  -1   2   7 101.556 9.95872   1
   0  -2  -7 126.609 13.2527   2
   0   2  -7 116.633 10.1177   0
   0   2  -7 76.2380 8.38231   2
   0   2   7 126.378 11.0821   1
  -1   2  -7 39.2139 9.83240   0
   1   2   7 56.4275 10.5258   1
  -1  -2  -7 40.4322 11.6730   2
   1  -2   7 37.6693 12.2832   1
   2  -2   7 48.5490 11.8265   1
   2   2   7 37.0677 11.2073   1
  -2   2  -7 38.7033 10.4050   0
  -2  -2  -7 32.5319 11.1640   2
  -3   2  -7 17.2247 11.4077   0
   3  -2   7 21.1433 13.8191   1
   3   2   7 2.32359 11.1236   1
   4  -2   7 19.9724 12.6540   1
   4   2   7 4.98794 11.2888   1
  -4   2  -7 19.7461 11.4255   0
  -5   2  -7 260.018 14.8976   0
   5  -2   7 266.200 17.9208   1
   5   2   7 265.015 16.2266   1
   6  -2   7 1.61324 14.2864   1
   6   2   7-12.3317 13.0962   1
   7   2   7 116.918 16.2295   1
   7  -2   7 117.234 16.4286   1
   8  -2   7 16.0193 13.7382   1
   8   2   7 0.84057 13.8998   1
   9  -2   7 6.16212 13.8283   1
   9   2   7 14.4094 13.3799   1
  10  -2   7 38.3081 15.8246   1
  10   2   7 46.6190 15.7796   1
  11  -2   7 3.78481 16.3420   1
  11   2   7-6.68498 17.0455   1
  18  -3  -7 6.16811 15.9528   2
  17   3  -7 0.49351 16.1208   1
  16  -3  -7-9.92100 13.3271   2
  16   3  -7 6.42783 16.6025   1
  15  -3  -7 5.07923 13.7091   2
  15   3  -7 5.01837 14.9714   1
  14  -3  -7-19.3385 13.4137   2
  14   3  -7 18.0014 14.1943   1
  13  -3  -7 53.2486 14.3516   2
  13   3  -7 72.3216 15.7967   1
  12  -3  -7 8.52578 13.0985   2
  12   3  -7 3.61144 14.3535   1
  11  -3  -7 56.3629 14.7730   2
  10  -3  -7-8.51148 11.9947   2
   9  -3  -7 21.7291 13.6331   2
   8  -3  -7 21.3745 12.4860   2
   7   3  -7 11.8032 7.16542   0
   7  -3  -7 14.5483 12.4648   2
   6   3  -7 56.8944 7.30633   0
   6   3  -7 81.5268 11.5804   2
   6  -3  -7 77.6609 13.3348   2
   5   3  -7 22.3628 8.97876   0
   5  -3  -7 26.8400 12.7182   2
   5   3  -7 35.6558 10.0765   2
   4   3  -7-7.27842 8.02549   0
   4  -3  -7-2.38042 11.9092   2
   4   3  -7 8.55955 9.29753   2
   3  -3  -7 10.1543 11.5438   2
   3   3  -7 18.2488 7.94147   2
   3   3  -7 17.2408 8.12175   0
  -2   3   7 14.2018 7.17921   1
   2  -3  -7 27.4978 11.8424   2
   2   3  -7 18.4913 7.15412   2
   2   3  -7 21.2078 8.82267   0
   1   3  -7 150.964 10.9701   0
   1  -3  -7 135.879 11.6768   2
  -1   3   7 138.621 10.0255   1
   0   3   7 24.8654 8.96384   1
   0   3  -7 19.4598 9.51839   0
   0  -3  -7 28.6810 12.1003   2
   1   3   7 4.73003 9.47590   1
  -1  -3  -7 11.9772 11.9018   2
  -1   3  -7-8.74457 9.82494   0
  -2   3  -7 28.0209 11.0658   0
   2  -3   7 15.6695 11.6962   1
   2   3   7 12.0745 9.18841   1
  -2  -3  -7 33.0733 12.3324   2
   3  -3   7 46.7732 12.6086   1
   3   3   7 13.3797 11.1553   1
  -3   3  -7 58.4410 11.9338   0
   4  -3   7 9.14416 12.6677   1
   4   3   7 5.14816 10.6801   1
  -4   3  -7 19.2152 11.1589   0
   5  -3   7 4.55724 13.5028   1
   5   3   7 10.1482 12.8916   1
  -5   3  -7-4.34858 12.8220   0
   6  -3   7 20.7463 13.2643   1
   6   3   7 35.6761 13.4399   1
  -6   3  -7 37.1644 13.0844   0
   7  -3   7-2.86611 14.2561   1
   7   3   7-3.20099 14.0050   1
  -7   3  -7 20.7953 13.7490   0
   8  -3   7 0.92657 14.7085   1
   8   3   7 18.5258 15.5194   1
   9  -3   7 1.64556 14.3305   1
   9   3   7-17.4200 14.0856   1
  10  -3   7 24.0006 16.3887   1
  10   3   7 12.9150 15.1675   1
  11  -3   7 12.7997 12.0986   1
  11   3   7 10.5516 16.4447   1
  16  -4  -7 3.53659 13.7998   2
  16   4  -7-8.83815 16.3254   1
  15   4  -7 8.85429 15.8873   1
  14  -4  -7 37.0648 13.7069   2
  14   4  -7 15.3121 14.4274   1
  13  -4  -7 6.52968 11.5859   2
  13   4  -7-8.05480 15.3027   1
  12  -4  -7 7.28096 13.2147   2
  12   4  -7 5.29614 14.1263   1
  11  -4  -7 20.2719 12.5434   2
  10  -4  -7 29.8516 13.7093   2
  10   4  -7 9.64438 8.52162   0
   9  -4  -7 4.40117 12.6790   2
   9   4  -7 8.95652 6.85841   0
   8   4  -7 38.8410 9.00918   0
   8  -4  -7 39.1830 13.7097   2
   7   4  -7 205.643 11.9128   0
   7  -4  -7 296.552 17.0135   2
   6   4  -7 6.18622 9.57157   0
   6  -4  -7 26.3627 12.2957   2
   5   4  -7-3.21678 9.41292   0
   5  -4  -7 15.9113 12.3531   2
   5   4  -7-0.36280 9.88149   2
   4   4  -7-5.95450 9.38446   0
   4  -4  -7-2.11668 12.4492   2
   4   4  -7 0.78185 7.28900   2
   3  -4  -7 11.3086 12.6426   2
   3   4  -7 2.50517 9.10531   0
   2  -4  -7-0.10700 10.9256   2
   2   4  -7-2.25773 9.42683   0
   1   4  -7 4.00603 9.97138   0
   1  -4  -7 17.8255 12.8998   2
   0   4  -7 11.3635 10.7540   0
   0  -4  -7 15.5906 12.4729   2
  -1   4  -7 163.880 13.2039   0
  -1  -4  -7 137.119 14.5317   2
   2  -4   7-8.91280 12.2866   1
  -2   4  -7 2.88410 10.5195   0
  -3   4  -7 8.78420 12.4443   0
   3  -4   7 4.56364 13.0349   1
   3   4   7 28.2445 10.8192   1
   4  -4   7 10.5616 12.4766   1
   4   4   7 10.1829 9.79384   1
  -4   4  -7 20.2489 13.2215   0
   5  -4   7 55.3735 13.9798   1
  -5   4  -7 66.0892 14.3065   0
   5   4   7 147.942 13.6760   1
   6  -4   7 63.5085 15.5789   1
  -6   4  -7 77.7794 13.8404   0
   6   4   7 60.4543 13.2130   1
  -7   4  -7 17.4690 14.1108   0
   7  -4   7 4.69771 13.6589   1
   7   4   7 3.89685 12.6004   1
   8  -4   7 47.4651 15.5497   1
   8   4   7 19.6917 13.9624   1
  -8   4  -7 32.0583 14.8167   0
   9  -4   7 63.0760 15.5718   1
   9   4   7 75.1455 15.0431   1
  10  -4   7 45.7744 16.4664   1
  10   4   7 61.6730 15.4705   1
  11  -4   7 12.6373 15.6534   1
  11   4   7 30.1249 15.1849   1
  16   5  -7 31.8038 16.5980   1
  15   5  -7 17.2373 16.6764   1
  14  -5  -7 58.0962 12.7072   2
  14   5  -7 10.9109 16.1745   1
  13  -5  -7 94.3274 11.5021   2
  13   5  -7 14.9067 14.3536   1
  12  -5  -7 20.2762 13.2526   2
  12   5  -7 24.3784 8.58874   0
  11  -5  -7-2.41194 15.0681   2
  11   5  -7-2.04589 9.45781   0
  10  -5  -7 47.0752 14.8646   2
  10   5  -7 38.3677 10.1365   0
   9   5  -7 23.3750 10.5584   0
   9  -5  -7 51.4415 13.8885   2
   8   5  -7 120.916 13.4258   0
   8  -5  -7 124.623 15.0280   2
   7   5  -7 55.7083 12.4431   0
   7  -5  -7 62.7457 13.5858   2
   6   5  -7 23.5150 10.7601   0
   6  -5  -7 25.1283 12.6662   2
   5   5  -7 36.7205 12.2858   0
   5  -5  -7 53.2378 13.2923   2
   4  -5  -7 96.2905 14.5636   2
   4   5  -7 90.5473 12.3316   0
   3   5  -7 242.520 13.4881   0
   3  -5  -7 206.633 15.3132   2
   2  -5  -7 4.23852 12.2433   2
   2   5  -7 0.99846 9.98994   0
   1  -5  -7 13.0194 12.9443   2
   1   5  -7-5.04720 10.0502   0
   0   5  -7 90.7267 13.0464   0
   0  -5  -7 83.4206 15.8947   2
  -1   5  -7 38.6000 12.8924   0
  -2   5  -7 139.254 13.9707   0
   2  -5   7 131.080 14.0554   1
   3  -5   7 8.33028 12.2784   1
  -3   5  -7 3.46153 11.8850   0
  -4   5  -7 19.3057 13.2018   0
   4  -5   7 9.75850 12.4344   1
   5  -5   7 3.13916 13.4545   1
  -5   5  -7-0.75451 14.0000   0
   6  -5   7 50.1114 14.4899   1
  -6   5  -7 73.0767 16.2464   0
   7  -5   7 2.31360 14.9726   1
  -7   5  -7-5.88155 13.8410   0
  -8   5  -7 26.3036 17.1936   0
   8  -5   7 11.6772 15.7161   1
   9  -5   7 32.4942 15.4213   1
  -9   5  -7 10.7771 15.8468   0
  10  -5   7 40.9498 16.7529   1
  10   5   7 38.1056 16.2591   1
  11   5   7 3.53976 13.1751   1
  15   6  -7 47.4821 17.1161   1
  14   6  -7-21.5447 10.5393   0
  14   6  -7 11.5499 15.3848   1
  13  -6  -7 30.6082 15.5355   2
  13   6  -7 1.09820 10.8193   0
  12   6  -7 128.174 13.3754   0
  12  -6  -7 182.770 17.2746   2
  11  -6  -7 44.8276 14.4318   2
  11   6  -7 34.5453 12.4879   0
  10  -6  -7-1.55955 12.7375   2
  10   6  -7 20.0395 12.7287   0
   9   6  -7 2.54762 12.3099   0
   9  -6  -7-20.5047 13.2786   2
   8   6  -7 1.99025 11.7043   0
   8  -6  -7 9.33530 13.0079   2
   7   6  -7-3.35431 12.2844   0
   7  -6  -7-8.66461 13.5714   2
   6   6  -7 7.19826 12.4677   0
   6  -6  -7 13.3540 13.4094   2
   5   6  -7 238.648 15.6696   0
   5  -6  -7 194.856 15.5877   2
   4   6  -7 65.6082 12.8156   0
   4  -6  -7 54.3372 13.2678   2
   3  -6  -7 110.611 15.1779   2
   3   6  -7 89.7576 13.4768   0
   2  -6  -7-1.86911 13.5349   2
   2   6  -7 3.73808 9.59179   0
   1  -6  -7 52.1989 15.2683   2
   1   6  -7 37.5039 12.6722   0
   0   6  -7 295.405 16.1769   0
  -1   6  -7 23.8587 12.9554   0
  -2   6  -7 78.1129 14.5929   0
   2  -6   7 79.6024 13.8225   1
   3  -6   7-0.36467 11.5304   1
  -3   6  -7-8.04439 13.3469   0
   4  -6   7 112.153 14.5279   1
  -4   6  -7 104.034 15.9175   0
  -5   6  -7 22.9568 14.0075   0
   5  -6   7 9.07634 12.4438   1
   6  -6   7 22.4770 13.6043   1
  -6   6  -7 59.9202 16.2517   0
   7  -6   7 0.53938 14.9385   1
  -7   6  -7 0.03995 13.6709   0
   8  -6   7 29.2469 14.1589   1
  -8   6  -7 33.2598 16.5824   0
  -9   6  -7-0.86547 16.1249   0
   9  -6   7-0.21186 13.5724   1
  10  -6   7 14.5662 13.8433   1
  15   7  -7-9.11245 12.5208   0
  14   7  -7 10.6885 11.2910   0
  13   7  -7 7.75023 11.0910   0
  12   7  -7 53.6809 16.4388   0
  11  -7  -7 61.8758 14.1742   2
  11   7  -7 64.9006 14.9784   0
  10   7  -7 25.3911 14.2998   0
  10  -7  -7-31.1308 12.9882   2
   9   7  -7 104.032 15.6908   0
   9  -7  -7 106.786 15.2437   2
   8   7  -7 477.480 21.2738   0
   8  -7  -7 460.050 19.4339   2
   7   7  -7 160.010 15.9511   0
   7  -7  -7 177.303 16.1531   2
   6   7  -7 20.8845 14.6778   0
   6  -7  -7 61.5921 12.9286   2
   5   7  -7 114.469 15.8020   0
   5  -7  -7 120.465 14.5306   2
   4   7  -7 288.738 17.2274   0
   4  -7  -7 312.195 18.5281   2
   3   7  -7 105.007 14.9517   0
   3  -7  -7 97.2767 15.5235   2
   2  -7  -7 3.05607 13.3767   2
   2   7  -7 5.82922 13.0012   0
   1   7  -7 33.0234 13.6763   0
   0   7  -7 0.15525 13.1191   0
  -1   7  -7 23.2245 14.4847   0
  -2   7  -7 19.6382 14.0823   0
   2  -7   7 27.4005 12.4525   1
   3  -7   7 13.4342 13.6015   1
  -3   7  -7-8.73600 13.1396   0
   4  -7   7 48.7177 12.9983   1
  -4   7  -7 44.0399 15.1419   0
  -5   7  -7 38.8914 14.5682   0
   5  -7   7 18.0355 13.1597   1
   6  -7   7-4.37631 12.2003   1
  -6   7  -7 7.27498 16.0766   0
   7  -7   7 9.71200 12.0557   1
  -7   7  -7 4.91658 15.2658   0
  -8   7  -7 43.1760 17.7030   0
   8  -7   7 50.8751 11.7151   1
   9  -7   7 43.1305 13.1282   1
  13   8  -7 10.4641 12.8260   0
  12   8  -7 27.7666 15.0992   0
  11   8  -7 12.6934 13.4732   0
  10   8  -7-21.2038 13.0687   0
   9   8  -7-7.13664 14.1819   0
   9  -8  -7 6.05438 14.0420   2
   8   8  -7 14.4799 13.7929   0
   8  -8  -7-11.6838 13.9735   2
   7   8  -7 2.09977 12.8487   0
   6   8  -7 12.4099 12.2181   0
   6  -8  -7-10.7818 12.6702   2
   5   8  -7-3.44346 14.5697   0
   5  -8  -7-4.07576 13.4174   2
   4   8  -7 1.06623 12.4689   0
   4  -8  -7-5.61606 13.4733   2
   3  -8  -7 2.18101 13.4781   2
   3   8  -7-14.9361 13.1300   0
   2   8  -7 16.1114 13.0728   0
   1   8  -7-2.57304 13.0217   0
   0   8  -7 11.8431 12.1783   0
  -1   8  -7 3.48826 14.1624   0
   2  -8   7 9.88392 12.4452   1
  -2   8  -7 15.6146 14.9657   0
   3  -8   7 0.51057 10.2890   1
  -3   8  -7-13.0426 14.5978   0
   4  -8   7 11.1261 11.3606   1
  -4   8  -7-0.99886 14.0364   0
   5  -8   7 5.29578 11.6735   1
  -5   8  -7 21.5584 17.8302   0
  -6   8  -7 15.0099 15.1637   0
  11   9  -7-1.22240 12.9938   0
  10   9  -7 13.2373 15.4316   0
   9   9  -7 24.2633 13.2428   0
   8   9  -7-11.0494 13.9999   0
   7   9  -7 17.1522 14.9631   0
   7  -9  -7 36.1663 14.0334   2
   6   9  -7 7.32840 14.7291   0
   6  -9  -7 13.4660 13.4188   2
   5   9  -7 5.43640 14.4200   0
   5  -9  -7 4.70595 12.5842   2
   4  -9  -7 9.51637 13.8118   2
   4   9  -7 1.36045 13.7366   0
   3   9  -7 10.5396 13.3339   0
   2   9  -7 60.8621 14.9402   0
   1   9  -7 7.65808 13.5216   0
   0   9  -7-1.30499 13.8728   0
  -1   9  -7 0.79722 15.1088   0
  -2   9  -7 14.0458 14.5847   0
  -3   9  -7 37.8454 15.5186   0
  -4   9  -7 0.92270 13.5202   0
   8  10  -7 5.75185 16.7380   0
   7  10  -7 1.30383 13.8903   0
   6  10  -7 41.3177 15.4767   0
   5  10  -7 8.28767 12.9948   0
   4  10  -7-4.28404 13.9305   0
   3  10  -7-1.69079 12.9268   0
   2  10  -7 38.1442 15.1273   0
   1  10  -7-14.6500 14.3938   0
   0  10  -7 5.44039 14.2259   0
  -1  10  -7-14.5756 14.1522   0
  17   0  -8 41.9058 17.0640   2
  16   0  -8 68.5751 16.6842   2
  16   0  -8 41.1873 12.9535   1
  15   0  -8 18.3051 12.6927   2
  15   0  -8 22.6614 11.4690   1
  14   0  -8 59.8225 16.2439   2
  13   0  -8 154.631 17.2624   2
  12   0  -8 11.3781 14.2787   2
  11   0  -8 142.923 16.5387   2
  10   0  -8 172.683 17.3266   2
   9   0  -8 146.992 15.9379   2
   8   0  -8 713.348 22.3033   2
   7   0  -8 2322.22 33.6738   2
   6   0  -8 14.8585 12.5276   2
   5   0  -8 896.095 21.4930   2
   4   0  -8 2605.04 33.4305   2
   3   0  -8 645.594 18.6604   2
   2   0  -8 131.339 12.7406   2
   1   0  -8 1179.08 22.9848   2
   0   0  -8 802.346 18.8656   2
   0   0   8 816.178 21.5673   1
   1   0   8 8.03448 11.9240   1
  -1   0  -8 14.4748 9.02929   2
  -2   0  -8 129.811 11.6185   2
   2   0   8 165.513 15.5352   1
   3   0   8 488.658 19.7287   1
   4   0   8 125.593 14.6910   1
   5   0   8 243.637 17.7384   1
   6   0   8-12.1388 14.5438   1
   7   0   8 156.947 17.9297   1
   8   0   8 126.324 17.8752   1
   9   0   8 88.2255 18.0563   1
  10   0   8 13.6344 18.0843   1
  18   1  -8 11.1410 14.8868   1
  17  -1  -8 26.1285 14.9160   2
  17   1  -8-1.23871 13.1194   1
  16  -1  -8 48.3635 15.7715   2
  16   1  -8 57.9861 16.6465   1
  15   1  -8 166.058 16.3131   1
  15  -1  -8 231.345 19.4093   2
  14  -1  -8 44.7701 15.1644   2
  13  -1  -8 83.9887 16.3351   2
  13   1  -8 109.069 16.6147   2
  12  -1  -8 387.560 20.1103   2
  12   1  -8 364.498 20.2047   2
  11  -1  -8 251.026 17.9765   2
  11   1  -8 259.483 18.0302   2
  10  -1  -8 72.8498 15.4831   2
  10   1  -8 66.1944 14.6786   2
   9  -1  -8 206.540 17.0560   2
   9   1  -8 165.916 16.6571   2
   8  -1  -8 1021.58 24.6818   2
   8   1  -8 1078.29 25.9848   2
   7  -1  -8 120.786 15.4678   2
   7   1  -8 91.1290 13.6083   2
   6  -1  -8 60.7565 13.8232   2
   6   1  -8 51.3066 13.2088   2
   5  -1  -8 17.7755 12.6359   2
   5   1  -8 21.7609 11.5527   2
   4  -1  -8 501.200 18.0214   2
   4   1  -8 482.847 17.6525   2
   3  -1  -8 629.273 19.4498   2
   3   1  -8 638.940 18.8861   2
   2  -1  -8 0.32286 12.3152   2
   2   1  -8-4.74023 11.1315   2
   1  -1  -8 981.300 21.9087   2
   1   1  -8 964.854 20.6277   2
  -1   1   8 872.540 20.4919   1
   0  -1  -8 1232.06 23.4289   2
   0   1  -8 950.797 19.4903   2
   0   1   8 1284.02 23.6832   1
  -1  -1  -8 561.314 16.8587   2
   1  -1   8 529.695 18.6043   1
   1   1   8 543.684 19.0270   1
   2  -1   8-0.45105 12.3218   1
   2   1   8 7.00108 11.8777   1
  -2  -1  -8 33.5075 11.8537   2
   3  -1   8 910.293 24.0603   1
   3   1   8 938.083 23.9099   1
   4  -1   8 1484.20 30.5511   1
   4   1   8 1490.24 29.1517   1
   5  -1   8 21.0070 14.8134   1
   5   1   8 19.9623 12.7869   1
   6  -1   8 21.1030 13.6046   1
   6   1   8 19.9373 15.1045   1
   7  -1   8 31.4573 15.1035   1
   7   1   8 32.8724 15.4115   1
   8  -1   8 7.25370 14.3218   1
   8   1   8 4.73093 14.6877   1
   9  -1   8-1.08090 16.7106   1
   9   1   8 25.0064 15.8619   1
  10  -1   8-4.30737 18.0192   1
  10   1   8 4.28041 12.1230   1
  17  -2  -8 7.80631 16.6173   2
  17   2  -8 14.3103 13.8367   1
  16  -2  -8 5.53492 13.6307   2
  16   2  -8 5.83056 15.9924   1
  15  -2  -8 16.9390 14.0446   2
  15   2  -8-1.69788 14.5191   1
  14  -2  -8 20.0184 14.6513   2
  13  -2  -8 74.0505 16.4489   2
  12  -2  -8 21.2734 15.2956   2
  11  -2  -8 118.883 16.8386   2
  11   2  -8 107.037 15.5366   2
  10  -2  -8 202.587 17.1839   2
  10   2  -8 205.365 16.9316   2
   9  -2  -8 171.016 16.0539   2
   9   2  -8 198.930 16.9163   2
   8  -2  -8 474.636 19.8815   2
   8   2  -8 515.631 20.4440   2
   7  -2  -8 621.928 21.3494   2
   7   2  -8 668.656 20.4136   2
   6  -2  -8 97.1126 15.3917   2
   6   2  -8 89.8359 13.9255   2
   5  -2  -8 321.201 16.8263   2
   5   2  -8 276.451 15.3763   2
   4  -2  -8 248.004 15.4799   2
   4   2  -8 266.997 12.7857   2
   3  -2  -8 6.29926 12.3967   2
   3   2  -8-8.89320 10.3364   2
   2  -2  -8 214.078 14.6000   2
   2   2  -8 160.403 11.8450   2
  -2   2   8 220.804 12.8143   1
   1   2  -8 71.1905 9.35818   2
   1  -2  -8 72.4474 12.4927   2
  -1   2   8 79.1443 10.9716   1
   0   2   8 45.2893 10.3575   1
   0  -2  -8 40.6538 11.9021   2
  -1  -2  -8 151.456 13.9833   2
   1  -2   8 147.026 14.3739   1
   1   2   8 149.703 12.8653   1
  -2  -2  -8 287.569 16.6517   2
  -2   2  -8 197.853 11.6812   0
   2  -2   8 314.634 18.2554   1
   2   2   8 294.480 14.8160   1
   3  -2   8 36.4517 13.1601   1
   3   2   8 48.9847 12.3409   1
  -3   2  -8 22.3891 9.29732   0
  -4   2  -8 210.731 13.9321   0
   4  -2   8 304.482 18.5476   1
   4   2   8 323.754 17.1623   1
   5  -2   8 506.036 21.5831   1
   5   2   8 462.546 20.2972   1
   6  -2   8 33.0967 14.9480   1
   6   2   8 42.7920 14.0306   1
   7  -2   8-16.8301 14.6095   1
   7   2   8-8.67469 13.7910   1
   8  -2   8 19.9290 14.4827   1
   8   2   8 39.5375 15.9106   1
   9  -2   8-15.9269 15.1205   1
   9   2   8-7.31106 14.8324   1
  10   2   8 16.3090 16.5807   1
  17  -3  -8 32.5186 16.0505   2
  16  -3  -8-13.7391 14.9800   2
  16   3  -8 18.1674 16.1078   1
  15  -3  -8 36.8961 14.2922   2
  15   3  -8 51.8292 17.1708   1
  14  -3  -8 67.2826 15.4525   2
  13  -3  -8-1.98629 14.5851   2
  12  -3  -8 129.928 15.6270   2
  11  -3  -8 89.4422 15.3123   2
  10  -3  -8 77.7487 13.9835   2
   9  -3  -8 201.664 16.5934   2
   9   3  -8 227.932 17.0587   2
   8  -3  -8 507.331 20.6598   2
   8   3  -8 524.309 19.1612   2
   7  -3  -8 20.3126 14.2426   2
   7   3  -8 25.7268 12.7643   2
   6  -3  -8 697.346 22.2559   2
   6   3  -8 697.592 20.5200   2
   5  -3  -8 164.148 15.9641   2
   5   3  -8 168.193 13.2344   2
   4  -3  -8 12.4047 12.9520   2
   4   3  -8 3.37052 9.42668   2
   3  -3  -8 399.184 17.6745   2
   3   3  -8 311.497 12.3670   2
   2  -3  -8 76.0680 13.1908   2
  -1   3   8 3.70322 8.96917   1
   1   3  -8 11.4314 7.94659   0
   1  -3  -8 4.62199 13.5720   2
   0  -3  -8 151.054 14.6227   2
   0   3  -8 111.202 10.2825   0
   0   3   8 149.060 11.4005   1
  -1   3  -8 22.3815 9.40638   0
   1   3   8 32.9736 10.4118   1
  -1  -3  -8 41.1957 12.1279   2
   1  -3   8 38.1994 14.2690   1
   2  -3   8 19.9308 12.0816   1
   2   3   8 1.63404 10.3342   1
  -2   3  -8 1.02613 9.48810   0
  -3   3  -8 233.456 15.4852   0
   3  -3   8 288.462 17.4458   1
   3   3   8 289.906 16.1743   1
   4  -3   8 66.2137 15.0564   1
  -4   3  -8 84.0606 13.1914   0
   4   3   8 88.2854 9.05338   1
  -5   3  -8 80.3587 14.3637   0
   5  -3   8 72.3107 16.2203   1
   5   3   8 121.739 15.4492   1
  -6   3  -8 405.879 20.2107   0
   6  -3   8 408.175 21.6665   1
   6   3   8 404.108 19.8183   1
   7  -3   8 50.5628 14.9827   1
   7   3   8 42.8000 14.4639   1
   8  -3   8-15.2836 15.7366   1
   8   3   8 25.9968 13.9530   1
   9   3   8 112.808 17.6388   1
   9  -3   8 138.627 17.7012   1
  10   3   8 34.3566 15.5993   1
  17  -4  -8 36.4880 15.8863   2
  16  -4  -8 28.8973 14.9998   2
  16   4  -8 19.7270 15.5127   1
  15  -4  -8 19.7211 14.3507   2
  14  -4  -8 128.457 15.9573   2
  13  -4  -8 148.589 15.3319   2
  12  -4  -8 43.2066 14.5672   2
  11  -4  -8 10.4271 14.4798   2
  10  -4  -8 174.056 17.5722   2
   9  -4  -8 224.335 17.9195   2
   8  -4  -8 10.7154 14.4999   2
   8   4  -8 30.4103 12.6509   2
   7  -4  -8 220.349 17.3965   2
   7   4  -8 275.465 15.7716   2
   6  -4  -8 17.4777 14.7202   2
   6   4  -8 10.6117 11.9189   2
   5  -4  -8 126.025 15.8416   2
   5   4  -8 83.5057 10.8523   2
   4   4  -8 100.396 9.53914   0
   4  -4  -8 151.701 15.7486   2
   3  -4  -8 112.902 14.7788   2
   3   4  -8 60.1372 9.88727   0
   2   4  -8 407.430 14.6897   0
   2  -4  -8 545.867 19.7096   2
   1   4  -8 287.897 14.0891   0
   1  -4  -8 391.769 18.7242   2
   0   4  -8 29.7189 10.3726   0
   0  -4  -8 40.0588 14.3199   2
  -1  -4  -8 220.951 16.3347   2
  -1   4  -8 194.903 13.8687   0
  -2   4  -8 705.178 20.9094   0
   2  -4   8 674.640 21.9069   1
  -3   4  -8 387.434 17.8614   0
   3  -4   8 381.046 19.0346   1
   4  -4   8 62.2512 14.7326   1
  -4   4  -8 50.9187 13.7306   0
  -5   4  -8 128.968 16.1791   0
   5  -4   8 159.195 16.3111   1
   6  -4   8 31.0457 14.4670   1
   6   4   8 16.3473 13.0273   1
  -6   4  -8 25.5734 14.9457   0
  -7   4  -8 10.0419 13.8300   0
   7  -4   8-8.52993 12.6764   1
   7   4   8 0.86029 13.2918   1
   8  -4   8 19.6354 16.3288   1
   8   4   8-3.00308 15.4283   1
   9  -4   8 27.7669 15.2920   1
   9   4   8-1.45755 14.0407   1
  10   4   8 59.0309 17.2761   1
  15  -5  -8 113.511 15.7993   2
  14  -5  -8 13.4800 13.5965   2
  13  -5  -8 3.33796 14.3368   2
  12  -5  -8 40.5806 15.5876   2
  11  -5  -8 12.0510 14.4342   2
  10  -5  -8 33.6585 14.5147   2
   9  -5  -8 271.888 18.0553   2
   8  -5  -8 77.9696 15.1441   2
   7  -5  -8 33.1394 14.4119   2
   7   5  -8 62.0569 11.3054   2
   6   5  -8 553.034 18.8079   0
   6  -5  -8 867.893 24.5970   2
   5   5  -8 266.960 13.3715   0
   5  -5  -8 443.679 20.2764   2
   4  -5  -8 55.5714 14.4255   2
   4   5  -8 22.6887 9.53367   0
   3   5  -8 176.289 12.8097   0
   3  -5  -8 251.254 17.1263   2
   2   5  -8 253.413 15.2348   0
   2  -5  -8 260.373 17.8895   2
   1   5  -8 35.2504 12.6382   0
   1  -5  -8 46.5808 14.9946   2
   0   5  -8 14.9528 12.7751   0
   0  -5  -8 27.2366 14.2329   2
  -1   5  -8 64.8564 13.6008   0
   2  -5   8 23.2488 12.3440   1
  -2   5  -8 25.4237 12.4514   0
  -3   5  -8 59.0107 14.0646   0
   3  -5   8 55.9631 13.8817   1
   4  -5   8 37.7590 14.5187   1
  -4   5  -8 20.6449 14.0856   0
   5  -5   8 17.5184 15.0449   1
  -5   5  -8 27.8246 12.7198   0
  -6   5  -8 135.837 17.3369   0
   6  -5   8 124.504 17.4418   1
   7  -5   8 40.9177 15.2523   1
  -7   5  -8 43.4551 16.0571   0
  -8   5  -8-2.07231 15.8406   0
   8  -5   8-32.7910 14.6096   1
  14  -6  -8 56.3186 16.5817   2
  13  -6  -8 34.5607 14.3816   2
  12  -6  -8 6.71741 15.2227   2
  11  -6  -8 22.6799 14.6231   2
  10  -6  -8 58.3288 15.7011   2
   9   6  -8-3.09693 8.68688   0
   9  -6  -8 7.60817 13.7952   2
   8   6  -8 49.4635 10.5709   0
   8  -6  -8 49.5801 15.3622   2
   7   6  -8 104.741 12.3963   0
   7  -6  -8 145.470 16.4459   2
   6   6  -8 4.92406 13.4696   0
   6  -6  -8 4.89189 14.9084   2
   5   6  -8 217.503 16.0333   0
   5  -6  -8 249.578 17.3363   2
   4   6  -8 104.481 13.6106   0
   4  -6  -8 65.2210 15.5238   2
   3  -6  -8 15.4138 14.5060   2
   3   6  -8 0.13681 11.0481   0
   2  -6  -8 120.164 16.3789   2
   2   6  -8 91.5188 12.5022   0
   1   6  -8 80.7866 13.1312   0
   1  -6  -8 63.4180 14.9947   2
   0   6  -8 10.9781 11.8862   0
  -1   6  -8 32.7385 13.9554   0
  -2   6  -8 128.394 15.1368   0
   2  -6   8 128.108 14.6754   1
   3  -6   8-1.52457 12.8915   1
  -3   6  -8 9.60577 13.3026   0
  -4   6  -8 38.5269 15.6283   0
   4  -6   8 49.4221 13.6358   1
   5  -6   8 54.0714 14.8278   1
  -5   6  -8 77.7474 16.5538   0
   6  -6   8 31.5960 14.3552   1
  -6   6  -8 8.28613 15.7534   0
  -7   6  -8 38.7906 17.1351   0
   7  -6   8 53.4990 15.7775   1
   8  -6   8 21.0679 13.1972   1
  12  -7  -8 6.68806 13.9330   2
  11   7  -8 37.3884 11.5849   0
  11  -7  -8 51.4209 14.8307   2
  10   7  -8 6.06630 11.0835   0
  10  -7  -8 22.0975 16.0397   2
   9   7  -8 43.8795 12.4263   0
   9  -7  -8 61.3447 15.4321   2
   8   7  -8 44.9134 14.2110   0
   8  -7  -8 19.9677 14.6383   2
   7   7  -8 10.6055 13.0794   0
   7  -7  -8 14.4198 13.6363   2
   6   7  -8 174.901 17.0559   0
   6  -7  -8 175.350 13.2392   2
   5   7  -8 31.4030 13.0568   0
   5  -7  -8 61.9910 15.8861   2
   4  -7  -8-16.1345 14.8645   2
   4   7  -8-14.0190 13.0168   0
   3  -7  -8 30.0180 15.1598   2
   3   7  -8 19.6330 11.8767   0
   2  -7  -8 17.1919 15.9698   2
   2   7  -8 17.0568 12.4679   0
   1   7  -8 6.30446 12.1638   0
   0   7  -8 1.29718 12.8535   0
  -1   7  -8 102.943 16.6524   0
   2  -7   8-11.4606 12.4491   1
  -2   7  -8-2.06798 14.0804   0
   3  -7   8 103.150 15.9838   1
  -3   7  -8 124.168 16.3136   0
   4  -7   8 33.6101 14.2157   1
  -4   7  -8 25.8612 15.9333   0
   5  -7   8 21.3433 13.5072   1
  -5   7  -8 39.1505 15.3925   0
   6  -7   8 60.9189 13.6930   1
  -6   7  -8 52.0858 17.2107   0
   7  -7   8 5.47371 12.9757   1
  13   8  -8-3.37190 13.3723   0
  12   8  -8 24.7235 12.7396   0
  11   8  -8 8.10060 12.5897   0
  10   8  -8-16.0899 10.4056   0
  10  -8  -8 18.4709 14.7449   2
   9   8  -8-4.97592 12.8449   0
   9  -8  -8-0.88357 12.8112   2
   8   8  -8 11.6927 13.7925   0
   8  -8  -8-1.86422 13.3505   2
   7   8  -8 84.7542 19.8682   0
   7  -8  -8 42.4480 14.6912   2
   6   8  -8 27.3668 14.6225   0
   6  -8  -8 22.5467 15.1991   2
   5   8  -8 51.8809 14.0446   0
   5  -8  -8 83.9795 16.6544   2
   4   8  -8 129.613 15.8174   0
   4  -8  -8 107.323 17.6613   2
   3  -8  -8 39.6245 10.6471   2
   3   8  -8 31.8726 12.9152   0
   2   8  -8 6.48632 13.9875   0
   1   8  -8-0.91457 14.9556   0
   0   8  -8 40.7238 14.7639   0
  -1   8  -8 25.1209 15.2412   0
   2  -8   8 10.6678 14.0294   1
  -2   8  -8-2.82385 13.7298   0
   3  -8   8 9.95869 11.7572   1
  -3   8  -8 47.5311 15.1142   0
   4  -8   8 11.0169 11.8812   1
  -4   8  -8 21.5642 14.7550   0
   5  -8   8-4.04811 12.5956   1
   6  -8   8 8.21673 13.2860   1
  10   9  -8 6.84757 11.9992   0
   9   9  -8-10.1958 15.0566   0
   8   9  -8 29.6751 13.7678   0
   8  -9  -8 34.7174 13.8916   2
   7   9  -8 35.0318 15.5097   0
   7  -9  -8 15.8039 16.0891   2
   6   9  -8 15.0290 14.1051   0
   6  -9  -8 3.72514 14.7503   2
   5  -9  -8 29.1631 13.7706   2
   5   9  -8-8.09857 13.3956   0
   4  -9  -8 85.7725 17.1169   2
   4   9  -8 69.7178 13.8777   0
   3   9  -8 19.5843 14.6857   0
   2   9  -8 11.9500 14.1413   0
   1   9  -8 13.5139 14.5610   0
   0   9  -8-34.5524 14.9748   0
  -1   9  -8 48.0444 14.8633   0
   1  -9   8-6.64511 11.7108   1
  -2   9  -8 23.1823 15.5316   0
   6 -10  -8 38.1629 15.5537   2
   4  10  -8 9.47582 12.1640   0
  16   0  -9-17.0754 14.3831   2
  15   0  -9 6.63904 16.9375   2
  14   0  -9 7.44937 16.8286   2
  13   0  -9-24.4284 15.3327   2
  12   0  -9 0.36645 14.4219   2
  11   0  -9 6.52675 14.6538   2
  10   0  -9-4.25047 14.1278   2
   9   0  -9 1.74013 14.3275   2
   8   0  -9 3.75616 14.1631   2
   7   0  -9 2.22496 13.8519   2
   6   0  -9 17.5619 12.7498   2
   5   0  -9 3.37629 13.8662   2
   4   0  -9 4.78329 12.2416   2
   3   0  -9-1.59541 11.8648   2
   2   0  -9 1.98770 12.8279   2
   1   0  -9 1.62776 11.9408   2
  -1   0   9-12.0586 11.9665   1
   0   0   9-17.4082 11.6554   1
   0   0  -9-1.27277 11.0836   2
   1   0   9-5.11822 12.0522   1
  -1   0  -9 1.00454 10.4963   2
   2   0   9-8.87501 12.4802   1
   3   0   9 6.44833 12.7776   1
   4   0   9-6.81737 14.1160   1
   5   0   9 10.3461 15.8993   1
   6   0   9-4.45260 14.5006   1
   7   0   9 16.7784 14.1557   1
   8   0   9-7.79774 15.3805   1
  16  -1  -9 5.50481 16.2637   2
  16   1  -9 27.0758 16.7969   2
  15  -1  -9-3.55980 15.6894   2
  15   1  -9-7.95575 17.1145   2
  14  -1  -9-13.8883 14.8002   2
  14   1  -9-6.23413 16.7322   2
  13  -1  -9 54.9574 15.7515   2
  13   1  -9 29.0319 16.7890   2
  12  -1  -9-5.61506 14.1711   2
  12   1  -9 11.3641 15.8928   2
  11  -1  -9-2.10057 15.3831   2
  11   1  -9-3.30347 15.6938   2
  10  -1  -9 1.56869 15.0517   2
  10   1  -9-0.03313 14.8365   2
   9  -1  -9 17.4479 14.0383   2
   9   1  -9 5.73971 16.7218   2
   8  -1  -9 52.2690 14.4805   2
   8   1  -9 36.4756 15.2061   2
   7  -1  -9 11.5364 14.6449   2
   7   1  -9 3.12116 13.7333   2
   6  -1  -9 6.07132 14.3033   2
   6   1  -9-4.70383 13.5642   2
   5  -1  -9 201.057 15.4486   2
   5   1  -9 205.868 16.1607   2
   4  -1  -9 149.315 14.3862   2
   4   1  -9 168.748 15.2053   2
   3  -1  -9 54.4579 13.5200   2
   3   1  -9 52.3667 11.6614   2
   2  -1  -9 63.7407 13.7278   2
   2   1  -9 51.0611 11.2799   2
   1  -1  -9 218.214 14.6592   2
   1   1  -9 192.199 12.4473   2
  -1   1   9 219.635 14.1618   1
   0  -1  -9 175.261 15.5258   2
   0  -1   9 186.358 15.7860   1
   0   1   9 182.566 14.0787   1
   1  -1   9 7.86218 13.4406   1
   1   1   9 3.87971 11.6449   1
  -1  -1  -9 17.6823 13.0253   2
   2  -1   9 33.4659 14.2624   1
   2   1   9 22.1403 12.5376   1
  -2  -1  -9 35.9610 13.0758   2
   3  -1   9 94.8473 15.5735   1
   3   1   9 76.9346 13.7744   1
   4  -1   9 4.98948 13.7875   1
   4   1   9-9.04639 13.2440   1
   5  -1   9 15.5227 13.5354   1
   5   1   9-7.10723 13.4653   1
   6  -1   9 42.0056 17.1979   1
   6   1   9 29.0604 16.1345   1
   7  -1   9 5.82013 14.7685   1
   7   1   9-1.05964 14.8909   1
   8  -1   9 25.5330 14.8880   1
   8   1   9 34.6779 16.8079   1
  16  -2  -9 4.70774 14.9605   2
  15  -2  -9 7.22290 15.8680   2
  15   2  -9 46.8078 16.2887   2
  14  -2  -9 17.2635 15.3835   2
  14   2  -9 26.1610 17.2928   2
  13  -2  -9 10.0722 12.8770   2
  13   2  -9 20.5454 15.7856   2
  12  -2  -9-0.69988 15.8397   2
  12   2  -9 19.7952 14.5795   2
  11  -2  -9 97.5875 17.0943   2
  11   2  -9 97.4085 16.8555   2
  10  -2  -9 87.5213 16.4006   2
  10   2  -9 94.5620 16.1189   2
   9  -2  -9 58.8412 14.7014   2
   9   2  -9 41.1753 15.5794   2
   8  -2  -9 62.2858 15.6431   2
   8   2  -9 52.5178 13.2433   2
   7  -2  -9 135.268 16.1636   2
   7   2  -9 117.779 14.8622   2
   6  -2  -9 3.73526 14.7834   2
   6   2  -9 0.08026 12.3809   2
   5  -2  -9 97.4514 14.8316   2
   5   2  -9 104.552 13.9221   2
   4  -2  -9 81.8665 15.3798   2
   4   2  -9 76.4497 13.1502   2
   3  -2  -9 1.86642 12.6747   2
   3   2  -9-12.2142 9.94111   2
  -2   2   9 13.7956 10.2806   1
   2  -2  -9 1.53705 12.4296   2
  -1   2   9-2.21709 10.4035   1
   1  -2  -9 2.65281 13.3529   2
   0   2   9 20.0091 10.4965   1
   0  -2  -9 25.6502 12.4330   2
   0  -2   9 18.3683 14.6980   1
   1  -2   9-1.83628 13.2107   1
   1   2   9 15.9748 7.21398   1
  -1  -2  -9 7.09409 13.3314   2
   2  -2   9-12.3721 15.2512   1
   2   2   9 14.1809 11.0587   1
  -2  -2  -9 14.2827 12.6067   2
   3  -2   9 12.6350 14.0113   1
   3   2   9 3.67267 12.6683   1
   4  -2   9 12.4829 12.3584   1
   4   2   9 7.36972 13.1465   1
   5  -2   9 28.3950 14.5635   1
   5   2   9 56.4079 16.1540   1
   6  -2   9-1.96732 16.1637   1
   6   2   9-12.1109 14.5315   1
   7  -2   9-19.4484 15.5974   1
   7   2   9-1.60946 15.0731   1
   8  -2   9 5.64985 18.5149   1
   8   2   9-0.97335 16.2702   1
  15  -3  -9 23.0915 14.1716   2
  14  -3  -9 30.5866 15.6684   2
  13  -3  -9 2.87817 14.5973   2
  13   3  -9 9.67501 13.0495   2
  12  -3  -9 50.8916 15.8951   2
  12   3  -9 18.4687 14.2842   2
  11  -3  -9 72.4527 15.1317   2
  11   3  -9-4.59552 13.9328   2
  10  -3  -9 13.4400 15.3153   2
  10   3  -9 1.53374 14.7384   2
   9  -3  -9 30.7031 15.0797   2
   9   3  -9 23.7025 14.4194   2
   8  -3  -9 14.0951 14.5200   2
   8   3  -9 1.17535 12.6001   2
   7  -3  -9 1.54527 13.0320   2
[truncated: 423,385 more chars]
