# Supplementary material for: Crystal structure and Hirshfeld surface analysis of (E)-N′-benzyl­idene-4-chloro­benzene­sulfono­hydrazide and of its (E)-4-chloro-N′-(ortho- and para-methyl­benzyl­idene)benzene­sulfono­hydrazide derivatives
Source: Acta Crystallogr E Crystallogr Commun. 2018 Oct 19;74(Pt 11):1613–8. doi: 10.1107/S2056989018014500 (PMC6218900; doi:10.1107/S2056989018014500)
Supplement: Supplementary file 2 [file e-74-01613-Isup2.hkl]

data_I                                                                          
_shelx_title ' NB4CBSH P21/C'                                                   
_shelx_refln_list_code          4                                               
_shelx_F_calc_maximum      217.15                                               
_exptl_crystal_F_000       608.00                                               
_reflns_d_resolution_high  0.8301                                               
                                                                                
loop_                                                                           
 _space_group_symop_operation_xyz                                               
 'x, y, z'                                                                      
 '-x, y+1/2, -z+1/2'                                                            
 '-x, -y, -z'                                                                   
 'x, -y-1/2, z-1/2'                                                             
                                                                                
_cell_length_a    14.9490                                                       
_cell_length_b    10.0200                                                       
_cell_length_c     9.6410                                                       
_cell_angle_alpha  90.000                                                       
_cell_angle_beta  104.270                                                       
_cell_angle_gamma  90.000                                                       
                                                                                
_shelx_F_squared_multiplier     1.000                                           
                                                                                
loop_                                                                           
 _refln_index_h                                                                 
 _refln_index_k                                                                 
 _refln_index_l                                                                 
 _refln_F_squared_calc                                                          
 _refln_F_squared_meas                                                          
 _refln_F_squared_sigma                                                         
 _refln_observed_status                                                         
   2   0   0          2.64         13.86        17.56 o                         
   3   0   0      19193.38      17422.13        81.29 o                         
   4   0   0      23219.88      24476.66       110.62 o                         
   5   0   0       4548.84       4692.06        60.42 o                         
   6   0   0         72.03         77.19        37.54 o                         
   7   0   0         35.39         15.33        40.30 o                         
   8   0   0         82.33        104.19        43.04 o                         
   9   0   0        140.43        102.71        47.71 o                         
  10   0   0        112.60         49.83        47.03 o                         
  11   0   0        323.10        325.58        55.09 o                         
  12   0   0       3634.94       3842.61        93.31 o                         
  13   0   0         47.75         63.33        56.00 o                         
  14   0   0         50.46         87.66        59.98 o                         
  15   0   0        157.40        202.12        61.68 o                         
  16   0   0        196.03        265.71        67.58 o                         
  17   0   0         25.40         21.83        58.36 o                         
   2   1   0         84.17        101.72        19.23 o                         
   3   1   0       3782.49       3981.25        37.79 o                         
   4   1   0       3561.86       3638.69        58.00 o                         
   5   1   0       1019.73       1011.50        28.02 o                         
   6   1   0        212.86        214.12        26.31 o                         
   7   1   0       1160.68       1175.26        35.56 o                         
   8   1   0       1737.90       1711.96        40.95 o                         
   9   1   0        247.87        302.02        34.62 o                         
  10   1   0        594.54        630.50        40.24 o                         
  11   1   0        669.73        629.52        41.25 o                         
  12   1   0        144.68        175.47        39.96 o                         
  13   1   0        233.22        203.81        43.32 o                         
  14   1   0          9.37         25.41        40.38 o                         
  15   1   0         21.26         33.40        40.29 o                         
  16   1   0          5.22          2.86        41.29 o                         
  17   1   0         20.59        -58.46        58.46 o                         
   0   2   0       9724.56       9809.63        58.09 o                         
   1   2   0       1198.83       1219.92        26.31 o                         
   2   2   0       2680.93       2726.07        23.56 o                         
   3   2   0       1911.45       1864.23        23.14 o                         
   4   2   0        554.34        562.46        21.12 o                         
   5   2   0        239.71        253.68        23.01 o                         
   6   2   0        214.64        163.71        24.80 o                         
   7   2   0        524.02        555.70        29.73 o                         
   8   2   0         11.68         27.17        27.39 o                         
   9   2   0        375.40        408.74        33.04 o                         
  10   2   0        161.14        154.15        48.05 o                         
  11   2   0         74.34         48.92        35.54 o                         
  12   2   0        451.73        422.73        43.11 o                         
  13   2   0          2.90          5.60        40.66 o                         
  14   2   0        119.27        108.29        41.84 o                         
  15   2   0         34.89         54.26        40.57 o                         
  16   2   0         37.38         36.93        39.84 o                         
  17   2   0          2.96        -21.73        45.50 o                         
   1   3   0      18392.97      17672.47        80.66 o                         
   2   3   0        965.72        917.98        31.06 o                         
   3   3   0        615.77        627.47        13.95 o                         
   4   3   0          0.03          5.98        16.70 o                         
   5   3   0       1097.44       1140.37        31.49 o                         
   6   3   0         22.05         36.95        22.33 o                         
   7   3   0        156.15        152.07        25.24 o                         
   8   3   0         12.62          8.39        26.99 o                         
   9   3   0        187.01        195.94        33.69 o                         
  10   3   0        490.70        523.54        34.61 o                         
  11   3   0        870.65        897.16        43.32 o                         
  12   3   0         90.74         99.40        42.17 o                         
  13   3   0        762.45        787.25        45.84 o                         
  14   3   0         66.71         22.27        38.82 o                         
  15   3   0         16.99         28.20        41.27 o                         
  16   3   0         10.72          0.62        37.11 o                         
   0   4   0        581.30        603.33        37.81 o                         
   1   4   0          5.37          9.32        11.63 o                         
   2   4   0       4445.97       4486.87        47.86 o                         
   3   4   0        559.46        566.44        14.08 o                         
   4   4   0          0.66         -2.41        13.27 o                         
   5   4   0       3525.70       3665.36        32.21 o                         
   6   4   0        830.57        743.06        47.45 o                         
   7   4   0       1040.97       1118.81        65.34 o                         
   8   4   0        263.70        263.71        29.56 o                         
   9   4   0        773.53        741.08        34.51 o                         
  10   4   0        648.92        662.60        36.85 o                         
  11   4   0         39.56         39.17        33.32 o                         
  12   4   0        136.24        115.00        36.05 o                         
  13   4   0         57.35        105.18        38.43 o                         
  14   4   0         43.90         16.44        38.05 o                         
  15   4   0          0.61         -0.24        36.72 o                         
  16   4   0         17.46         10.77        34.48 o                         
   1   5   0       4897.86       4959.25        76.16 o                         
   2   5   0       4870.68       5008.90        39.21 o                         
   3   5   0        521.20        520.83        12.60 o                         
   4   5   0        198.23        200.97        14.28 o                         
   5   5   0        297.76        305.87        17.26 o                         
   6   5   0        261.09        278.75        18.19 o                         
   7   5   0          2.88         16.05        18.78 o                         
   8   5   0        198.47        202.72        22.18 o                         
   9   5   0          0.40          1.42        26.88 o                         
  10   5   0        251.37        233.11        56.14 o                         
  11   5   0        405.51        434.54        57.77 o                         
  12   5   0          0.95         71.73        55.61 o                         
  13   5   0        108.62        110.83        55.91 o                         
  14   5   0        144.41        142.49        62.40 o                         
  15   5   0         21.86         22.12        63.76 o                         
   0   6   0        131.65        120.54        42.24 o                         
   1   6   0         41.54         44.03        29.81 o                         
   2   6   0        719.23        717.45        28.37 o                         
   3   6   0        205.15        194.61        25.72 o                         
   4   6   0          6.96         -5.70        17.97 o                         
   5   6   0         21.69         -2.56        21.22 o                         
   6   6   0        819.57        824.19        28.38 o                         
   7   6   0        141.71        168.01        24.13 o                         
   8   6   0         53.46         85.65        30.76 o                         
   9   6   0        232.06        249.04        39.14 o                         
  10   6   0        406.76        362.99        35.51 o                         
  11   6   0          9.88         10.54        32.56 o                         
  12   6   0          8.76         20.48        30.87 o                         
  13   6   0         24.06         42.56        54.27 o                         
  14   6   0          0.00        -15.50        56.05 o                         
  15   6   0          2.04         -6.43        58.51 o                         
   1   7   0        114.75         84.44        32.99 o                         
   2   7   0         17.39          8.10        33.21 o                         
   3   7   0        598.82        613.41        30.72 o                         
   4   7   0       1404.20       1414.80        36.04 o                         
   5   7   0        154.03        146.61        51.29 o                         
   6   7   0         15.60         38.68        35.20 o                         
   7   7   0        465.49        538.07        40.41 o                         
   8   7   0       1023.74       1027.31        48.44 o                         
   9   7   0        149.77        130.09        38.08 o                         
  10   7   0         31.07         99.93        38.53 o                         
  11   7   0        206.52        267.70        39.84 o                         
  12   7   0         10.20         70.52        39.39 o                         
  13   7   0          0.45        160.31        65.53 o                         
  14   7   0          6.63        197.92        71.03 o                         
   0   8   0        683.61        822.46        61.93 o                         
   1   8   0        647.31        633.17        42.98 o                         
   2   8   0         54.72         49.01        38.11 o                         
   3   8   0        410.20        370.15        40.70 o                         
   4   8   0         52.88         74.03        52.17 o                         
   5   8   0         37.30        -25.17        52.56 o                         
   6   8   0          1.26        -18.32        35.67 o                         
   7   8   0          0.92        -36.43        36.43 o                         
   8   8   0         17.55         27.71        36.39 o                         
   9   8   0        105.07         84.71        37.51 o                         
  10   8   0          2.61         58.40        38.59 o                         
  11   8   0        192.02        215.51        42.14 o                         
  12   8   0        118.26         84.47        75.08 o                         
  13   8   0         31.04         66.77        66.17 o                         
   1   9   0         27.53        110.63        89.00 o                         
   2   9   0          1.41         52.43        42.23 o                         
   3   9   0        299.70        302.78        59.40 o                         
   4   9   0        112.67        191.87        62.26 o                         
   5   9   0          7.80        -49.40        55.16 o                         
   6   9   0          0.46        -10.10        35.95 o                         
   7   9   0         68.68          6.02        37.53 o                         
   8   9   0        102.65         61.92        47.93 o                         
   9   9   0        101.98         15.20        37.67 o                         
  10   9   0         20.32        -43.39        61.21 o                         
  11   9   0          6.21        -39.49        39.49 o                         
   0  10   0         12.98        -54.82        54.82 o                         
   1  10   0          0.68        -14.98        39.69 o                         
   2  10   0         16.46         70.64        40.96 o                         
   3  10   0        117.46        163.46        42.21 o                         
   4  10   0         17.19         36.55        62.25 o                         
   5  10   0         24.00        -37.82        57.66 o                         
   6  10   0        101.44         12.05        58.79 o                         
   7  10   0         46.53        100.78        62.57 o                         
   8  10   0          1.77        -65.51        74.35 o                         
   9  10   0        107.33         84.70        39.85 o                         
   1  11   0         72.06         30.65        45.98 o                         
   2  11   0        246.66        421.72       161.28 o                         
   3  11   0          9.62        288.68       163.88 o                         
   4  11   0         13.50         51.05        42.80 o                         
   5  11   0         26.30        -32.98        57.25 o                         
   6  11   0         42.93        -60.02        60.02 o                         
   7  11   0          1.31         41.40        57.32 o                         
   0  12   0         17.29        -65.69        65.69 o                         
   1  12   0          9.14         57.70        69.64 o                         
 -17   1   1          5.23         10.68        40.50 o                         
 -16   1   1          2.49        -16.34        41.33 o                         
 -15   1   1          2.77         17.35        40.05 o                         
 -14   1   1        141.32        159.59        41.35 o                         
 -13   1   1         14.47          4.37        38.34 o                         
 -12   1   1         45.63         31.56        37.17 o                         
 -11   1   1         17.74         39.41        35.96 o                         
 -10   1   1        433.16        463.12        36.32 o                         
  -9   1   1         95.72         93.99        30.47 o                         
  -8   1   1          0.50          2.65        27.77 o                         
  -7   1   1         87.83         97.13        26.08 o                         
  -6   1   1        960.76        945.35        29.04 o                         
  -5   1   1         20.62         19.06        20.32 o                         
  -4   1   1       1647.65       1740.72       107.99 o                         
  -3   1   1       3265.92       3254.17        28.71 o                         
  -2   1   1       1951.69       1769.17        18.88 o                         
  -1   1   1       1682.93       1495.82        26.69 o                         
   0   1   1       3997.88       3641.54        33.04 o                         
   1   1   1         54.32         66.86        14.34 o                         
   2   1   1       2829.90       2892.69        26.81 o                         
   3   1   1         92.41         88.33        19.78 o                         
   4   1   1        747.35        672.38        43.70 o                         
   5   1   1        469.95        473.00        25.79 o                         
   6   1   1       1945.52       1957.30        37.18 o                         
   7   1   1          2.35         -1.19        29.16 o                         
   8   1   1        199.93        256.62        32.55 o                         
   9   1   1        586.07        639.41        38.64 o                         
  10   1   1         95.87         81.08        36.62 o                         
  11   1   1        385.49        450.74        48.05 o                         
  12   1   1         53.65         99.05        40.18 o                         
  13   1   1          5.40         -6.19        40.63 o                         
  14   1   1         46.91          0.20        43.20 o                         
  15   1   1         76.12        102.92        43.49 o                         
  16   1   1         18.71        -44.38        44.38 o                         
 -17   2   1          3.34        -43.50        43.50 o                         
 -16   2   1          0.58          4.94        41.43 o                         
 -15   2   1          0.16         22.50        40.53 o                         
 -14   2   1         39.68         22.11        40.51 o                         
 -13   2   1        140.04        121.10        38.93 o                         
 -12   2   1         99.08        118.22        36.89 o                         
 -11   2   1        423.00        450.65        37.44 o                         
 -10   2   1         26.85         17.46        30.96 o                         
  -9   2   1          0.96         -1.28        28.93 o                         
  -8   2   1        253.42        254.65        28.73 o                         
  -7   2   1          0.26          2.17        25.13 o                         
  -6   2   1        548.74        593.19        26.97 o                         
  -5   2   1        263.45        261.75        21.18 o                         
  -4   2   1         22.24         31.43        13.91 o                         
  -3   2   1          6.96          9.91        11.09 o                         
  -2   2   1        173.41        181.63        12.18 o                         
  -1   2   1       3513.72       3330.39        28.58 o                         
   0   2   1       3873.64       3758.54        35.76 o                         
   1   2   1       2046.67       2155.68        26.89 o                         
   2   2   1       3022.14       2959.90        56.82 o                         
   3   2   1       2416.18       2465.79        28.02 o                         
   4   2   1        488.36        503.73        25.16 o                         
   5   2   1       1736.70       1834.19        39.83 o                         
   6   2   1        163.52        124.87        26.30 o                         
   7   2   1       1618.11       1617.76        38.32 o                         
   8   2   1         32.21         11.33        30.57 o                         
   9   2   1         24.30         49.45        32.29 o                         
  10   2   1         61.04         40.02        34.31 o                         
  11   2   1          3.55         -7.70        38.37 o                         
  12   2   1         65.70        108.62        39.96 o                         
  13   2   1          3.29          2.61        42.65 o                         
  14   2   1         37.82         39.07        41.11 o                         
  15   2   1         21.98         24.60        41.79 o                         
  16   2   1          0.50          3.50        43.57 o                         
 -17   3   1          1.81        -28.19        40.95 o                         
 -16   3   1          3.80         12.45        41.13 o                         
 -15   3   1         93.56         91.80        40.43 o                         
 -14   3   1         95.83        138.50        38.79 o                         
 -13   3   1          0.32         -9.26        37.17 o                         
 -12   3   1         28.69         32.08        35.26 o                         
 -11   3   1        675.97        684.95        39.21 o                         
 -10   3   1        161.15        208.37        32.30 o                         
  -9   3   1        183.49        124.84        29.63 o                         
  -8   3   1        200.91        231.94        28.21 o                         
  -7   3   1          2.15          6.25        23.32 o                         
  -6   3   1        287.50        292.32        18.47 o                         
  -5   3   1       1236.75       1200.03        27.14 o                         
  -4   3   1        699.53        705.73        19.82 o                         
  -3   3   1       1871.27       1829.39        32.92 o                         
  -2   3   1         30.09         25.16         9.97 o                         
  -1   3   1       5483.39       5742.31        35.22 o                         
   0   3   1        274.45        286.08        12.96 o                         
   1   3   1       9041.09       9245.84        34.94 o                         
   2   3   1        119.75        143.56        16.52 o                         
   3   3   1         82.18         81.71        15.56 o                         
   4   3   1         96.07         98.26        19.35 o                         
   5   3   1       1107.83       1136.19        28.53 o                         
   6   3   1       1726.80       1906.85        52.65 o                         
   7   3   1       1088.93       1136.04        62.64 o                         
   8   3   1         30.34         19.28        28.09 o                         
   9   3   1         85.47         36.96        30.61 o                         
  10   3   1        313.46        348.42        35.69 o                         
  11   3   1        571.57        523.99        41.92 o                         
  12   3   1         10.44         23.85        39.93 o                         
  13   3   1         82.03         77.67        39.70 o                         
  14   3   1         20.64         67.48        40.43 o                         
  15   3   1          1.45          7.99        41.00 o                         
  16   3   1          1.17        -41.09        41.09 o                         
 -16   4   1          3.29         32.40        51.53 o                         
 -15   4   1         14.52         13.02        40.22 o                         
 -14   4   1          1.04        -23.79        36.19 o                         
 -13   4   1          5.10        -19.28        35.15 o                         
 -12   4   1         49.45         40.65        34.27 o                         
 -11   4   1         88.33         78.13        34.63 o                         
 -10   4   1         16.59         36.39        30.31 o                         
  -9   4   1         16.75         20.29        28.59 o                         
  -8   4   1         10.22         15.41        19.88 o                         
  -7   4   1        422.87        446.62        21.32 o                         
  -6   4   1       1687.89       1759.38        24.45 o                         
  -5   4   1         12.77         36.88        14.11 o                         
  -4   4   1         17.34         19.81        13.46 o                         
  -3   4   1       1033.54       1053.79        35.24 o                         
  -2   4   1       3304.56       3477.87        29.92 o                         
  -1   4   1       1678.07       1763.53        24.04 o                         
   0   4   1        314.00        319.89        14.79 o                         
   1   4   1          7.41         -5.29        14.01 o                         
   2   4   1       1612.82       1646.17        22.29 o                         
   3   4   1        145.19        151.83        11.87 o                         
   4   4   1          9.86         27.62        16.58 o                         
   5   4   1        410.77        417.60        22.17 o                         
   6   4   1          1.16          4.89        20.90 o                         
   7   4   1        390.73        389.58        27.43 o                         
   8   4   1         37.50         31.30        25.81 o                         
   9   4   1         47.20         36.99        29.66 o                         
  10   4   1          0.09          5.59        32.65 o                         
  11   4   1          7.55         19.81        31.29 o                         
  12   4   1         60.57         85.86        33.60 o                         
  13   4   1         44.20         34.30        48.38 o                         
  14   4   1         14.45         10.73        36.51 o                         
  15   4   1          1.76         38.76        35.00 o                         
  16   4   1          1.96        -28.72        66.12 o                         
 -16   5   1         18.68         43.59        61.96 o                         
 -15   5   1         13.34        -36.12        55.52 o                         
 -13   5   1         12.04         30.21        32.06 o                         
 -12   5   1          6.47         14.21        28.90 o                         
 -11   5   1         22.92         -3.45        27.74 o                         
 -10   5   1         83.11         86.37        20.39 o                         
  -9   5   1        200.56        181.10        23.04 o                         
  -8   5   1         15.27         16.59        19.75 o                         
  -7   5   1        145.39        157.48        17.26 o                         
  -6   5   1          2.13         18.01        14.51 o                         
  -5   5   1        125.28        118.50        14.99 o                         
  -4   5   1        348.98        334.23        14.64 o                         
  -3   5   1         91.63        100.07        11.80 o                         
  -2   5   1          0.97         -5.09         9.45 o                         
  -1   5   1        158.20        158.53        14.56 o                         
   0   5   1       1308.01       1297.44        19.81 o                         
   1   5   1          0.15         -2.30        14.70 o                         
   2   5   1         76.67         59.10        16.75 o                         
   3   5   1         37.81         43.52        17.47 o                         
   4   5   1       2207.02       2223.14        32.70 o                         
   5   5   1          0.06          9.93        21.14 o                         
   6   5   1         26.96          9.83        34.77 o                         
   7   5   1          4.68        -22.98        38.39 o                         
   8   5   1         40.48         47.99        42.70 o                         
   9   5   1         61.91         34.27        44.88 o                         
  10   5   1         80.78         89.31        51.66 o                         
  11   5   1         36.75          5.04        55.35 o                         
  12   5   1         66.22         97.00        56.09 o                         
  13   5   1         23.37         28.09        56.09 o                         
  14   5   1         40.52         83.15        62.24 o                         
  15   5   1         29.91         43.42        68.10 o                         
 -15   6   1         56.83        -13.74        89.24 o                         
 -14   6   1          1.95         30.11        51.90 o                         
 -13   6   1         15.69        219.11        54.82 o                         
 -12   6   1        292.04        262.91        53.71 o                         
 -11   6   1        263.21        303.52        38.57 o                         
 -10   6   1         18.15         36.55        26.19 o                         
  -9   6   1          0.39         11.40        25.15 o                         
  -8   6   1        300.98        318.22        26.75 o                         
  -7   6   1        440.39        417.87        25.49 o                         
  -6   6   1        436.04        439.05        24.20 o                         
  -5   6   1        112.49        110.38        30.30 o                         
  -4   6   1         23.47         15.65        48.14 o                         
  -3   6   1        451.30        455.03        45.23 o                         
  -2   6   1       1583.44       1646.64        64.84 o                         
  -1   6   1         10.13        -13.61        27.40 o                         
   0   6   1         19.60         30.29        27.73 o                         
   1   6   1         48.11         52.51        14.50 o                         
   2   6   1       1348.20       1424.00        31.22 o                         
   3   6   1         11.19          5.73        17.44 o                         
   4   6   1        545.90        540.35        22.46 o                         
   5   6   1        414.72        406.32        25.29 o                         
   6   6   1         70.98         84.12        23.43 o                         
   7   6   1        899.54        927.17        32.56 o                         
   8   6   1        691.41        690.58        31.88 o                         
   9   6   1        254.88        208.80        40.16 o                         
  10   6   1          2.44         57.61        48.47 o                         
  11   6   1        374.82        402.84        56.11 o                         
  12   6   1        225.09        169.70        56.40 o                         
  13   6   1         27.76         59.77        59.33 o                         
  14   6   1         17.74         61.20        60.30 o                         
 -14   7   1          2.78        183.83        69.87 o                         
 -13   7   1          2.96        121.69        67.89 o                         
 -12   7   1         14.42        118.13        67.85 o                         
 -11   7   1         48.73         57.18        66.19 o                         
 -10   7   1          3.35        -14.26        34.18 o                         
  -9   7   1        107.73         82.11        46.43 o                         
  -8   7   1         12.00        -29.08        34.70 o                         
  -7   7   1          4.40        -14.28        33.48 o                         
  -6   7   1          6.70        -61.61        71.55 o                         
  -5   7   1          0.22        -27.33        56.00 o                         
  -4   7   1        246.67        207.67        46.87 o                         
  -3   7   1         39.70         66.90        33.57 o                         
  -2   7   1         49.98         67.95        52.44 o                         
  -1   7   1         19.14         34.36        31.45 o                         
   0   7   1        221.15        221.62        32.08 o                         
   1   7   1        243.98        230.40        26.79 o                         
   2   7   1         52.35         41.51        25.61 o                         
   3   7   1         51.20         44.17        28.41 o                         
   4   7   1       1393.66       1305.40        37.00 o                         
   5   7   1        314.58        341.35        36.09 o                         
   6   7   1          5.34         10.81        36.35 o                         
   7   7   1        258.67        304.99        38.80 o                         
   8   7   1        137.64        119.54        36.76 o                         
   9   7   1        137.44        141.85        29.72 o                         
  10   7   1          9.91         27.19        29.83 o                         
  11   7   1          7.15         57.11        46.29 o                         
  12   7   1          0.91         52.87        35.67 o                         
  13   7   1          1.03          2.26        46.74 o                         
 -13   8   1          5.29        -45.37        90.34 o                         
 -12   8   1         35.22         31.72        65.03 o                         
 -11   8   1         62.11         18.88        64.63 o                         
 -10   8   1         23.48        -36.01        36.01 o                         
  -9   8   1          9.36          6.67        34.97 o                         
  -8   8   1         95.54         44.18        36.08 o                         
  -7   8   1        132.07         47.49        35.87 o                         
  -6   8   1          5.27        -62.13        62.13 o                         
  -5   8   1         51.04         15.65        59.76 o                         
  -4   8   1         90.56         73.00        38.16 o                         
  -3   8   1          3.27        -22.58        36.77 o                         
  -2   8   1          0.64         -0.10        42.50 o                         
  -1   8   1          4.77         16.32        37.92 o                         
   0   8   1          3.14         13.65        37.06 o                         
   1   8   1        152.87        148.75        47.73 o                         
   2   8   1          3.10         -1.16        37.06 o                         
   3   8   1          7.71         17.29        29.72 o                         
   4   8   1        175.94        152.79        33.16 o                         
   5   8   1        442.99        402.30        38.92 o                         
   6   8   1          0.72        -35.17        37.62 o                         
   7   8   1         43.76         42.56        37.94 o                         
   8   8   1        133.28         99.88        40.69 o                         
   9   8   1          6.35        -35.47        35.47 o                         
  10   8   1          2.00        -14.36        43.28 o                         
  11   8   1         26.20         35.38        38.96 o                         
  12   8   1          1.03         84.69        38.57 o                         
 -11   9   1          0.74          2.39        67.04 o                         
 -10   9   1          3.39        -39.90        39.90 o                         
  -9   9   1          8.75        -50.62        50.62 o                         
  -8   9   1         17.58        -64.53        64.53 o                         
  -7   9   1          2.57        -29.65        62.91 o                         
  -6   9   1         94.82          7.69        62.30 o                         
  -5   9   1         15.76        -12.87        61.53 o                         
  -4   9   1          6.01        -38.57        38.57 o                         
  -3   9   1          4.81         30.77        39.81 o                         
  -2   9   1         77.62         90.90        63.03 o                         
  -1   9   1          0.54         61.20        89.41 o                         
   0   9   1          2.94        -12.03        43.04 o                         
   1   9   1          0.78         60.10        39.52 o                         
   2   9   1          0.17         -4.19        39.90 o                         
   3   9   1         15.82         40.42        40.99 o                         
   4   9   1         11.16          5.29        32.83 o                         
   5   9   1         53.52         60.14        36.61 o                         
   6   9   1         97.72         39.30        51.61 o                         
   7   9   1          0.50        -37.25        37.25 o                         
   8   9   1         51.56          4.07        54.88 o                         
   9   9   1         30.43         19.18        38.56 o                         
  10   9   1         56.62         85.08       109.61 o                         
  11   9   1          1.50         16.10        93.97 o                         
 -10  10   1         12.56         -9.63        63.79 o                         
  -9  10   1         20.94        -67.18        67.18 o                         
  -8  10   1         28.23        -29.54        68.16 o                         
  -7  10   1         35.62        -40.59        60.18 o                         
  -6  10   1         18.59         33.40        59.99 o                         
  -5  10   1         20.57        -29.00        60.21 o                         
  -4  10   1          5.41         29.00        41.71 o                         
  -3  10   1         52.94        112.83        41.64 o                         
  -2  10   1         97.69        191.86        63.91 o                         
  -1  10   1         91.78         68.20        43.35 o                         
   0  10   1         22.83        -41.28        41.28 o                         
   1  10   1         18.63         36.65        85.21 o                         
   2  10   1         89.04        123.09        43.14 o                         
   3  10   1        345.30        359.51        89.97 o                         
   4  10   1         16.98          9.55       105.02 o                         
   5  10   1          2.61         -1.66        53.03 o                         
   6  10   1         52.41        -27.75        38.59 o                         
   7  10   1         14.51        -55.81        62.20 o                         
   8  10   1         28.51        114.87        49.68 o                         
   9  10   1         19.10         40.21        48.83 o                         
  -7  11   1          1.76        -56.77        62.02 o                         
  -6  11   1         63.20        -57.95        57.95 o                         
  -5  11   1         13.94         63.09        58.28 o                         
  -4  11   1          1.32         84.04        59.83 o                         
  -3  11   1         13.36        192.18        62.18 o                         
  -2  11   1          0.29         -4.66        63.35 o                         
  -1  11   1          5.43        -40.07        67.79 o                         
   0  11   1          1.81        -67.97        67.97 o                         
   1  11   1          0.15        -46.49        65.66 o                         
   2  11   1          4.90        -66.52        66.52 o                         
   3  11   1         16.65         82.34        41.80 o                         
   4  11   1          0.05         41.53       111.83 o                         
   5  11   1          3.08        -55.99        55.99 o                         
   6  11   1        123.75        225.87        59.96 o                         
  -1  12   1         21.63          5.82        72.07 o                         
   0  12   1          0.55        -69.54        69.54 o                         
 -17   0   2         21.23         31.34        60.81 o                         
 -16   0   2        306.29        350.37        64.77 o                         
 -15   0   2        181.34        276.34        63.14 o                         
 -14   0   2        233.70        158.92        58.40 o                         
 -13   0   2         20.70          0.29        53.80 o                         
 -12   0   2        161.91        201.71        54.77 o                         
 -11   0   2         22.18         29.23        50.14 o                         
 -10   0   2         15.84         12.11        43.10 o                         
  -9   0   2        438.39        439.99        46.05 o                         
  -8   0   2       5310.96       4966.81        77.48 o                         
  -7   0   2      12310.19      12578.49       106.33 o                         
  -6   0   2        293.23        325.22        36.67 o                         
  -5   0   2      12331.26      13017.61        92.53 o                         
  -4   0   2      47152.44      48959.29       155.62 o                         
  -3   0   2      18049.22      17699.81        88.87 o                         
  -2   0   2       1042.88        997.36        28.09 o                         
  -1   0   2      11622.41      11660.75        63.54 o                         
   0   0   2      26153.84      26001.66        94.50 o                         
   1   0   2       5527.86       5099.79        51.51 o                         
   2   0   2          0.73         16.84        27.60 o                         
   3   0   2          7.51         23.65        29.82 o                         
   4   0   2        170.84        235.99        37.39 o                         
   5   0   2        522.73        599.51        42.12 o                         
   6   0   2       2034.64       2113.11        56.05 o                         
   7   0   2        636.49        673.05        47.90 o                         
   8   0   2        702.54        604.49        52.22 o                         
   9   0   2        182.78        179.58        49.43 o                         
  10   0   2          2.10         27.15        54.64 o                         
  11   0   2        172.44        231.36        58.53 o                         
  12   0   2        772.77        788.07        67.93 o                         
  13   0   2         19.12         41.60        61.62 o                         
  14   0   2          9.04        -14.49        59.28 o                         
  15   0   2         10.35          9.65        61.17 o                         
  16   0   2         26.88         60.08        67.05 o                         
 -17   1   2         34.47         47.88        43.68 o                         
 -16   1   2         22.58         34.69        40.09 o                         
 -15   1   2         81.91         50.30        41.15 o                         
 -14   1   2          0.37         18.51        39.87 o                         
 -13   1   2        242.98        270.89        41.08 o                         
 -12   1   2        782.24        904.06        43.48 o                         
 -11   1   2        891.50        901.48        40.74 o                         
 -10   1   2        233.56        255.39        33.47 o                         
  -9   1   2        574.42        658.74        37.97 o                         
  -8   1   2       2973.69       3012.41        52.94 o                         
  -7   1   2       2025.92       1943.42        37.57 o                         
  -6   1   2        624.74        746.43        38.95 o                         
  -5   1   2        754.02        738.91        26.56 o                         
  -4   1   2         92.02         59.93        19.04 o                         
  -3   1   2        682.97        666.24        17.03 o                         
  -2   1   2       1270.87       1153.65        53.48 o                         
  -1   1   2       6219.53       5436.69        86.87 o                         
   0   1   2       3940.82       3884.71        26.54 o                         
   1   1   2       1223.19        949.44        85.22 o                         
   2   1   2        217.81        242.66        19.54 o                         
   3   1   2       1451.03       1412.50        79.61 o                         
   4   1   2       1023.44        977.14        78.69 o                         
   5   1   2        892.73        891.41        31.11 o                         
   6   1   2       1715.10       1820.48       112.33 o                         
   7   1   2        189.86        202.24        30.06 o                         
   8   1   2        597.88        588.50        36.66 o                         
   9   1   2        322.74        348.13        37.10 o                         
  10   1   2        136.76        137.54        38.32 o                         
  11   1   2       1156.42       1110.40        49.95 o                         
  12   1   2         48.86        108.93        41.31 o                         
  13   1   2         24.29         14.73        41.87 o                         
  14   1   2         25.78         42.26        44.50 o                         
  15   1   2         62.88         33.39        44.83 o                         
  16   1   2         16.42          9.55        45.19 o                         
 -17   2   2          3.78         35.62        42.28 o                         
 -16   2   2         56.69         41.79        41.66 o                         
 -15   2   2         12.08         10.05        40.30 o                         
 -14   2   2          9.32         -5.69        39.44 o                         
 -13   2   2          6.09         10.07        38.79 o                         
 -12   2   2        612.02        575.09        39.98 o                         
 -11   2   2         21.71         -6.07        33.16 o                         
 -10   2   2        268.31        249.20        33.36 o                         
  -9   2   2        138.15        140.55        30.36 o                         
  -8   2   2          6.67         -5.69        26.97 o                         
  -7   2   2       1632.81       1645.96        23.50 o                         
  -6   2   2        122.00        117.77        14.08 o                         
  -5   2   2       1106.15       1149.06        18.33 o                         
  -4   2   2        734.79        760.57        19.77 o                         
  -3   2   2        350.78        374.69        29.75 o                         
  -2   2   2         16.94         16.25        10.48 o                         
  -1   2   2        294.06        301.68        13.19 o                         
   0   2   2      17788.07      17248.29        55.39 o                         
   1   2   2        741.54        789.63        16.78 o                         
   2   2   2        725.40        690.23        20.86 o                         
   3   2   2        109.86         88.07        21.22 o                         
   4   2   2        738.44        801.00        27.71 o                         
   5   2   2        558.44        587.64        28.50 o                         
   6   2   2          0.13        -24.01        25.94 o                         
   7   2   2         70.80         61.68        28.22 o                         
   8   2   2         15.91         35.51        30.62 o                         
   9   2   2        152.62        119.17        34.61 o                         
  10   2   2         44.57         40.44        37.26 o                         
  11   2   2         30.37         35.71        39.32 o                         
  12   2   2        783.48        799.53        48.51 o                         
  13   2   2          7.13         -2.67        41.31 o                         
  14   2   2         48.12         74.44        42.00 o                         
  15   2   2         76.86          1.38        45.86 o                         
  16   2   2         77.15         81.62        44.42 o                         
 -17   3   2        141.77        128.34        42.41 o                         
 -16   3   2          6.24         56.65        41.08 o                         
 -15   3   2         23.91         41.40        40.23 o                         
 -14   3   2        255.87        263.13        42.80 o                         
 -13   3   2        309.80        264.95        39.89 o                         
 -12   3   2         12.32         13.17        34.34 o                         
 -11   3   2        229.86        189.65        34.41 o                         
 -10   3   2        147.20        159.41        33.15 o                         
  -9   3   2         27.20         17.85        16.10 o                         
  -8   3   2        583.07        585.60        21.13 o                         
  -7   3   2        589.96        597.43        20.17 o                         
  -6   3   2       1552.64       1506.24        57.97 o                         
  -5   3   2       1448.96       1380.58        20.31 o                         
  -4   3   2         61.48         46.71        28.28 o                         
  -3   3   2        835.97        757.91        17.81 o                         
  -2   3   2       3748.31       3673.20        56.68 o                         
  -1   3   2       1897.12       1923.86        35.62 o                         
   0   3   2         77.92         61.02        12.51 o                         
   1   3   2       2104.80       1964.13        17.13 o                         
   2   3   2        147.01        116.93        14.72 o                         
   3   3   2         61.81         69.12        17.68 o                         
   4   3   2        238.50        269.32        22.43 o                         
   5   3   2       1041.51       1180.64        31.65 o                         
   6   3   2        387.42        428.67        28.69 o                         
   7   3   2        117.94        144.85        29.58 o                         
   8   3   2         20.13         17.76        28.97 o                         
   9   3   2         80.09         68.64        33.50 o                         
  10   3   2        500.74        524.59        40.45 o                         
  11   3   2        195.70        204.32        41.19 o                         
  12   3   2          8.65        -35.02        38.41 o                         
  13   3   2        334.95        325.18        44.03 o                         
  14   3   2         40.65         94.63        42.93 o                         
  15   3   2          0.77         -7.16        41.45 o                         
 -16   4   2         15.62         98.51        43.72 o                         
 -15   4   2          0.13         29.23        40.67 o                         
 -14   4   2          0.13         27.32        36.34 o                         
 -13   4   2        139.90        150.08        38.33 o                         
 -12   4   2        259.32        215.84        35.96 o                         
 -11   4   2        154.93        186.91        33.93 o                         
 -10   4   2        795.07        766.34        42.75 o                         
  -9   4   2       1561.96       1432.08       155.78 o                         
  -8   4   2          5.64         10.89        17.67 o                         
  -7   4   2       1076.43       1101.92        21.86 o                         
  -6   4   2       1641.66       1644.61        23.28 o                         
  -5   4   2         14.12          6.57        13.91 o                         
  -4   4   2         59.01         42.21        14.32 o                         
  -3   4   2         92.84         96.85        11.94 o                         
  -2   4   2        564.51        563.62        16.51 o                         
  -1   4   2        681.93        718.99        16.99 o                         
   0   4   2         65.94         45.65        14.20 o                         
   1   4   2       1735.45       1760.46        23.22 o                         
   2   4   2       1284.05       1201.68        29.76 o                         
   3   4   2        678.51        704.49        20.72 o                         
   4   4   2        322.95        354.15        21.57 o                         
   5   4   2       1317.58       1357.65        91.37 o                         
   6   4   2        665.52        696.18        29.89 o                         
   7   4   2          7.58         -2.62        26.40 o                         
   8   4   2          0.03         21.10        27.45 o                         
   9   4   2        271.85        296.96        35.11 o                         
  10   4   2        557.96        481.82        48.44 o                         
  11   4   2          8.04         -1.79        29.90 o                         
  12   4   2         57.68         81.95        34.41 o                         
  13   4   2         29.20          2.76        33.99 o                         
  14   4   2          0.43         48.87        64.28 o                         
  15   4   2          0.18          1.09        69.17 o                         
 -16   5   2          1.27         18.25        55.09 o                         
 -15   5   2         30.99         -5.84        48.04 o                         
 -14   5   2        102.65         87.42        32.27 o                         
 -13   5   2         28.63         23.71        31.66 o                         
 -12   5   2         37.44          8.71        43.09 o                         
 -11   5   2        316.19        279.70        32.25 o                         
 -10   5   2         19.52         53.74        24.95 o                         
  -9   5   2         76.40         73.43        19.90 o                         
  -8   5   2        217.84        220.77        19.37 o                         
  -7   5   2        278.98        256.66        18.47 o                         
  -6   5   2       1752.61       1754.60        29.08 o                         
  -5   5   2       1520.63       1458.08        38.08 o                         
  -4   5   2          0.01          9.33        13.55 o                         
  -3   5   2       1149.73       1126.61        30.56 o                         
  -2   5   2       2340.08       2428.36        41.92 o                         
  -1   5   2       1798.29       1841.88        23.30 o                         
   0   5   2        358.95        367.53        20.67 o                         
   1   5   2       4268.97       4524.48        46.70 o                         
   2   5   2         86.12         79.24        18.36 o                         
   3   5   2         49.95         39.97        18.82 o                         
   4   5   2        241.42        203.72        26.59 o                         
   5   5   2         30.21         32.46        36.38 o                         
   6   5   2         44.65         42.50        43.51 o                         
   7   5   2         85.29        100.91        42.66 o                         
   8   5   2         74.35        124.00        48.41 o                         
   9   5   2          0.07         19.83        51.14 o                         
  10   5   2        167.14        152.97        55.75 o                         
  11   5   2        273.95        182.34        60.21 o                         
  12   5   2          8.58        124.25        61.46 o                         
  13   5   2        156.95        132.59        64.34 o                         
  14   5   2         17.64         62.39        61.56 o                         
 -15   6   2          0.70        126.68       104.91 o                         
 -14   6   2         14.14         -8.60        40.92 o                         
 -13   6   2         84.75         81.55        37.89 o                         
 -12   6   2         29.30         72.92       101.17 o                         
 -11   6   2          8.44         37.05        66.75 o                         
 -10   6   2        336.31        328.82        37.25 o                         
  -9   6   2        400.85        336.71        40.22 o                         
  -8   6   2          6.75        -12.98        28.97 o                         
  -7   6   2        213.66        173.68        31.15 o                         
  -6   6   2        101.11        102.19        57.71 o                         
  -5   6   2        130.30        116.97        57.21 o                         
  -4   6   2         18.46         26.31        16.96 o                         
  -3   6   2         11.06          6.73        17.01 o                         
  -2   6   2        224.77        246.11        18.80 o                         
  -1   6   2        471.10        464.11        18.20 o                         
   0   6   2        127.48        111.28        17.00 o                         
   1   6   2        508.12        511.08        28.55 o                         
   2   6   2       1200.74       1226.85        25.62 o                         
   3   6   2        912.33        887.33        24.99 o                         
   4   6   2        203.06        189.83        24.21 o                         
   5   6   2         75.44        103.13        24.44 o                         
   6   6   2        257.34        282.79        26.97 o                         
   7   6   2        652.98        624.64        39.13 o                         
   8   6   2         45.36         44.14        45.19 o                         
   9   6   2         29.17         -6.82        48.64 o                         
  10   6   2        313.04        306.15        57.26 o                         
  11   6   2          2.12         43.54        55.55 o                         
  12   6   2          0.72         47.42        56.55 o                         
  13   6   2         41.81         38.05        59.56 o                         
  14   6   2         28.40         18.16        66.30 o                         
 -14   7   2         23.50        123.28        67.68 o                         
 -13   7   2          8.50        -28.94        63.65 o                         
 -12   7   2        112.35        175.70        69.50 o                         
 -11   7   2        362.30        351.89        65.78 o                         
 -10   7   2        155.24        130.76        67.85 o                         
  -9   7   2        113.24         75.23        30.40 o                         
  -8   7   2        559.97        649.19        72.00 o                         
  -7   7   2        465.52        499.05        68.15 o                         
  -6   7   2          2.19        -13.16        64.64 o                         
  -5   7   2          3.80          8.52        58.91 o                         
  -4   7   2         11.08         24.38        30.83 o                         
  -3   7   2         89.45        102.55        32.35 o                         
  -2   7   2         12.76         30.28        30.12 o                         
  -1   7   2        133.75        122.53        35.82 o                         
   0   7   2        577.94        537.02        28.20 o                         
   1   7   2        517.01        499.16        28.90 o                         
   2   7   2         90.84         74.76        27.37 o                         
   3   7   2        658.25        697.96        34.30 o                         
   4   7   2       1210.36       1296.62        95.74 o                         
   5   7   2        220.01        199.19        36.61 o                         
   6   7   2          1.88          0.20        25.87 o                         
   7   7   2         94.57        107.83        27.22 o                         
   8   7   2        184.61        169.07        36.78 o                         
   9   7   2         82.35         83.52        30.62 o                         
  10   7   2         23.66        132.67        36.60 o                         
  11   7   2         22.68         24.63        38.88 o                         
  12   7   2          1.88          0.61        36.16 o                         
  13   7   2         10.32          5.18        39.47 o                         
 -13   8   2          4.71         50.99        71.64 o                         
 -12   8   2         70.54         54.39        65.91 o                         
 -11   8   2         91.24         61.13        65.93 o                         
 -10   8   2          6.47        -22.54        66.13 o                         
  -9   8   2         15.87        -10.00        64.37 o                         
  -8   8   2         87.94        107.36        66.64 o                         
  -7   8   2         24.40         -3.67        65.35 o                         
  -6   8   2         24.89        -44.95        66.94 o                         
  -5   8   2        174.99        134.99        63.56 o                         
  -4   8   2        331.29        290.53        39.05 o                         
  -3   8   2        355.49        367.88        44.85 o                         
  -2   8   2          0.36        -10.12        37.43 o                         
  -1   8   2        125.58        147.18        49.75 o                         
   0   8   2        442.01        519.50        42.46 o                         
   1   8   2        240.23        240.96        30.71 o                         
   2   8   2         76.34         61.75        30.05 o                         
   3   8   2         80.08         74.42        29.59 o                         
   4   8   2         99.93        125.32        55.04 o                         
   5   8   2          3.74         15.02        35.35 o                         
   6   8   2         27.26         33.22        35.42 o                         
   7   8   2         66.91         69.20        37.84 o                         
   8   8   2         63.15         42.67        33.17 o                         
   9   8   2         67.90         53.73        37.53 o                         
  10   8   2          0.71        -20.32        38.82 o                         
  11   8   2         56.76        183.04        77.74 o                         
 -12   9   2          2.04        -26.35        70.76 o                         
 -11   9   2         35.88        -12.61        69.47 o                         
 -10   9   2         76.97         43.48        65.58 o                         
  -9   9   2         46.51        -17.91        62.89 o                         
  -8   9   2         87.25        112.83        62.28 o                         
  -7   9   2        182.79        133.01        72.37 o                         
  -6   9   2         20.84        -28.84        64.87 o                         
  -5   9   2         10.69        -61.91        61.91 o                         
  -4   9   2        150.60        202.59        64.66 o                         
  -3   9   2         63.89        153.48        63.29 o                         
  -2   9   2         19.80        155.63        64.29 o                         
  -1   9   2          1.68         50.99        63.46 o                         
   0   9   2          1.96        -27.00        62.11 o                         
   1   9   2         43.76         -3.09        65.23 o                         
   2   9   2        117.01        131.24        31.93 o                         
   3   9   2        156.79        103.77        31.09 o                         
   4   9   2        161.20        156.49        63.98 o                         
   5   9   2        148.34        143.43        37.26 o                         
   6   9   2         12.02         42.50        39.20 o                         
   7   9   2         22.07         82.04        38.68 o                         
   8   9   2        161.35        204.51        39.87 o                         
   9   9   2         34.04         29.81        37.14 o                         
  10   9   2          2.87        -24.03        46.70 o                         
 -10  10   2         68.17        -67.19        67.19 o                         
  -9  10   2         91.19        110.90        73.00 o                         
  -8  10   2          5.97        -62.75        62.75 o                         
  -7  10   2          8.64         22.76        63.42 o                         
  -6  10   2         27.74        -61.90        61.90 o                         
  -5  10   2          6.35        -61.62        61.62 o                         
  -4  10   2         18.34         70.56        61.85 o                         
  -3  10   2         44.32         90.23        63.10 o                         
  -2  10   2          5.80         62.48        62.22 o                         
  -1  10   2         32.20         -9.43        67.57 o                         
   0  10   2         17.50        -15.02        67.40 o                         
   1  10   2          8.99         16.61        68.89 o                         
   2  10   2        116.16        128.69        70.72 o                         
   3  10   2        274.56        345.83        73.95 o                         
   4  10   2          2.49         54.70       108.53 o                         
   5  10   2         12.66        -12.29        50.44 o                         
   6  10   2         89.07         14.28        56.01 o                         
   8  10   2          0.06        -59.39        59.39 o                         
  -6  11   2         40.42         -5.94        46.44 o                         
  -5  11   2         61.71         82.57        72.05 o                         
  -4  11   2         11.01         40.20        64.58 o                         
  -3  11   2         44.01        130.17        65.64 o                         
  -2  11   2        173.01        117.50        71.05 o                         
  -1  11   2         92.97         97.30        68.96 o                         
   0  11   2          0.10        -59.33        72.67 o                         
   1  11   2         59.98        112.11        72.32 o                         
   2  11   2        344.15        562.98        82.11 o                         
   3  11   2          4.79        114.45        77.48 o                         
   4  11   2          0.21        115.87        73.72 o                         
 -17   1   3          1.77        -42.16        42.16 o                         
 -16   1   3          0.30        -42.26        42.26 o                         
 -15   1   3         26.90         20.13        40.14 o                         
 -14   1   3         11.02        -39.74        39.74 o                         
 -13   1   3         35.94         10.48        44.46 o                         
 -12   1   3         31.06         46.91        38.14 o                         
 -11   1   3        271.11        266.54        37.60 o                         
 -10   1   3        128.70        182.37        34.75 o                         
  -9   1   3          0.06         15.54        29.73 o                         
  -8   1   3          3.46        -14.77        29.10 o                         
  -7   1   3       1616.33       1630.98        36.97 o                         
  -6   1   3          0.06         -0.16        23.67 o                         
  -5   1   3        185.84        178.59        25.50 o                         
  -4   1   3          2.66         26.82        19.91 o                         
  -3   1   3        134.40        122.42        14.80 o                         
  -2   1   3         20.21         27.85        14.06 o                         
  -1   1   3         94.52        100.49        14.65 o                         
   0   1   3        912.56        852.23        18.55 o                         
   1   1   3       4280.38       4236.71       111.91 o                         
   2   1   3        498.89        500.17        24.39 o                         
   3   1   3          1.50         18.07        22.19 o                         
   4   1   3         10.01          8.34        25.40 o                         
   5   1   3       2719.65       2605.67       194.75 o                         
   6   1   3        115.51        132.94        29.67 o                         
   7   1   3        545.74        571.06        35.71 o                         
   8   1   3         10.11         39.38        32.41 o                         
   9   1   3         22.97         13.50        35.25 o                         
  10   1   3        138.26        160.72        38.76 o                         
  11   1   3        225.42        214.27        41.93 o                         
  12   1   3        124.88         97.44        43.54 o                         
  13   1   3         38.74         98.69        44.23 o                         
  14   1   3         24.79         86.92        60.00 o                         
  15   1   3         48.88         49.22        45.61 o                         
 -17   2   3          4.84         28.08        43.85 o                         
 -16   2   3          0.22         -7.79        42.96 o                         
 -15   2   3          0.19         22.92        40.71 o                         
 -14   2   3          4.56          7.74        39.13 o                         
 -13   2   3         87.77        175.46        40.03 o                         
 -12   2   3          5.33         -1.46        35.91 o                         
 -11   2   3          1.27         19.00        34.44 o                         
 -10   2   3          3.60         20.37        31.19 o                         
  -9   2   3         56.90         79.10        29.86 o                         
  -8   2   3         39.44         48.12        27.73 o                         
  -7   2   3          6.00         24.19        24.67 o                         
  -6   2   3          4.80          6.22        19.67 o                         
  -5   2   3        528.81        495.38        25.23 o                         
  -4   2   3        101.47         74.55        11.59 o                         
  -3   2   3        482.72        496.29        16.63 o                         
  -2   2   3       1957.08       1869.50        22.39 o                         
  -1   2   3       4829.55       4626.63        30.74 o                         
   0   2   3         85.35         97.14        16.18 o                         
   1   2   3       1480.58       1466.68        30.86 o                         
   2   2   3       2825.71       3084.67        36.43 o                         
   3   2   3       2250.18       2322.65        35.86 o                         
   4   2   3        224.96        187.29        25.93 o                         
   5   2   3        637.11        732.81        31.91 o                         
   6   2   3        139.46        150.81        29.49 o                         
   7   2   3         66.78         60.35        30.99 o                         
   8   2   3        158.71        142.27        34.61 o                         
   9   2   3         42.49         42.57        36.03 o                         
  10   2   3         52.18         42.37        37.86 o                         
  11   2   3         61.29         54.71        40.33 o                         
  12   2   3         24.33         -7.05        39.50 o                         
  13   2   3         31.62         17.43        42.41 o                         
  14   2   3         53.56         39.77        45.27 o                         
  15   2   3         51.57        268.69       164.81 o                         
 -17   3   3          0.26         23.56        39.03 o                         
 -16   3   3          0.05         24.94        41.69 o                         
 -15   3   3         16.89         39.30        38.02 o                         
 -14   3   3          4.41         43.91        39.97 o                         
 -13   3   3         93.05         92.15        36.75 o                         
 -12   3   3         10.43         37.96        35.46 o                         
 -11   3   3          4.90         21.44        33.47 o                         
 -10   3   3         35.81         42.32        30.40 o                         
  -9   3   3         95.65        137.42        33.38 o                         
  -8   3   3        839.34        704.40       114.12 o                         
  -7   3   3         25.07         12.02        20.74 o                         
  -6   3   3          0.29         14.44        19.98 o                         
  -5   3   3        646.04        653.02        30.12 o                         
  -4   3   3        410.95        386.15        22.16 o                         
  -3   3   3         92.54         89.27        12.90 o                         
  -2   3   3        597.94        573.23        14.41 o                         
  -1   3   3        124.34        137.16        10.24 o                         
   0   3   3          3.72          2.07        10.86 o                         
   1   3   3        615.18        645.17        22.44 o                         
   2   3   3       1963.94       2102.92        27.01 o                         
   3   3   3        977.65       1093.29        41.86 o                         
   4   3   3        636.66        672.34        27.79 o                         
   5   3   3        670.95        640.04        30.22 o                         
   6   3   3        560.01        564.30        77.73 o                         
   7   3   3        357.19        342.03        31.90 o                         
   8   3   3         62.92         39.61        32.09 o                         
   9   3   3          8.37         19.56        32.11 o                         
  10   3   3         19.75         34.64        37.37 o                         
  11   3   3         13.13         32.19        37.17 o                         
  12   3   3          0.04         -7.01        41.02 o                         
  13   3   3        115.00        102.00        41.59 o                         
  14   3   3         59.27         66.24        93.68 o                         
  15   3   3         16.67        103.61        47.80 o                         
 -16   4   3          2.62         18.65        40.30 o                         
 -15   4   3         26.12         43.09        38.67 o                         
 -14   4   3          9.98        -16.36        37.73 o                         
 -13   4   3        220.40        195.16        37.04 o                         
 -12   4   3        211.29        264.11        36.57 o                         
 -11   4   3         38.36        -36.68        82.12 o                         
 -10   4   3        268.81        264.44        30.63 o                         
  -9   4   3        427.77        415.31        32.38 o                         
  -8   4   3         54.30         53.38        29.48 o                         
  -7   4   3        701.73        681.25        25.52 o                         
  -6   4   3        333.63        314.24        20.43 o                         
  -5   4   3        292.70        286.60        25.23 o                         
  -4   4   3          9.63         18.02        15.89 o                         
  -3   4   3          0.53        -12.68        17.08 o                         
  -2   4   3        418.41        433.77        16.76 o                         
  -1   4   3        704.23        697.09        12.84 o                         
   0   4   3       2928.50       2982.57        20.48 o                         
   1   4   3          9.86         18.09        11.90 o                         
   2   4   3          3.15         14.10        13.92 o                         
   3   4   3          5.12         14.61        17.90 o                         
   4   4   3        417.72        445.69        23.87 o                         
   5   4   3        481.45        470.30        27.61 o                         
   6   4   3        205.25        241.83        27.94 o                         
   7   4   3          2.64          5.01        28.70 o                         
   8   4   3         38.82         47.33        31.95 o                         
   9   4   3         13.58        -21.73        29.14 o                         
  10   4   3          0.09         32.80        58.37 o                         
  11   4   3         20.92         13.50        58.81 o                         
  12   4   3         99.67         93.87        64.05 o                         
  13   4   3          3.68        -37.54        61.92 o                         
  14   4   3          2.02        -63.78        63.78 o                         
 -16   5   3          1.45         24.58        32.72 o                         
 -15   5   3          2.02         19.19        25.84 o                         
 -14   5   3         41.15         68.16        33.48 o                         
 -13   5   3         12.97         44.24        36.87 o                         
 -12   5   3         34.01         54.07        29.95 o                         
 -11   5   3         64.41         82.57        31.73 o                         
 -10   5   3         57.10         61.49        26.31 o                         
  -9   5   3         50.85         33.94        24.02 o                         
  -8   5   3          3.83          1.74        22.11 o                         
  -7   5   3         65.43         69.50        20.69 o                         
  -6   5   3          4.02         -4.47        16.76 o                         
  -5   5   3        230.06        226.63        18.50 o                         
  -4   5   3        567.02        558.25        17.92 o                         
  -3   5   3        137.30        126.57        15.52 o                         
  -2   5   3          1.28        -11.48        14.62 o                         
  -1   5   3        342.33        335.62        17.73 o                         
   0   5   3       2666.93       2638.04        27.87 o                         
   1   5   3         84.19         63.42        17.60 o                         
   2   5   3        200.12        224.15        28.36 o                         
   3   5   3         54.22         68.70        21.58 o                         
   4   5   3        827.83        791.45        50.00 o                         
   5   5   3          0.57         -9.58        43.84 o                         
   6   5   3         59.26         21.32        45.31 o                         
   7   5   3        133.42         96.83        50.32 o                         
   8   5   3          6.99         51.10        50.18 o                         
   9   5   3         17.67         62.07        52.82 o                         
  10   5   3        110.63         90.50        55.97 o                         
  11   5   3         88.45         57.35        58.75 o                         
  12   5   3         71.22         70.23        62.07 o                         
  13   5   3         47.64         37.49        59.77 o                         
  14   5   3          2.02         59.72        68.04 o                         
 -15   6   3         12.20        116.57        42.51 o                         
 -14   6   3         15.64        107.49        61.96 o                         
 -13   6   3          9.75         50.52        66.72 o                         
 -12   6   3        138.37        147.19        67.10 o                         
 -11   6   3        146.05        175.80        66.81 o                         
 -10   6   3         23.64         17.94        30.33 o                         
  -9   6   3          2.83         -3.10        28.76 o                         
  -8   6   3        433.90        844.10       266.02 o                         
  -7   6   3        492.26        447.96        32.43 o                         
  -6   6   3        379.06        343.59        29.70 o                         
  -5   6   3         21.18         -0.33        23.06 o                         
  -4   6   3        194.72        156.57        23.59 o                         
  -3   6   3        359.82        327.74        23.71 o                         
  -2   6   3         43.68         25.93        16.19 o                         
  -1   6   3        513.28        541.83        26.17 o                         
   0   6   3        196.64        173.50        17.87 o                         
   1   6   3        244.90        229.84        19.03 o                         
   2   6   3        235.88        254.32        21.77 o                         
   3   6   3        544.53        570.59        24.69 o                         
   4   6   3       1789.67       1719.09        35.34 o                         
   5   6   3        580.26        563.71        36.03 o                         
   6   6   3         27.72         50.30        33.85 o                         
   7   6   3        622.22        601.44        57.33 o                         
   8   6   3        489.91        554.54        57.14 o                         
   9   6   3        161.00        158.95        51.84 o                         
  10   6   3          1.00          9.92        54.67 o                         
  11   6   3          2.16        -55.39        55.39 o                         
  12   6   3         31.31         21.32        60.75 o                         
  13   6   3          2.20        -36.78        64.13 o                         
 -14   7   3          9.24         19.29        66.65 o                         
 -13   7   3          3.45         66.28        65.22 o                         
 -12   7   3         29.83         -2.95        70.09 o                         
 -11   7   3         23.12        -13.65        67.87 o                         
 -10   7   3         43.32          5.71        65.85 o                         
  -9   7   3          5.09        -26.88        66.23 o                         
  -8   7   3         21.72         19.72        63.98 o                         
  -7   7   3         17.13        -26.19        65.87 o                         
  -6   7   3         71.05         69.73        61.23 o                         
  -5   7   3         51.79        -10.77        63.59 o                         
  -4   7   3        373.16        326.03        62.20 o                         
  -3   7   3        405.43        386.09        62.26 o                         
  -2   7   3        164.67        212.75        59.20 o                         
  -1   7   3        919.42        909.17        61.88 o                         
   0   7   3       1940.08       1909.29        50.61 o                         
   1   7   3        291.44        297.03        40.56 o                         
   2   7   3         50.80         51.11        24.22 o                         
   3   7   3        564.11        545.77        32.87 o                         
   4   7   3       1395.62       1379.55        35.02 o                         
   5   7   3         30.98          4.41        26.46 o                         
   6   7   3         10.81         -1.82        27.58 o                         
   7   7   3          4.48         34.64        28.51 o                         
   8   7   3          2.22         35.57        29.39 o                         
   9   7   3          0.02         81.73        92.44 o                         
  10   7   3          0.08        -18.59        53.91 o                         
  11   7   3        106.60        156.01        60.25 o                         
  12   7   3         59.55        -59.21        59.21 o                         
 -13   8   3          0.69          1.71        70.13 o                         
 -12   8   3         33.69        -42.50        68.20 o                         
 -11   8   3         89.08        104.56        71.09 o                         
 -10   8   3         18.34        -77.40        77.40 o                         
  -9   8   3         13.21         65.57        66.51 o                         
  -8   8   3         84.35         32.92        63.97 o                         
  -7   8   3         32.74         12.47        64.98 o                         
  -6   8   3          0.10        -41.84        65.31 o                         
  -5   8   3         80.08         89.63        65.15 o                         
  -4   8   3          7.77        -32.34        59.64 o                         
  -3   8   3         12.19         20.22        60.02 o                         
  -2   8   3        111.43        156.69        62.80 o                         
  -1   8   3          0.01        -23.06        36.47 o                         
   0   8   3        128.97        103.66        46.67 o                         
   1   8   3        447.08        407.04        42.42 o                         
   2   8   3         65.88         88.23        40.60 o                         
   3   8   3         82.76        115.83        44.24 o                         
   4   8   3        331.45        322.22        53.32 o                         
   5   8   3         38.38         30.20        50.00 o                         
   6   8   3          4.57         34.39        54.83 o                         
   7   8   3         37.29         30.99        49.43 o                         
   8   8   3          0.98         32.39        54.82 o                         
   9   8   3          0.82        -38.82        48.83 o                         
  10   8   3         30.93         66.91        38.72 o                         
  11   8   3          0.09         88.39        83.12 o                         
 -11   9   3          7.32          5.04        68.87 o                         
 -10   9   3         10.67        -67.14        67.14 o                         
  -9   9   3         43.79         72.28        65.02 o                         
  -8   9   3          3.12         32.92        67.91 o                         
  -7   9   3         17.43        -23.70        67.55 o                         
  -6   9   3        112.24         10.18        63.44 o                         
  -5   9   3         87.00         82.90        62.17 o                         
  -4   9   3          2.34        151.75        65.85 o                         
  -3   9   3         22.71         91.51        61.98 o                         
  -2   9   3         15.71        103.89        63.93 o                         
  -1   9   3          0.30        -68.28        68.28 o                         
   0   9   3         21.40         11.70        70.23 o                         
   1   9   3         48.73         40.26        39.68 o                         
   2   9   3         32.66         77.40        41.93 o                         
   3   9   3         18.60         28.21        88.67 o                         
   4   9   3         37.61         85.01        52.28 o                         
   5   9   3        111.17        183.09        54.11 o                         
   6   9   3        173.46        278.38        61.06 o                         
   7   9   3          6.19         28.21        53.57 o                         
   8   9   3         25.35         -2.96        67.46 o                         
   9   9   3         35.12        112.21        59.33 o                         
  -9  10   3          0.07        -64.64        64.64 o                         
  -8  10   3          5.89        -67.18        67.18 o                         
  -7  10   3         11.98        -18.76        63.87 o                         
  -6  10   3         72.03         49.29        67.03 o                         
  -5  10   3         52.18        161.16        61.93 o                         
  -4  10   3         48.40        109.87        66.35 o                         
  -3  10   3         24.37         36.47        61.11 o                         
  -2  10   3        203.65        232.02        73.38 o                         
  -1  10   3        224.82        194.57        70.56 o                         
   0  10   3          6.98        -69.47        69.47 o                         
   1  10   3         13.72         60.87        73.40 o                         
   2  10   3         87.33        113.36        45.17 o                         
   3  10   3         67.13         69.16        43.38 o                         
   4  10   3         21.00        -53.19        55.84 o                         
   5  10   3         11.21        -57.37        57.37 o                         
   6  10   3         49.30         19.65        53.03 o                         
   7  10   3          3.93         76.65        61.16 o                         
  -6  11   3         53.57        139.89        67.59 o                         
  -5  11   3         18.54         96.77        63.07 o                         
  -4  11   3          1.11         29.88        61.84 o                         
  -3  11   3          6.36         33.92        76.13 o                         
  -2  11   3          3.38        -74.50        74.50 o                         
  -1  11   3         13.48        -38.97        75.61 o                         
   0  11   3          0.00        -72.76        72.76 o                         
   1  11   3         12.14         14.37        78.41 o                         
   2  11   3         31.64        101.47        77.97 o                         
   3  11   3         26.14         70.12        77.54 o                         
   4  11   3          0.89        -27.45        62.29 o                         
 -17   0   4          2.89         43.58        60.11 o                         
 -16   0   4          8.23          4.07        63.49 o                         
 -15   0   4          0.57          0.50        58.61 o                         
 -14   0   4         59.57         93.23        58.67 o                         
 -13   0   4         86.41         71.54        55.38 o                         
 -12   0   4        399.04        335.06        57.77 o                         
 -11   0   4        581.61        643.26        57.41 o                         
 -10   0   4         22.10        -24.65        48.17 o                         
  -9   0   4        949.04        985.31        54.28 o                         
  -8   0   4       2041.69       1987.74        60.38 o                         
  -7   0   4       6627.66       7338.27        88.03 o                         
  -6   0   4         95.75         58.15        37.78 o                         
  -5   0   4       1921.98       1700.48        29.46 o                         
  -4   0   4        931.11        918.83        25.99 o                         
  -3   0   4       2604.13       2448.28        74.90 o                         
  -2   0   4       1464.49       1536.92        23.29 o                         
  -1   0   4        874.52        895.02        39.95 o                         
   0   0   4       1676.04       1619.00        44.84 o                         
   1   0   4        698.59        752.60        39.32 o                         
   2   0   4        437.60        370.55        39.27 o                         
   3   0   4         35.98         42.31        36.97 o                         
   4   0   4        427.58        439.98        42.96 o                         
   5   0   4        791.55        778.22        50.49 o                         
   6   0   4         39.50         30.58        44.46 o                         
   7   0   4          7.22         12.10        48.16 o                         
   8   0   4         59.69         32.53        50.84 o                         
   9   0   4        342.28        374.40        57.65 o                         
  10   0   4        136.04         72.91        57.24 o                         
  11   0   4          0.45         -7.66        59.62 o                         
  12   0   4        264.69        254.91        64.59 o                         
  13   0   4          4.43        -52.87        59.93 o                         
  14   0   4          8.95         74.64        64.68 o                         
 -17   1   4          9.57         52.39        74.49 o                         
 -16   1   4         95.25         35.48        42.98 o                         
 -15   1   4        135.34        199.91        42.08 o                         
 -14   1   4         13.44         31.30        39.26 o                         
 -13   1   4          2.31          8.40        38.77 o                         
 -12   1   4        604.83        691.02        42.93 o                         
 -11   1   4        507.10        568.83        38.99 o                         
 -10   1   4        152.79        154.13        41.18 o                         
  -9   1   4         59.28         73.65        29.98 o                         
  -8   1   4       2119.57       2262.54        92.02 o                         
  -7   1   4        385.13        366.02        29.16 o                         
  -6   1   4         10.49         22.95        19.11 o                         
  -5   1   4        166.49        167.80        20.70 o                         
  -4   1   4         15.47         11.29         9.06 o                         
  -3   1   4        546.16        550.60        20.69 o                         
  -2   1   4        385.90        377.06        17.16 o                         
  -1   1   4       1481.57       1535.68        37.66 o                         
   0   1   4        449.92        410.41        21.94 o                         
   1   1   4        268.25        264.27        24.00 o                         
   2   1   4         67.45         71.53        24.58 o                         
   3   1   4        313.32        322.75        28.64 o                         
   4   1   4       3231.38       3113.48       116.06 o                         
   5   1   4        625.86        600.70        34.87 o                         
   6   1   4        337.47        361.41        34.73 o                         
   7   1   4        844.39        880.50        41.18 o                         
   8   1   4       1303.98       1227.65        46.24 o                         
   9   1   4        354.64        338.11        39.13 o                         
  10   1   4        219.92        237.97        40.79 o                         
  11   1   4       1065.02        936.16        48.78 o                         
  12   1   4         73.97         27.05        41.92 o                         
  13   1   4          7.84         26.45        42.82 o                         
  14   1   4         34.32         18.65        44.01 o                         
 -17   2   4         11.57        -22.19        41.34 o                         
 -16   2   4         55.24         11.85        40.74 o                         
 -15   2   4          2.06         21.10        50.07 o                         
 -14   2   4         27.05         17.05        52.97 o                         
 -13   2   4         50.89         16.24        37.99 o                         
 -12   2   4         41.38         43.07        37.39 o                         
 -11   2   4          0.06          6.60        34.41 o                         
 -10   2   4          0.58         29.06        31.00 o                         
  -9   2   4        118.61        116.21        29.86 o                         
  -8   2   4          5.12         12.29        28.28 o                         
  -7   2   4       1282.68       1259.77        49.80 o                         
  -6   2   4          6.03          5.28        19.22 o                         
  -5   2   4         86.18        118.46        12.24 o                         
  -4   2   4        492.87        471.92        14.95 o                         
  -3   2   4        252.67        208.39        18.30 o                         
  -2   2   4       1485.80       1520.27        43.09 o                         
  -1   2   4        392.27        371.08        19.83 o                         
   0   2   4       1547.31       1584.28        25.99 o                         
   1   2   4        458.24        573.52        26.72 o                         
   2   2   4         12.68         12.62        23.15 o                         
   3   2   4        747.57        710.31        51.22 o                         
   4   2   4        159.69        151.79        28.82 o                         
   5   2   4        988.04        978.28        37.07 o                         
   6   2   4          0.27         14.34        31.25 o                         
   7   2   4          3.16         -8.62        33.78 o                         
   8   2   4        134.80        155.36        36.21 o                         
   9   2   4        391.02        373.68        40.82 o                         
  10   2   4        112.05        130.93        41.31 o                         
  11   2   4        242.13        257.63        42.94 o                         
  12   2   4        425.68        377.87        47.04 o                         
  13   2   4         14.60          5.41        42.95 o                         
  14   2   4         60.60         25.24        44.23 o                         
 -17   3   4         78.41         51.07        42.43 o                         
 -16   3   4          2.83        -20.54        49.49 o                         
 -15   3   4          8.29        -15.61        46.97 o                         
 -14   3   4         24.99         -5.21        36.06 o                         
 -13   3   4         89.40        101.85        37.48 o                         
 -12   3   4          0.79          1.08        34.23 o                         
 -11   3   4          0.02          0.42        33.09 o                         
 -10   3   4          8.95         54.54        30.74 o                         
  -9   3   4         38.13         73.47        24.39 o                         
  -8   3   4        201.54        228.63        24.48 o                         
  -7   3   4         12.45         26.87        20.02 o                         
  -6   3   4       1383.79       1428.95        27.94 o                         
  -5   3   4        165.36        148.81        19.94 o                         
  -4   3   4         38.97         35.23        13.18 o                         
  -3   3   4         34.43         38.04        13.38 o                         
  -2   3   4         32.55         20.43        15.38 o                         
  -1   3   4        972.73        987.14        22.14 o                         
   0   3   4        235.54        236.99        12.95 o                         
   1   3   4          9.74          0.27        18.68 o                         
   2   3   4         21.30        -10.92        20.84 o                         
   3   3   4          4.02         -5.14        23.44 o                         
   4   3   4        107.50         68.38        25.92 o                         
   5   3   4          4.69         -4.93        27.18 o                         
   6   3   4        489.53        522.11        33.04 o                         
   7   3   4          2.17          5.81        31.59 o                         
   8   3   4         45.18         40.20        34.47 o                         
   9   3   4          3.99         16.83        36.26 o                         
  10   3   4        250.45        204.93        37.83 o                         
  11   3   4        204.05        212.77        37.83 o                         
  12   3   4         24.12         34.22        39.50 o                         
  13   3   4        237.92        268.59        40.09 o                         
  14   3   4         78.22         91.48        39.11 o                         
 -16   4   4         13.24         18.29        39.12 o                         
 -15   4   4         10.82         44.11        62.23 o                         
 -14   4   4        119.40        106.64        37.44 o                         
 -13   4   4         88.45         74.31        34.98 o                         
 -12   4   4        134.49        173.00        52.53 o                         
 -11   4   4         84.50         16.25        87.41 o                         
 -10   4   4        428.81        472.32        30.59 o                         
  -9   4   4        665.62        725.59        31.06 o                         
  -8   4   4         33.48         19.74        23.28 o                         
  -7   4   4        108.66        127.58        21.00 o                         
  -6   4   4        316.27        298.14        21.77 o                         
  -5   4   4          1.18         -5.04        17.73 o                         
  -4   4   4        112.08         93.08        14.32 o                         
  -3   4   4        168.20        191.85        32.18 o                         
  -2   4   4          4.75         12.65        13.45 o                         
  -1   4   4         62.13         63.85        15.69 o                         
   0   4   4        294.96        279.47        17.73 o                         
   1   4   4        205.03        201.17        14.76 o                         
   2   4   4        869.64        829.83        23.36 o                         
   3   4   4        678.02        659.74        38.87 o                         
   4   4   4          2.78         19.20        23.28 o                         
   5   4   4        702.56        798.51        32.26 o                         
   6   4   4       1001.28        965.12        62.89 o                         
   7   4   4        173.22        216.00        58.27 o                         
   8   4   4          3.37         12.80        60.10 o                         
   9   4   4        305.19        274.59        61.79 o                         
  10   4   4        481.23        454.33        67.94 o                         
  11   4   4         23.75         95.60        58.38 o                         
  12   4   4         75.70         92.06        63.26 o                         
  13   4   4          8.66         27.18        71.60 o                         
 -16   5   4          0.10        -30.94        42.36 o                         
 -15   5   4          0.63         32.71        31.92 o                         
 -14   5   4         15.01         24.44        39.38 o                         
 -13   5   4          0.31          8.86        29.71 o                         
 -12   5   4          0.03         16.75        30.16 o                         
 -11   5   4          0.70          2.38        28.22 o                         
 -10   5   4         25.66         -6.41        25.60 o                         
  -9   5   4        152.43        189.47        24.60 o                         
  -8   5   4        271.90        232.80        24.06 o                         
  -7   5   4        117.47         98.74        20.60 o                         
  -6   5   4        889.80        947.08        55.69 o                         
  -5   5   4        427.30        497.58        31.73 o                         
  -4   5   4         15.31         -5.58        19.25 o                         
  -3   5   4          8.74          4.76        19.58 o                         
  -2   5   4       1221.64       1263.29        39.65 o                         
  -1   5   4        267.71        287.21        36.84 o                         
   0   5   4         63.82         96.18        22.50 o                         
   1   5   4        535.75        534.29        34.21 o                         
   2   5   4        455.53        499.24        34.22 o                         
   3   5   4         21.42         40.74        40.14 o                         
   4   5   4        657.44        802.76        51.99 o                         
   5   5   4          0.14        -32.29        44.71 o                         
   6   5   4          3.26         -8.93        49.06 o                         
   7   5   4         68.47          8.98        54.31 o                         
   8   5   4         42.74         34.85        56.37 o                         
   9   5   4         10.24         81.42        56.86 o                         
  10   5   4        186.20        214.80        60.03 o                         
  11   5   4         33.63         27.66        58.78 o                         
  12   5   4          0.58        -39.75        59.34 o                         
  13   5   4        108.90         84.29        67.62 o                         
 -15   6   4          3.92         24.60        70.66 o                         
 -14   6   4         25.35         30.49        69.90 o                         
 -13   6   4         30.97         27.09        35.91 o                         
 -12   6   4        136.63         77.89        42.55 o                         
 -11   6   4          5.06        -27.01        57.43 o                         
 -10   6   4         50.15         60.66        32.21 o                         
  -9   6   4        356.26        290.18        32.98 o                         
  -8   6   4         13.17        -17.02        33.92 o                         
  -7   6   4         94.19        131.15        54.25 o                         
  -6   6   4        260.45        275.95        51.55 o                         
  -5   6   4        122.04        100.58        27.43 o                         
  -4   6   4        194.72        143.26        28.39 o                         
  -3   6   4        303.42        294.69        27.21 o                         
  -2   6   4          0.77          4.24        21.82 o                         
  -1   6   4        458.44        498.20        26.39 o                         
   0   6   4       1622.77       1656.72        44.07 o                         
   1   6   4         81.49         80.24        24.66 o                         
   2   6   4        283.08        269.69        28.68 o                         
   3   6   4       1939.01       1845.87        59.43 o                         
   4   6   4         56.77         63.09        42.28 o                         
   5   6   4          1.68         22.29        49.39 o                         
   6   6   4        509.25        547.39        57.81 o                         
   7   6   4         37.47         13.06        51.87 o                         
   8   6   4          0.55         -2.23        52.87 o                         
   9   6   4        103.58        142.79        56.48 o                         
  10   6   4         42.00        -24.38        57.52 o                         
  11   6   4         40.08         67.89        61.05 o                         
  12   6   4        127.87         89.66        63.48 o                         
 -14   7   4         37.65          0.15        71.96 o                         
 -13   7   4          3.28        -71.68        71.68 o                         
 -12   7   4          1.89         27.11        65.54 o                         
 -11   7   4        295.23        288.67        69.72 o                         
 -10   7   4         95.96         20.07        65.31 o                         
  -9   7   4          8.64         11.01        62.71 o                         
  -8   7   4         19.49         -7.23        62.87 o                         
  -7   7   4         82.90         81.29        64.89 o                         
  -6   7   4          1.70         -7.03        62.75 o                         
  -5   7   4          0.70        -34.33        60.64 o                         
  -4   7   4         83.71         61.69        60.23 o                         
  -3   7   4         97.11        106.10        34.06 o                         
  -2   7   4         49.56         79.04        23.69 o                         
  -1   7   4         33.91         17.51        24.93 o                         
   0   7   4          9.71        -23.25        28.55 o                         
   1   7   4       1031.43       1014.84        34.28 o                         
   2   7   4         84.31        107.50        27.80 o                         
   3   7   4        101.23        161.71        29.84 o                         
   4   7   4        142.28         93.63        33.99 o                         
   5   7   4        167.70        122.29        36.42 o                         
   6   7   4          1.82        -14.55        47.36 o                         
   7   7   4         48.33         90.62        51.01 o                         
   8   7   4         21.09         24.89        54.20 o                         
   9   7   4          3.95          5.29        52.72 o                         
  10   7   4         24.39        293.46        59.33 o                         
  11   7   4         31.80          5.96        61.88 o                         
 -13   8   4          2.01        -68.87        68.87 o                         
 -12   8   4          0.11        -71.46        71.46 o                         
 -11   8   4         29.72        -47.11        65.87 o                         
 -10   8   4         17.67        -67.27        67.27 o                         
  -9   8   4          0.14        -65.01        65.01 o                         
  -8   8   4         35.63         47.70        67.62 o                         
  -7   8   4        137.22         84.65        62.58 o                         
  -6   8   4          1.59        -37.82        59.30 o                         
  -5   8   4         18.23        -30.40        61.83 o                         
  -4   8   4        133.58        158.66        68.56 o                         
  -3   8   4         80.90        203.40        66.99 o                         
  -2   8   4         22.56        -23.58        38.86 o                         
  -1   8   4         86.80         60.24        41.79 o                         
   0   8   4          1.53         20.97        74.44 o                         
   1   8   4        190.69        217.44        42.64 o                         
   2   8   4         69.35        100.25        40.91 o                         
   3   8   4         32.95         70.90        53.02 o                         
   4   8   4         18.42         11.03        57.55 o                         
   5   8   4          9.23         17.37        48.69 o                         
   6   8   4          4.11         -1.57        56.54 o                         
   7   8   4          1.37        107.07        54.48 o                         
   8   8   4         20.82         17.33        52.76 o                         
   9   8   4          0.41        -55.77        55.77 o                         
  10   8   4          2.60        -19.04        55.87 o                         
 -11   9   4         82.73        -32.47        67.46 o                         
 -10   9   4         93.52         77.92        67.21 o                         
  -9   9   4         18.89          7.13        69.60 o                         
  -8   9   4         64.53         91.70        66.55 o                         
  -7   9   4        129.83        230.25        66.37 o                         
  -6   9   4          2.03        -18.76        64.16 o                         
  -5   9   4         14.51         38.12        63.04 o                         
  -4   9   4         14.88         82.97        64.72 o                         
  -3   9   4         10.58         73.85        63.44 o                         
  -2   9   4         15.89        -19.20        71.33 o                         
  -1   9   4         14.50        -30.04        53.50 o                         
   0   9   4         90.91         95.54        69.24 o                         
   1   9   4        206.66        128.65        50.15 o                         
   2   9   4        227.89        212.77        42.23 o                         
   3   9   4        198.82        274.14        74.76 o                         
   4   9   4        163.30        148.16        58.01 o                         
   5   9   4        126.99        135.82        53.23 o                         
   6   9   4          0.00          4.66        58.88 o                         
   7   9   4         58.91         60.90        57.61 o                         
   8   9   4         39.19        -20.91        52.84 o                         
  -9  10   4         11.91         90.90        65.71 o                         
  -7  10   4          4.22        -44.33        61.59 o                         
  -6  10   4          7.58         38.75        61.58 o                         
  -5  10   4          0.88         90.33        67.01 o                         
  -4  10   4         51.15         94.26        64.14 o                         
  -2  10   4         11.19        -74.28        74.28 o                         
  -1  10   4         65.93         25.73        73.76 o                         
   0  10   4         52.30         85.65        78.22 o                         
   1  10   4         50.81         28.93        45.64 o                         
   2  10   4        228.76        245.62        46.69 o                         
   3  10   4         25.49        123.96        61.52 o                         
   4  10   4          0.30        -27.19        58.93 o                         
   5  10   4         14.88         33.74        58.03 o                         
   6  10   4         27.77        138.88        56.18 o                         
  -5  11   4         72.51        252.11        71.12 o                         
  -4  11   4          7.82         37.37        72.02 o                         
  -3  11   4         71.31        -13.05        74.57 o                         
  -2  11   4        156.27        196.17        76.42 o                         
  -1  11   4         53.48        -51.31        79.18 o                         
   0  11   4          0.86         27.36        78.15 o                         
   1  11   4         78.75        209.44        88.65 o                         
   2  11   4        185.71        662.26       318.45 o                         
 -17   1   5          0.18         -3.52        56.82 o                         
 -16   1   5         16.75         24.90        41.38 o                         
 -15   1   5         55.50         48.46        38.65 o                         
 -14   1   5         25.93         16.11        38.34 o                         
 -13   1   5         29.35         29.57        37.18 o                         
 -12   1   5         52.32         40.38        35.46 o                         
 -11   1   5         97.59         97.39        34.29 o                         
 -10   1   5         92.36         99.38        32.85 o                         
  -9   1   5         78.15         66.55        31.89 o                         
  -8   1   5         35.22         52.60        22.09 o                         
  -7   1   5         27.84         13.44        21.02 o                         
  -6   1   5          0.00          4.92        11.56 o                         
  -5   1   5        134.88         80.50        19.24 o                         
  -4   1   5        748.51        742.96        21.62 o                         
  -3   1   5        573.25        632.92        20.88 o                         
  -2   1   5        302.16        266.80        19.58 o                         
  -1   1   5         74.88         59.30        18.37 o                         
   0   1   5        586.62        540.12        27.07 o                         
   1   1   5        340.42        364.99        29.36 o                         
   2   1   5        337.49        361.10        30.23 o                         
   3   1   5        398.31        366.84        30.80 o                         
   4   1   5        116.00        108.55        30.70 o                         
   5   1   5          0.29         25.29        31.64 o                         
   6   1   5        148.95        121.06        34.86 o                         
   7   1   5        427.82        423.53        39.99 o                         
   8   1   5        430.85        411.95        41.18 o                         
   9   1   5         30.73         71.28        37.61 o                         
  10   1   5         15.02         14.00        39.91 o                         
  11   1   5        101.31         71.73        41.11 o                         
  12   1   5         81.10         40.63        42.90 o                         
  13   1   5          5.35         17.84        43.17 o                         
 -17   2   5          4.15         30.80        39.99 o                         
 -16   2   5          0.11         29.54        40.28 o                         
 -15   2   5         11.69         41.07        39.84 o                         
 -14   2   5         10.94         61.61        38.05 o                         
 -13   2   5         33.65         30.68        35.47 o                         
 -12   2   5          6.57        -17.16        34.95 o                         
 -11   2   5          8.07         26.45        37.19 o                         
 -10   2   5         38.61         87.36        32.53 o                         
  -9   2   5          0.26          7.96        24.30 o                         
  -8   2   5          9.60         11.56        22.69 o                         
  -7   2   5        564.06        576.09        27.76 o                         
  -6   2   5        970.89        911.58        25.54 o                         
  -5   2   5        747.90        761.48        26.49 o                         
  -4   2   5          6.32          0.69        17.09 o                         
  -3   2   5       1726.30       1711.34       102.41 o                         
  -2   2   5       1357.56       1486.02        27.41 o                         
  -1   2   5       2267.35       2365.83        39.08 o                         
   0   2   5         74.91        103.46        17.01 o                         
   1   2   5         59.54         43.88        26.14 o                         
   2   2   5        266.11        285.97        28.72 o                         
   3   2   5        398.66        424.33        30.61 o                         
   4   2   5         78.49         76.66        28.79 o                         
   5   2   5         78.58         29.43        30.96 o                         
   6   2   5        122.26        158.16        33.83 o                         
   7   2   5          0.38         23.33        35.61 o                         
   8   2   5          3.93        -19.00        36.61 o                         
   9   2   5        152.34        139.91        40.04 o                         
  10   2   5         65.40         47.32        39.52 o                         
  11   2   5         96.55         83.08        41.40 o                         
  12   2   5          2.64        -11.43        41.93 o                         
  13   2   5          0.02         51.75        44.68 o                         
 -17   3   5          0.46          1.04        41.29 o                         
 -16   3   5          5.29        -21.26        38.88 o                         
 -15   3   5          0.79         19.47        39.44 o                         
 -14   3   5         12.16         48.26        38.31 o                         
 -13   3   5         83.00        123.44        53.04 o                         
 -12   3   5         23.13         50.40        29.45 o                         
 -11   3   5          0.35          8.82        27.60 o                         
 -10   3   5          2.36        -16.40        26.56 o                         
  -9   3   5          9.03         20.43        23.99 o                         
  -8   3   5        242.50        209.74        23.93 o                         
  -7   3   5         89.70         48.60        20.99 o                         
  -6   3   5        141.06        125.31        20.38 o                         
  -5   3   5         39.27         20.24        14.09 o                         
  -4   3   5          1.06          7.35        13.94 o                         
  -3   3   5         89.83        126.00        18.73 o                         
  -2   3   5        310.91        303.16        21.14 o                         
  -1   3   5        974.01       1009.58        45.95 o                         
   0   3   5         17.32         29.72        19.48 o                         
   1   3   5        383.48        360.23        23.52 o                         
   2   3   5        128.51        123.28        25.36 o                         
   3   3   5         21.42         48.80        26.34 o                         
   4   3   5        431.07        401.97        32.05 o                         
   5   3   5        279.24        298.29        33.59 o                         
   6   3   5        173.09        150.11        35.02 o                         
   7   3   5          2.04        -13.23        40.58 o                         
   8   3   5         22.14          0.29        31.57 o                         
   9   3   5         37.89         47.81        35.93 o                         
  10   3   5         86.87         40.77        34.91 o                         
  11   3   5         55.42         14.75        35.64 o                         
  12   3   5          3.84         77.53        37.65 o                         
  13   3   5         30.24         20.87        64.96 o                         
 -16   4   5          1.57         -6.29        33.57 o                         
 -15   4   5         17.81         76.43        32.45 o                         
 -14   4   5         98.95        190.44        31.95 o                         
 -13   4   5         59.61        106.77        30.77 o                         
 -12   4   5         42.35         18.88        29.02 o                         
 -11   4   5         36.87         31.40        27.74 o                         
 -10   4   5         45.37         42.68        25.20 o                         
  -9   4   5         93.78         59.17        24.48 o                         
  -8   4   5         48.02         38.83        23.03 o                         
  -7   4   5         46.98          3.41        20.64 o                         
  -6   4   5         17.29         10.07        19.55 o                         
  -5   4   5          0.77          5.33        14.82 o                         
  -4   4   5        154.84        147.86        15.69 o                         
  -3   4   5         81.54         78.91        15.39 o                         
  -2   4   5         75.13         72.53        19.15 o                         
  -1   4   5         55.26         27.12        17.78 o                         
   0   4   5        436.79        426.91        21.92 o                         
   1   4   5          0.04          0.10        19.30 o                         
   2   4   5         12.70         13.63        42.03 o                         
   3   4   5         22.44        -11.01        45.69 o                         
   4   4   5         55.05         54.81        49.40 o                         
   5   4   5         61.47         30.39        48.15 o                         
   6   4   5          4.65        -10.68        52.61 o                         
   7   4   5          0.00         45.60        60.41 o                         
   8   4   5         18.93         31.04        57.11 o                         
   9   4   5         43.49        -49.22        61.39 o                         
  10   4   5         50.36         82.83        65.35 o                         
  11   4   5          0.76        -64.49        64.49 o                         
  12   4   5         20.73         69.23        63.65 o                         
 -15   5   5          3.30         27.77        32.46 o                         
 -14   5   5         17.30        -18.48        31.20 o                         
 -13   5   5          7.15         14.56        29.16 o                         
 -12   5   5          3.50         12.54        26.76 o                         
 -11   5   5         13.75          3.38        24.81 o                         
 -10   5   5         27.14         27.95        24.04 o                         
  -9   5   5         40.82         49.06        22.99 o                         
  -8   5   5         92.42         81.85        32.69 o                         
  -7   5   5        120.17        138.29        31.99 o                         
  -6   5   5         65.95         77.82        30.08 o                         
  -5   5   5        225.40        223.23        21.82 o                         
  -4   5   5        512.11        506.88        47.43 o                         
  -3   5   5        166.35        196.06        23.19 o                         
  -2   5   5          0.54        -22.08        22.08 o                         
  -1   5   5        340.21        366.33        26.22 o                         
   0   5   5        149.48        155.17        32.78 o                         
   1   5   5         34.87         33.00        32.16 o                         
   2   5   5        222.82        267.95        35.38 o                         
   3   5   5         47.40         58.59        44.91 o                         
   4   5   5         74.64         77.91        46.54 o                         
   5   5   5          9.39          3.55        51.89 o                         
   6   5   5        263.56        166.77        56.67 o                         
   7   5   5         62.58         58.60        56.96 o                         
   8   5   5          1.59        -19.73        58.43 o                         
   9   5   5          4.51         42.85        60.36 o                         
  10   5   5         46.48         34.09        59.11 o                         
  11   5   5         35.98         -9.89        61.54 o                         
  12   5   5          4.18        -62.90        62.90 o                         
 -15   6   5         24.38         -2.70        67.04 o                         
 -14   6   5         12.82         51.90        35.78 o                         
 -13   6   5          0.30        -10.13        41.55 o                         
 -12   6   5        320.93        308.53        84.36 o                         
 -11   6   5        120.10         91.62        33.64 o                         
 -10   6   5         18.88         40.00        46.98 o                         
  -9   6   5          5.31         -1.44        30.92 o                         
  -8   6   5        256.42        254.82        35.17 o                         
  -7   6   5        225.37        198.87        32.51 o                         
  -6   6   5         16.55          3.39        30.35 o                         
  -5   6   5        159.87        122.73        35.09 o                         
  -4   6   5         34.60         47.66        22.41 o                         
  -3   6   5          7.97         -1.40        23.09 o                         
  -2   6   5         44.98         49.09        23.44 o                         
  -1   6   5        370.51        369.61        27.22 o                         
   0   6   5       1628.43       1641.28        38.14 o                         
   1   6   5        106.87        113.25        28.07 o                         
   2   6   5        139.38        167.06        36.20 o                         
   3   6   5         46.10        101.96        46.01 o                         
   4   6   5        826.12        745.12        61.16 o                         
   5   6   5        206.01        146.15        55.19 o                         
   6   6   5          6.37        -35.04        53.47 o                         
   7   6   5          8.08        -29.76        52.43 o                         
   8   6   5         66.71         66.18        59.78 o                         
   9   6   5         45.38          2.81        57.63 o                         
  10   6   5          4.05         63.91        57.58 o                         
  11   6   5         15.13         59.57        62.34 o                         
 -13   7   5          6.09        -41.32        68.18 o                         
 -12   7   5         14.94        -27.83        64.98 o                         
 -11   7   5         56.96         23.90        62.73 o                         
 -10   7   5          6.38        -48.54        70.78 o                         
  -9   7   5          1.04         43.73        63.62 o                         
  -8   7   5        258.15        186.69        63.78 o                         
  -7   7   5        214.05        177.06        63.94 o                         
  -6   7   5         13.92        -35.34        61.56 o                         
  -5   7   5        437.36        413.58        37.14 o                         
  -4   7   5        992.52        998.52        32.40 o                         
  -3   7   5        763.93        742.89        37.35 o                         
  -2   7   5         33.93         12.22        25.28 o                         
  -1   7   5        455.41        439.12        30.53 o                         
   0   7   5        964.41        958.75        53.07 o                         
   1   7   5          5.89          2.13        28.61 o                         
   2   7   5        105.41        108.79        27.64 o                         
   3   7   5         97.32         71.66        34.19 o                         
   4   7   5          0.13        -20.18        33.08 o                         
   5   7   5          1.57         68.45        49.41 o                         
   6   7   5          4.93         84.25        54.11 o                         
   7   7   5        105.78        116.44        52.68 o                         
   8   7   5         59.54         92.60        57.19 o                         
   9   7   5         71.78        118.80        58.16 o                         
  10   7   5         21.96         98.93        57.27 o                         
 -12   8   5         39.75         -0.45        63.54 o                         
 -11   8   5          1.67        -61.40        62.80 o                         
 -10   8   5          0.46        -45.87        63.75 o                         
  -9   8   5          9.74        -66.05        66.05 o                         
  -8   8   5          1.18        -64.28        64.28 o                         
  -7   8   5          0.51        -63.88        63.88 o                         
  -6   8   5         39.19         12.52        62.57 o                         
  -5   8   5          0.01         15.57        60.42 o                         
  -4   8   5          5.22         41.51        63.22 o                         
  -3   8   5         45.57        -17.57        36.09 o                         
  -2   8   5         64.20         39.01        37.39 o                         
  -1   8   5         14.01        -37.94        37.94 o                         
   0   8   5         53.75        101.35        40.23 o                         
   1   8   5          0.33         16.56        40.57 o                         
   2   8   5          0.47         25.56        38.49 o                         
   3   8   5          0.33        -22.18        46.82 o                         
   4   8   5          0.07        -10.85        48.87 o                         
   5   8   5          0.54        -23.59        57.62 o                         
   6   8   5         11.64         30.36        38.42 o                         
   7   8   5          0.26         18.43        36.67 o                         
   8   8   5          2.10        -18.84        38.92 o                         
  -9   9   5         44.88          5.18        65.76 o                         
  -8   9   5          7.33         -0.69        63.69 o                         
  -7   9   5         15.36         13.02        64.21 o                         
  -6   9   5         21.27         44.35        65.51 o                         
  -5   9   5          5.87        132.53        65.50 o                         
  -4   9   5         17.50         81.88        66.24 o                         
  -3   9   5         15.79        -71.23        71.23 o                         
  -2   9   5         17.47         -4.05        94.45 o                         
  -1   9   5         36.41         34.56        37.52 o                         
   0   9   5         23.43        -18.85        39.75 o                         
   1   9   5        242.61        260.97        47.38 o                         
   2   9   5         19.74         75.86        35.86 o                         
   3   9   5         39.61         20.81        49.57 o                         
   4   9   5          0.22        -52.50        52.50 o                         
   5   9   5         55.90        205.59        60.65 o                         
   6   9   5         34.92         62.85        53.13 o                         
  -8  10   5          6.41          2.73        66.42 o                         
  -7  10   5          3.44         39.31        66.56 o                         
  -6  10   5         53.25        110.74        65.41 o                         
  -5  10   5         87.38        198.18        68.02 o                         
  -4  10   5          8.07        -60.18        76.74 o                         
  -3  10   5         26.08        -18.30        80.60 o                         
  -2  10   5        116.92        237.68        76.39 o                         
  -1  10   5          9.57        -30.22        75.73 o                         
   0  10   5          3.63         -1.67        42.08 o                         
   1  10   5          4.29         25.23        43.79 o                         
   2  10   5         19.18        107.69        79.32 o                         
   3  10   5          0.62         -7.20        58.95 o                         
   4  10   5          0.49         63.93        57.93 o                         
 -17   0   6          4.02        145.07        60.05 o                         
 -16   0   6          6.93         47.99        54.81 o                         
 -15   0   6         45.39         43.92        55.33 o                         
 -14   0   6          9.62        -22.73        54.99 o                         
 -13   0   6          0.41          1.39        51.33 o                         
 -12   0   6        117.84         65.01        52.90 o                         
 -11   0   6        141.78         70.52        50.26 o                         
 -10   0   6         68.08        131.65        49.91 o                         
  -9   0   6        189.16        144.54        41.05 o                         
  -8   0   6         26.98          3.82        37.61 o                         
  -7   0   6       2228.74       2106.59        61.74 o                         
  -6   0   6        362.33        409.02        41.57 o                         
  -5   0   6          6.61         41.25        37.26 o                         
  -4   0   6        636.78        672.50        44.39 o                         
  -3   0   6        987.16       1021.95        47.78 o                         
  -2   0   6       1187.46       1169.61        51.61 o                         
  -1   0   6        999.49        954.15        48.52 o                         
   0   0   6       1077.55       1040.43        49.87 o                         
   1   0   6        489.40        525.33        47.35 o                         
   2   0   6        117.66        146.73        45.10 o                         
   3   0   6       1549.81       1449.41        61.33 o                         
   4   0   6        499.37        490.43        53.43 o                         
   5   0   6       1024.50       1005.90        62.38 o                         
   6   0   6          0.41         20.73        53.31 o                         
   7   0   6         84.05         43.58        54.11 o                         
   8   0   6         13.55          4.81        54.82 o                         
   9   0   6        123.71        120.11        59.41 o                         
  10   0   6         28.57          4.76        57.50 o                         
  11   0   6        152.75        277.06        63.14 o                         
  12   0   6        119.06        129.01        63.98 o                         
 -17   1   6          3.15        -24.59        41.57 o                         
 -16   1   6         53.56         43.69        42.75 o                         
 -15   1   6        113.42        102.90        40.38 o                         
 -14   1   6         68.17         21.05        38.12 o                         
 -13   1   6          0.56        -13.85        36.45 o                         
 -12   1   6        232.07        253.55        38.65 o                         
 -11   1   6        302.31        257.05        48.01 o                         
 -10   1   6        214.24        198.43        55.60 o                         
  -9   1   6         12.87         14.03        30.44 o                         
  -8   1   6       1673.71       1473.94       168.20 o                         
  -7   1   6        184.44        180.57        19.51 o                         
  -6   1   6         32.79         30.86        16.82 o                         
  -5   1   6        255.18        199.76        31.96 o                         
  -4   1   6         74.37         65.03        16.38 o                         
  -3   1   6         47.76         35.57        17.69 o                         
  -2   1   6         81.20         73.05        19.13 o                         
  -1   1   6          4.58         10.63        26.19 o                         
   0   1   6       1176.16       1219.37        36.05 o                         
   1   1   6       1253.87       1282.16        39.62 o                         
   2   1   6         92.82         79.94        28.93 o                         
   3   1   6       1389.03       1313.62        40.64 o                         
   4   1   6       4584.12       4524.01       130.91 o                         
   5   1   6        242.50        252.25        36.15 o                         
   6   1   6        456.40        470.02        41.01 o                         
   7   1   6        805.67        785.19        47.27 o                         
   8   1   6        665.69        663.62        46.59 o                         
   9   1   6         22.81         19.19        40.66 o                         
  10   1   6         86.59         77.92        40.85 o                         
  11   1   6        121.77        124.42        43.96 o                         
  12   1   6          0.17        -27.64        41.94 o                         
 -16   2   6         23.69         -0.51        40.50 o                         
 -15   2   6         17.36         62.44        39.47 o                         
 -14   2   6          4.33         11.87        38.00 o                         
 -13   2   6         18.34         47.87        27.20 o                         
 -12   2   6          8.47          1.28        27.26 o                         
 -11   2   6          1.08         20.08        26.55 o                         
 -10   2   6         70.75         67.67        23.39 o                         
  -9   2   6        225.94        201.23        30.23 o                         
  -8   2   6         38.72         39.71        21.75 o                         
  -7   2   6       1108.65       1193.75       142.29 o                         
  -6   2   6        497.65        453.07        63.44 o                         
  -5   2   6         84.25         66.86        20.08 o                         
  -4   2   6        503.43        526.39        22.59 o                         
  -3   2   6        794.30        854.96        25.75 o                         
  -2   2   6         56.17         71.65        20.85 o                         
  -1   2   6        258.57        270.57        22.53 o                         
   0   2   6        554.54        557.08        30.84 o                         
   1   2   6          0.30        -28.79        28.79 o                         
   2   2   6        572.87        556.67        33.35 o                         
   3   2   6        446.78        433.79        34.24 o                         
   4   2   6        116.97        108.47        32.02 o                         
   5   2   6       1439.51       1496.81        52.03 o                         
   6   2   6         97.62         84.10        37.29 o                         
   7   2   6        137.04        107.80        38.17 o                         
   8   2   6        202.81        185.30        39.33 o                         
   9   2   6        214.44        206.21        40.68 o                         
  10   2   6          0.46         58.65        41.15 o                         
  11   2   6        103.35        104.62        53.82 o                         
  12   2   6         91.30         60.15       123.30 o                         
 -16   3   6          1.70         29.45        32.91 o                         
 -15   3   6          1.14         25.95        62.21 o                         
 -14   3   6         12.44         56.18        37.39 o                         
 -13   3   6         17.60         28.20        29.59 o                         
 -12   3   6         16.47         16.11        34.64 o                         
 -11   3   6         12.58         12.37        26.88 o                         
 -10   3   6         27.07         14.81        25.95 o                         
  -9   3   6          9.45         40.33        24.47 o                         
  -8   3   6        704.57        682.69        28.09 o                         
  -7   3   6         52.16         49.72        21.16 o                         
  -6   3   6        208.51        189.71        22.80 o                         
  -5   3   6        336.77        372.81        23.73 o                         
  -4   3   6        131.66        127.35        21.67 o                         
  -3   3   6         14.36         -7.28        21.15 o                         
  -2   3   6        340.46        306.76        27.35 o                         
  -1   3   6        392.10        402.75        23.34 o                         
   0   3   6         25.98         24.96        21.37 o                         
   1   3   6        224.40        229.74        27.87 o                         
   2   3   6        177.28        162.57        28.79 o                         
   3   3   6          4.51         27.49        32.04 o                         
   4   3   6        949.95       1043.14        41.10 o                         
   5   3   6         18.64          5.83        31.23 o                         
   6   3   6        333.28        274.40        56.57 o                         
   7   3   6        101.99        107.40        31.74 o                         
   8   3   6          4.24         10.21        31.52 o                         
   9   3   6         83.06        129.05        35.29 o                         
  10   3   6        339.91        176.21        61.28 o                         
  11   3   6         63.60         80.33        60.69 o                         
  12   3   6         32.19        130.51        61.47 o                         
 -16   4   6         18.26         33.36        32.77 o                         
 -15   4   6          0.28          3.72        32.72 o                         
 -14   4   6         59.00         81.35        30.55 o                         
 -13   4   6         95.84         57.94        28.82 o                         
 -12   4   6         82.32         38.49        27.48 o                         
 -11   4   6          3.08          9.66        26.73 o                         
 -10   4   6         75.10         57.82        25.62 o                         
  -9   4   6        605.66        575.97        29.75 o                         
  -8   4   6         23.37         24.14        23.98 o                         
  -7   4   6        170.07        148.86        22.69 o                         
  -6   4   6         96.45        126.34        21.95 o                         
  -5   4   6          2.35          4.99        21.32 o                         
  -4   4   6         23.60         -4.83        16.27 o                         
  -3   4   6          9.47         -4.58        17.01 o                         
  -2   4   6        121.59         93.72        19.73 o                         
  -1   4   6        237.66        256.83        33.95 o                         
   0   4   6        345.65        408.35        36.04 o                         
   1   4   6        223.90        306.93        57.80 o                         
   2   4   6        871.91       1017.52        60.98 o                         
   3   4   6       1793.04       1623.27        70.47 o                         
   4   4   6         37.04         41.71        53.94 o                         
   5   4   6        752.31        724.25        61.27 o                         
   6   4   6        620.87        632.47        65.58 o                         
   7   4   6        104.01         46.98        59.76 o                         
   8   4   6          6.44         20.98        63.88 o                         
   9   4   6        146.84        161.75        65.83 o                         
  10   4   6         25.31        -59.12        65.47 o                         
  11   4   6          0.09         26.61        64.43 o                         
 -15   5   6          5.88         83.98        34.11 o                         
 -14   5   6          0.09        -49.05        53.46 o                         
 -13   5   6          0.25         -9.82        35.70 o                         
 -12   5   6         15.25        -11.51        34.70 o                         
 -11   5   6          9.53        -33.94        33.94 o                         
 -10   5   6          2.81        -11.04        35.85 o                         
  -9   5   6        212.55        100.58        34.46 o                         
  -8   5   6        100.65        153.32        35.35 o                         
  -7   5   6         55.01         60.17        32.71 o                         
  -6   5   6        699.86        707.42        37.85 o                         
  -5   5   6        374.62        402.15        35.48 o                         
  -4   5   6         30.52         58.67        23.24 o                         
  -3   5   6        177.08        166.97        30.35 o                         
  -2   5   6        564.13        581.12        27.97 o                         
  -1   5   6        316.71        331.71        35.54 o                         
   0   5   6          8.67          1.03        35.25 o                         
   1   5   6        473.25        466.13        41.16 o                         
   2   5   6        387.25        398.34        57.05 o                         
   3   5   6         68.54        100.69        52.10 o                         
   4   5   6         86.00        119.28        53.97 o                         
   5   5   6        113.79        175.19        56.60 o                         
   6   5   6        151.22        163.89        59.70 o                         
   7   5   6         12.39        -25.61        61.39 o                         
   8   5   6          0.75        -18.55        59.46 o                         
   9   5   6         21.09         81.03        66.46 o                         
  10   5   6         65.21         12.97        64.62 o                         
 -14   6   6         17.21         51.89        41.04 o                         
 -13   6   6         21.50        -35.99        35.99 o                         
 -12   6   6         13.72         10.85        35.22 o                         
 -11   6   6         12.13        -23.22        44.82 o                         
 -10   6   6         92.78         80.90        34.53 o                         
  -9   6   6         43.43         32.39        34.74 o                         
  -8   6   6         88.02        106.50        34.32 o                         
  -7   6   6        416.73        404.63        48.73 o                         
  -6   6   6         88.11        104.78        32.98 o                         
  -5   6   6        228.25        208.27        40.04 o                         
  -4   6   6        664.23        745.61        36.79 o                         
  -3   6   6        214.13        197.03        26.40 o                         
  -2   6   6         36.39         28.48        25.54 o                         
  -1   6   6        528.25        531.15        30.42 o                         
   0   6   6        520.88        509.20        31.45 o                         
   1   6   6          7.42          4.46        36.96 o                         
   2   6   6        354.00        330.92        55.30 o                         
   3   6   6        400.15        393.13        55.45 o                         
   4   6   6         19.53         45.54        50.66 o                         
   5   6   6        213.32        198.90        57.11 o                         
   6   6   6         83.22        126.80        58.96 o                         
   7   6   6         36.38         45.00        60.01 o                         
   8   6   6        107.22         64.46        60.42 o                         
   9   6   6         59.90        113.90        63.41 o                         
 -13   7   6          2.41          8.24        69.87 o                         
 -12   7   6          0.45        -51.26        65.43 o                         
 -11   7   6         27.31        -64.49        64.49 o                         
 -10   7   6         35.10          7.14        62.94 o                         
  -9   7   6         11.56         11.83        31.14 o                         
  -8   7   6         22.50        -30.73        30.73 o                         
  -7   7   6          2.10         17.33        32.75 o                         
  -6   7   6         91.17         83.16        34.46 o                         
  -5   7   6         44.04         11.72        34.72 o                         
  -4   7   6          0.47         11.47        24.63 o                         
  -3   7   6         78.57         50.99        37.13 o                         
  -2   7   6        116.26        106.25        27.92 o                         
  -1   7   6         10.69         24.80        28.03 o                         
   0   7   6          7.68         17.40        28.62 o                         
   1   7   6        176.67        209.76        31.20 o                         
   2   7   6         89.29        101.15        31.89 o                         
   3   7   6         98.58        128.76        36.84 o                         
   4   7   6        145.66        242.64        55.11 o                         
   5   7   6         17.85        -17.32        53.57 o                         
   6   7   6         31.21         17.11        56.64 o                         
   7   7   6         78.71         63.90        56.15 o                         
   8   7   6         19.92         60.69        59.27 o                         
 -11   8   6          0.99        -66.23        66.23 o                         
 -10   8   6         22.45        -63.80        65.09 o                         
  -9   8   6          3.86         23.18        60.08 o                         
  -8   8   6          1.07         -0.90        64.31 o                         
  -7   8   6         29.94        -51.30        57.90 o                         
  -6   8   6         52.91         -4.47        64.54 o                         
  -5   8   6         31.86        111.49        62.82 o                         
  -4   8   6         66.20        128.50        77.25 o                         
  -3   8   6         22.34         42.97        44.16 o                         
  -2   8   6          3.73        -24.50        35.54 o                         
  -1   8   6         20.34         78.32        39.29 o                         
   0   8   6        120.27        166.10        40.31 o                         
   1   8   6         69.02        117.73        40.80 o                         
   2   8   6         20.06         36.48        32.74 o                         
   3   8   6         16.76         77.09        34.74 o                         
   4   8   6          1.47         43.75        89.48 o                         
   5   8   6          2.86        -16.43        38.75 o                         
   6   8   6          0.93         46.04        40.22 o                         
   7   8   6         48.80         11.83        45.65 o                         
  -9   9   6         12.52          4.99        67.90 o                         
  -8   9   6         26.49         34.66        65.99 o                         
  -7   9   6          2.02        -29.90        64.63 o                         
  -6   9   6         15.17        124.34        67.05 o                         
  -5   9   6         47.45        187.87        65.59 o                         
  -4   9   6         39.88        -64.48        72.72 o                         
  -3   9   6         66.05         61.64        42.88 o                         
  -2   9   6         70.29         24.62        66.33 o                         
  -1   9   6         30.29          3.46        60.17 o                         
   0   9   6         23.28         88.75        59.62 o                         
   1   9   6        247.98        309.07        45.71 o                         
   2   9   6          5.23         24.39       109.45 o                         
   3   9   6         81.70         80.55        60.19 o                         
   4   9   6         56.34         63.39        62.68 o                         
   5   9   6          3.85          2.87        59.07 o                         
  -6  10   6          6.55        317.85        73.98 o                         
  -5  10   6         18.04        -39.21        82.16 o                         
  -3  10   6          8.41        -69.52        78.27 o                         
  -2  10   6          1.51         -6.13        77.26 o                         
  -1  10   6         25.02         33.35        42.47 o                         
   0  10   6          5.26         37.08        37.80 o                         
   1  10   6         13.48         19.04        65.30 o                         
 -16   1   7          1.77         17.52        41.08 o                         
 -15   1   7         20.68        -10.26        38.85 o                         
 -14   1   7         16.26        -36.19        40.37 o                         
 -13   1   7         29.09         20.82        38.82 o                         
 -12   1   7         11.43         17.58        34.41 o                         
 -11   1   7          0.59          6.88        30.46 o                         
 -10   1   7          6.99         -1.79        30.52 o                         
  -9   1   7         15.89         36.34        30.51 o                         
  -8   1   7        183.10        150.28        31.21 o                         
  -7   1   7         49.94         50.09        29.12 o                         
  -6   1   7         37.59         20.90        28.54 o                         
  -5   1   7          0.18         17.01        27.95 o                         
  -4   1   7         23.81         24.85        27.49 o                         
  -3   1   7         65.21         42.39        28.56 o                         
  -2   1   7         29.70         54.43        29.13 o                         
  -1   1   7        233.98        277.80        33.43 o                         
   0   1   7        166.40        132.92        30.58 o                         
   1   1   7         26.97         -7.41        32.74 o                         
   2   1   7         91.67         80.09        33.38 o                         
   3   1   7        218.09        254.72        36.63 o                         
   4   1   7        740.13        669.58        42.32 o                         
   5   1   7          0.95         10.67        35.75 o                         
   6   1   7          8.70        -43.93        43.93 o                         
   7   1   7        143.10        132.60        40.86 o                         
   8   1   7         46.99          6.28        40.29 o                         
   9   1   7          0.00         56.64        42.23 o                         
  10   1   7          9.93          8.76        42.27 o                         
  11   1   7          3.07         74.38        43.37 o                         
 -16   2   7          0.06        -12.11        38.63 o                         
 -15   2   7          1.47         28.39        39.76 o                         
 -14   2   7          0.62          1.32        54.06 o                         
 -13   2   7          8.89          6.86        41.22 o                         
 -12   2   7          1.34          6.80        35.64 o                         
 -11   2   7         94.28        160.36        49.97 o                         
 -10   2   7        218.35        167.81        34.45 o                         
  -9   2   7         36.33         30.37        29.52 o                         
  -8   2   7         36.77         -9.17        29.89 o                         
  -7   2   7        624.54        537.67        33.89 o                         
  -6   2   7        245.47        307.43        31.31 o                         
  -5   2   7        308.89        367.31        32.52 o                         
  -4   2   7         31.55         22.10        27.22 o                         
  -3   2   7         41.63         61.12        29.03 o                         
  -2   2   7        263.92        215.54        22.25 o                         
  -1   2   7         56.61         72.52        27.89 o                         
   0   2   7        118.43        139.02        29.92 o                         
   1   2   7         87.13         85.26        33.21 o                         
   2   2   7         24.99         35.63        33.12 o                         
   3   2   7         52.15         55.04        33.32 o                         
   4   2   7          7.13         15.48        34.97 o                         
   5   2   7        287.16        248.88        37.69 o                         
   6   2   7          5.20         -9.73        36.86 o                         
   7   2   7         31.37         59.46        38.99 o                         
   8   2   7          3.94         -8.29        39.76 o                         
   9   2   7         13.52         11.01        40.36 o                         
  10   2   7         35.16         56.94        39.61 o                         
 -15   3   7          0.01          9.66        40.01 o                         
 -14   3   7          0.29         20.29        34.57 o                         
 -13   3   7         16.02         17.44        34.31 o                         
 -12   3   7          2.41          9.26        34.67 o                         
 -11   3   7          4.86         27.88        48.41 o                         
 -10   3   7          5.68         14.81        32.81 o                         
  -9   3   7          1.87          2.64        35.40 o                         
  -8   3   7         14.20         19.43        21.39 o                         
  -7   3   7          7.72         -7.76        21.19 o                         
  -6   3   7         51.58         55.89        20.72 o                         
  -5   3   7          7.35        -11.92        20.33 o                         
  -4   3   7          0.01        -20.45        20.45 o                         
  -3   3   7          5.11        -14.28        23.41 o                         
  -2   3   7          3.31         -5.59        20.94 o                         
  -1   3   7         63.17         93.76        21.52 o                         
   0   3   7         12.16          2.31        28.28 o                         
   1   3   7          3.91         -6.42        29.58 o                         
   2   3   7         46.82         35.77        27.66 o                         
   3   3   7          0.47         13.59        28.02 o                         
   4   3   7         17.47         30.55        28.34 o                         
   5   3   7         11.90         27.57        31.27 o                         
   6   3   7         62.08        -20.44        60.52 o                         
   7   3   7          1.09        -64.78        64.78 o                         
   8   3   7          0.72         -6.43        64.16 o                         
   9   3   7          0.66        -36.84        59.91 o                         
  10   3   7          2.52        -16.20        62.72 o                         
 -15   4   7          5.58        -35.29        35.29 o                         
 -14   4   7         16.20         35.24        32.15 o                         
 -13   4   7         10.41        -12.34        33.21 o                         
 -12   4   7          5.82        -27.14        27.14 o                         
 -11   4   7          1.62        -10.25        42.64 o                         
 -10   4   7          1.15         10.77        23.08 o                         
  -9   4   7         48.13         26.29        22.83 o                         
  -8   4   7          0.36         -9.07        20.19 o                         
  -7   4   7         44.00         32.13        21.01 o                         
  -6   4   7          2.50          7.04        20.82 o                         
  -5   4   7         46.58         29.17        20.01 o                         
  -4   4   7          0.25        -34.70        34.70 o                         
  -3   4   7          1.56        -12.05        29.88 o                         
  -2   4   7          1.92          3.31        31.25 o                         
  -1   4   7          6.50         51.57        33.98 o                         
   0   4   7          6.71         57.91        52.88 o                         
   1   4   7         70.44         46.31        55.57 o                         
   2   4   7         35.30          1.46        50.22 o                         
   3   4   7         60.82        -12.05        54.13 o                         
   4   4   7          9.24         14.51        56.49 o                         
   5   4   7         67.02         94.21        58.58 o                         
   6   4   7         56.90         85.72        61.72 o                         
   7   4   7          2.46        -24.11        62.19 o                         
   8   4   7         12.07          6.66        62.21 o                         
   9   4   7         41.17         15.90        64.30 o                         
 -14   5   7          8.03        -11.54        43.73 o                         
 -13   5   7          0.80        -34.31        79.85 o                         
 -12   5   7         23.48         36.85        36.67 o                         
 -11   5   7         11.42        -34.79        34.79 o                         
 -10   5   7         53.47         92.26        35.24 o                         
  -9   5   7         29.12          1.37        34.29 o                         
  -8   5   7        110.29        123.14        34.12 o                         
  -7   5   7         42.20         45.33        32.91 o                         
  -6   5   7         21.79          6.64        33.84 o                         
  -5   5   7         12.43         32.11        35.04 o                         
  -4   5   7         51.64        -13.74        34.40 o                         
  -3   5   7        266.11        276.10        26.81 o                         
  -2   5   7         37.80         22.90        35.27 o                         
  -1   5   7          0.30         38.64        35.73 o                         
   0   5   7         33.90         96.24        40.44 o                         
   1   5   7         99.79         93.12        52.89 o                         
   2   5   7        306.79        308.79        57.06 o                         
   3   5   7          0.04         51.32        53.26 o                         
   4   5   7         15.92        -33.05        53.33 o                         
   5   5   7          6.71         53.47        56.17 o                         
   6   5   7         70.25          8.96        59.22 o                         
   7   5   7          0.34         76.79        67.12 o                         
   8   5   7          3.48        -29.06        62.17 o                         
   9   5   7         34.33        -14.08        64.78 o                         
 -13   6   7          0.50        -14.94       101.05 o                         
 -12   6   7         98.22         52.11        38.70 o                         
 -11   6   7         20.17         26.23        38.15 o                         
 -10   6   7         49.44          5.77        42.41 o                         
  -9   6   7         10.80         44.25        34.27 o                         
  -8   6   7          0.00         29.43        34.69 o                         
  -7   6   7          0.27         -2.62        33.92 o                         
  -6   6   7         69.88         45.98        35.89 o                         
  -5   6   7        158.82        160.77        37.28 o                         
  -4   6   7         66.86         38.12        35.28 o                         
  -3   6   7         49.96         58.59        36.88 o                         
  -2   6   7          0.74         44.01        27.01 o                         
  -1   6   7         50.77         87.62        29.17 o                         
   0   6   7        282.43        332.80        49.98 o                         
   1   6   7         16.34         14.45        46.86 o                         
   2   6   7         64.50         41.56        53.08 o                         
   3   6   7          2.74        -15.68        49.60 o                         
   4   6   7         60.78         47.64        52.64 o                         
   5   6   7         49.19         87.54        57.66 o                         
   6   6   7         31.95        108.64        48.97 o                         
   7   6   7          4.67        -58.93        58.93 o                         
   8   6   7         48.23         40.50        59.78 o                         
 -12   7   7         56.77         77.78        64.05 o                         
 -11   7   7         81.03         97.30        44.95 o                         
 -10   7   7          2.39         15.92        33.13 o                         
  -9   7   7         84.51         19.23        73.03 o                         
  -8   7   7        260.20        232.63        38.47 o                         
  -7   7   7        221.89        306.31        38.82 o                         
  -6   7   7         13.90         29.87        56.42 o                         
  -5   7   7         66.60         81.42        37.35 o                         
  -4   7   7        244.78        205.96        38.93 o                         
  -3   7   7        151.91        128.41        37.68 o                         
  -2   7   7         12.08         24.76        27.82 o                         
  -1   7   7         31.36        -15.11        34.74 o                         
   0   7   7          2.07         -3.06        41.79 o                         
   1   7   7          0.33         32.07        29.51 o                         
   2   7   7         72.49         54.54        35.59 o                         
   3   7   7         12.93        -13.91        46.05 o                         
   4   7   7         16.12        -10.48        49.89 o                         
   5   7   7         36.28        142.84        53.35 o                         
   6   7   7         10.77        -11.88        62.37 o                         
 -10   8   7          0.46        -69.52        69.52 o                         
  -9   8   7          1.73        -19.10        62.54 o                         
  -8   8   7          0.07          0.53        59.05 o                         
  -7   8   7          0.10        128.57        61.91 o                         
  -6   8   7          4.03         88.32        60.34 o                         
  -5   8   7          1.37        -38.42        70.87 o                         
  -4   8   7         23.95          4.92        69.53 o                         
  -3   8   7          0.70         27.94        69.70 o                         
  -2   8   7         12.53         49.67        37.61 o                         
  -1   8   7          3.64         22.78        30.45 o                         
   0   8   7          0.55         54.32        32.52 o                         
   1   8   7          1.09          7.87        29.82 o                         
   2   8   7          5.81         10.55        33.36 o                         
   3   8   7          3.54         52.52        36.43 o                         
   4   8   7         15.11         54.33        38.15 o                         
   5   8   7         20.47         -5.99        41.21 o                         
  -7   9   7         12.29        139.00        66.86 o                         
  -6   9   7          9.37         79.10        69.30 o                         
  -5   9   7          2.10        -71.69        71.69 o                         
  -4   9   7          5.34        -35.34        76.22 o                         
  -3   9   7          7.10        -50.45        73.00 o                         
  -2   9   7         35.56         24.17        34.55 o                         
  -1   9   7         22.77         35.80        40.79 o                         
   0   9   7          3.18         47.70        44.11 o                         
   1   9   7         16.29         52.52        55.25 o                         
   2   9   7          4.78        -24.77        48.20 o                         
 -15   0   8          1.26         27.01        50.25 o                         
 -14   0   8         42.16          0.00        49.68 o                         
 -13   0   8         40.84         82.70        49.04 o                         
 -12   0   8          2.51         50.57        46.15 o                         
 -11   0   8         69.19         63.44        44.52 o                         
 -10   0   8        128.95        109.90        47.85 o                         
  -9   0   8        131.54        138.91        49.29 o                         
  -8   0   8        426.90        373.02        51.64 o                         
  -7   0   8        735.44        904.88        58.80 o                         
  -6   0   8        181.00        118.98        43.50 o                         
  -5   0   8        530.06        497.54        49.59 o                         
  -4   0   8       1315.83       1281.66        64.11 o                         
  -3   0   8        430.58        569.11        55.69 o                         
  -2   0   8        108.45         92.81        46.17 o                         
  -1   0   8        722.93        756.41        54.00 o                         
   0   0   8        696.33        720.47        55.84 o                         
   1   0   8         84.92         65.00        50.49 o                         
   2   0   8        204.78        178.47        53.36 o                         
   3   0   8        515.67        513.48        59.25 o                         
   4   0   8          7.28         -5.97        51.83 o                         
   5   0   8        185.73        186.04        54.50 o                         
   6   0   8          9.12        -10.72        55.71 o                         
   7   0   8         76.27        -31.24        60.76 o                         
   8   0   8        131.36        245.37        61.08 o                         
   9   0   8         81.97        142.39        63.88 o                         
 -15   1   8         95.52         65.68        52.03 o                         
 -14   1   8         58.62         35.33        40.49 o                         
 -13   1   8         20.39         16.86        42.75 o                         
 -12   1   8        169.78        151.02        35.11 o                         
 -11   1   8        116.41        132.97        54.25 o                         
 -10   1   8         22.69         36.10        33.04 o                         
  -9   1   8         35.50         36.33        32.29 o                         
  -8   1   8        590.72        593.00        43.03 o                         
  -7   1   8         25.94         41.20        33.06 o                         
  -6   1   8        113.89         85.53        31.13 o                         
  -5   1   8          5.94         -8.04        31.67 o                         
  -4   1   8        250.33        253.24        35.29 o                         
  -3   1   8        488.58        437.88        36.37 o                         
  -2   1   8         12.97          3.13        30.17 o                         
  -1   1   8        634.45        585.62        36.62 o                         
   0   1   8       1032.53       1086.46        67.53 o                         
   1   1   8        434.45        518.93        86.47 o                         
   2   1   8          5.21        -23.59        36.85 o                         
   3   1   8        479.18        437.21        40.43 o                         
   4   1   8       1620.31       1578.70        53.00 o                         
   5   1   8          0.05         15.43        36.02 o                         
   6   1   8         44.34         40.68        40.46 o                         
   7   1   8         38.15         65.11        42.66 o                         
   8   1   8         23.86          5.24        40.23 o                         
   9   1   8          0.08         44.52        41.87 o                         
 -15   2   8          0.12        -32.87        39.30 o                         
 -14   2   8         18.49         12.20        34.96 o                         
 -13   2   8         42.44         60.63        32.93 o                         
 -12   2   8          5.29         30.85        32.83 o                         
 -11   2   8         83.29         89.66        32.40 o                         
 -10   2   8         88.50         83.18        32.81 o                         
  -9   2   8        127.92        123.59        33.77 o                         
  -8   2   8        148.16        187.26        36.91 o                         
  -7   2   8        635.14        601.50        38.24 o                         
  -6   2   8         16.06         30.51        36.67 o                         
  -5   2   8        114.98         78.78        31.87 o                         
  -4   2   8        247.53        192.46        33.69 o                         
  -3   2   8          0.02         42.77        31.08 o                         
  -2   2   8        181.69        176.85        33.25 o                         
  -1   2   8        129.37        133.72        32.29 o                         
   0   2   8         12.89          5.90        33.37 o                         
   1   2   8        158.03        137.80        34.33 o                         
   2   2   8        143.75        134.55        36.77 o                         
   3   2   8        129.07        156.06        53.52 o                         
   4   2   8        151.94        153.10        38.36 o                         
   5   2   8        416.20        433.79        41.40 o                         
   6   2   8          6.61         38.22        38.83 o                         
   7   2   8         10.46          2.61        38.24 o                         
   8   2   8         17.47         35.91        35.90 o                         
   9   2   8          4.77         -6.91        34.91 o                         
 -14   3   8         21.19         67.17        35.20 o                         
 -13   3   8          0.13         48.91        32.60 o                         
 -12   3   8         51.97         66.68        33.19 o                         
 -11   3   8         34.38          1.62        31.06 o                         
 -10   3   8         27.11        -20.21        29.97 o                         
  -9   3   8        121.90         95.35        31.51 o                         
  -8   3   8        203.24        219.02        32.90 o                         
  -7   3   8          0.63        -17.55        29.15 o                         
  -6   3   8        285.50        336.54        32.35 o                         
  -5   3   8        191.94        187.43        30.92 o                         
  -4   3   8          1.35          4.44        29.01 o                         
  -3   3   8        297.64        242.48        30.74 o                         
  -2   3   8         58.61         70.05        26.43 o                         
  -1   3   8          5.04         17.51        26.17 o                         
   0   3   8         89.07        110.49        68.25 o                         
   1   3   8         35.26         67.99        29.75 o                         
   2   3   8         12.40         24.36        29.85 o                         
   3   3   8        229.10        223.34        61.86 o                         
   4   3   8        101.16        123.11        56.13 o                         
   5   3   8         47.18         69.90        55.74 o                         
   6   3   8        365.13        316.83        65.79 o                         
   7   3   8         61.48         57.53        63.22 o                         
   8   3   8          0.62        -28.63        67.39 o                         
 -14   4   8         26.92         79.50        30.07 o                         
 -13   4   8         77.36        195.05       142.89 o                         
 -12   4   8          7.28         38.17        41.40 o                         
 -11   4   8          3.17          0.32        27.26 o                         
 -10   4   8         67.52         75.82        30.26 o                         
  -9   4   8         91.77         79.65        38.06 o                         
  -8   4   8          1.93         22.99        48.46 o                         
  -7   4   8        160.83        156.82        46.93 o                         
  -6   4   8          0.35        -19.88        49.46 o                         
  -5   4   8        111.22         34.95        51.54 o                         
  -4   4   8        120.00        147.47        51.68 o                         
  -3   4   8         25.51          4.56        49.29 o                         
  -2   4   8        355.89        322.03        34.23 o                         
  -1   4   8        378.26        395.12        36.59 o                         
   0   4   8         10.44         19.26        56.78 o                         
   1   4   8        103.94        113.67        58.42 o                         
   2   4   8        555.76        530.34        66.32 o                         
   3   4   8        408.00        313.80        60.60 o                         
   4   4   8          7.60         53.95        58.51 o                         
   5   4   8        279.86        309.28        63.46 o                         
   6   4   8         34.40        -15.86        62.14 o                         
   7   4   8          0.16        -50.88        63.58 o                         
   8   4   8          8.41         28.35        57.91 o                         
 -13   5   8          8.48        -46.12        46.12 o                         
 -12   5   8         39.23        -22.27        48.09 o                         
 -11   5   8          4.36        -47.72        47.72 o                         
 -10   5   8          5.06         48.32        48.13 o                         
  -9   5   8        134.81        155.74        46.46 o                         
  -8   5   8        110.98        108.24        48.04 o                         
  -7   5   8         16.96         13.25        41.46 o                         
  -6   5   8        451.73        460.02        38.40 o                         
  -5   5   8        230.40        255.28        40.15 o                         
  -4   5   8          1.34         -2.75        49.64 o                         
  -3   5   8        245.29        235.66        39.46 o                         
  -2   5   8        239.47        316.94        39.73 o                         
  -1   5   8         47.39         83.03        37.73 o                         
   0   5   8         17.21         54.90        54.52 o                         
   1   5   8         86.57         68.45        55.60 o                         
   2   5   8         88.44         58.04        56.96 o                         
   3   5   8         16.81         23.89        57.17 o                         
   4   5   8         59.60        150.12        59.81 o                         
   5   5   8          1.08         39.32        58.20 o                         
   6   5   8        103.14         93.98        67.32 o                         
   7   5   8         26.79         71.86        66.73 o                         
 -11   6   8         49.11          9.81        66.24 o                         
 -10   6   8         56.47        -34.97        34.97 o                         
  -9   6   8          0.23        -31.97        34.34 o                         
  -8   6   8         85.91        116.22       106.71 o                         
  -7   6   8        214.43        279.03        54.44 o                         
  -6   6   8          6.83          3.44        37.15 o                         
  -5   6   8        146.26        120.41        64.19 o                         
  -4   6   8        200.25        153.30        38.47 o                         
  -3   6   8          1.82        -19.25        36.13 o                         
  -2   6   8         73.21        115.61        39.19 o                         
  -1   6   8         40.18          5.73        28.75 o                         
   0   6   8         15.80         21.85        40.12 o                         
   1   6   8         31.70        -22.74        53.00 o                         
   2   6   8         76.81         32.52        52.03 o                         
   3   6   8         18.51         56.49        60.00 o                         
   4   6   8         52.91         27.48        58.82 o                         
   5   6   8        101.57        149.75        59.70 o                         
   6   6   8         17.48        -38.75        65.33 o                         
 -10   7   8          0.04        -40.98        40.98 o                         
  -9   7   8         41.81        -57.70        57.70 o                         
  -8   7   8         29.13         76.97        37.07 o                         
  -7   7   8          7.87         50.43        56.81 o                         
  -6   7   8         77.69         57.73        36.55 o                         
  -5   7   8         63.62         29.80        38.58 o                         
  -4   7   8          5.32         -2.76        35.65 o                         
  -3   7   8         17.57         33.47        36.93 o                         
  -2   7   8         30.46         48.06        60.92 o                         
  -1   7   8          7.07         -3.47        29.92 o                         
   0   7   8         21.95         79.43        37.18 o                         
   1   7   8         72.65        127.77        38.95 o                         
   2   7   8          7.29         79.11        56.57 o                         
   3   7   8        103.01         78.70        53.13 o                         
   4   7   8         79.32        104.58        57.28 o                         
  -8   8   8          3.48        176.43        65.37 o                         
  -7   8   8         34.36         78.84        65.17 o                         
  -6   8   8         20.85        -33.56        73.27 o                         
  -5   8   8         40.27        -19.22        69.96 o                         
  -4   8   8         87.67         97.16        36.24 o                         
  -3   8   8         45.94         62.83        36.45 o                         
  -2   8   8          1.44          1.37        53.05 o                         
  -1   8   8         11.26         28.61        30.75 o                         
   0   8   8         56.88         51.20        29.84 o                         
   1   8   8         31.36         -1.26        35.64 o                         
   2   8   8          0.54        -31.19        60.56 o                         
 -14   1   9          2.67          7.09        35.85 o                         
 -13   1   9          4.96          9.04        34.48 o                         
 -12   1   9          7.94         18.57        33.45 o                         
 -11   1   9          1.77         11.42        37.31 o                         
 -10   1   9          4.89          5.16        32.59 o                         
  -9   1   9         11.31         18.29        33.13 o                         
  -8   1   9         21.40         -8.94        32.29 o                         
  -7   1   9          2.82        -31.86        33.88 o                         
  -6   1   9          1.50        -31.70        34.71 o                         
  -5   1   9         32.66         24.27        33.94 o                         
  -4   1   9        112.18        114.73        33.92 o                         
  -3   1   9         68.91         42.03        33.28 o                         
  -2   1   9         32.43         25.83        32.90 o                         
  -1   1   9        132.77        187.94        50.50 o                         
   0   1   9        186.01        161.06        38.64 o                         
   1   1   9          7.17        -12.04        37.36 o                         
   2   1   9         11.98         32.45        49.26 o                         
   3   1   9        121.81        136.70        38.34 o                         
   4   1   9          2.91         37.46        38.02 o                         
   5   1   9          1.07         52.61        56.15 o                         
   6   1   9         17.37        -24.08        57.50 o                         
   7   1   9          0.00        -42.83        42.83 o                         
 -14   2   9         11.73         35.64        32.81 o                         
 -13   2   9          7.29         54.89        51.16 o                         
 -12   2   9          0.29        -14.87        33.19 o                         
 -11   2   9         25.02         44.56        32.09 o                         
 -10   2   9         57.12         71.04        33.89 o                         
  -9   2   9         22.00         -2.35        31.64 o                         
  -8   2   9         20.04         26.78        31.36 o                         
  -7   2   9         10.51         60.32        33.16 o                         
  -6   2   9         20.24         20.41        32.80 o                         
  -5   2   9         31.37         68.03        33.03 o                         
  -4   2   9         68.73         77.44        34.24 o                         
  -3   2   9          9.63          8.00        32.16 o                         
  -2   2   9          2.06        -10.59        31.84 o                         
  -1   2   9         10.32         41.32        32.19 o                         
   0   2   9          9.12        -26.19        51.55 o                         
   1   2   9         17.83          1.11        35.44 o                         
   2   2   9         13.30          9.70        35.76 o                         
   3   2   9          3.27          9.92        39.86 o                         
   4   2   9          7.27         25.12        30.79 o                         
   5   2   9         18.48         -1.23        81.48 o                         
   6   2   9          3.03        596.20       358.32 o                         
   7   2   9          1.31          6.98        66.48 o                         
 -13   3   9          0.57         14.08        55.45 o                         
 -12   3   9          0.20        -13.50        30.68 o                         
 -11   3   9          0.83        -25.99        32.38 o                         
 -10   3   9          0.62        -21.88        43.12 o                         
  -9   3   9         11.76         14.19        32.71 o                         
  -8   3   9          5.33          6.78        30.46 o                         
  -7   3   9          2.09        -12.29        29.37 o                         
  -6   3   9          2.13         -9.91        49.80 o                         
  -5   3   9          6.78        -21.58        21.58 o                         
  -4   3   9          0.29         19.72        28.68 o                         
  -3   3   9         30.26         33.94        26.93 o                         
  -2   3   9          0.13         -7.46        26.66 o                         
  -1   3   9          1.69         53.51        53.27 o                         
   0   3   9          6.50          8.45        56.01 o                         
   1   3   9          1.90         18.21        57.76 o                         
   2   3   9          0.16         58.22        57.66 o                         
   3   3   9         16.07         -0.82        59.12 o                         
   4   3   9          0.40        -14.55        58.91 o                         
   5   3   9          5.19         -4.27        56.00 o                         
   6   3   9          7.10         10.72        63.96 o                         
 -12   4   9          0.05        -40.65        53.23 o                         
 -11   4   9          0.00         54.62        51.07 o                         
 -10   4   9         12.47        -50.16        50.16 o                         
  -9   4   9          5.19        -10.43        44.34 o                         
  -8   4   9         13.49         78.48        50.04 o                         
  -7   4   9          3.33         19.45        51.92 o                         
  -6   4   9         36.21         61.11        53.59 o                         
  -5   4   9          0.78         44.47        51.66 o                         
  -4   4   9         53.33          1.90        51.84 o                         
  -3   4   9          0.91         78.11        51.38 o                         
  -2   4   9          0.48         21.16        52.20 o                         
  -1   4   9          1.55         27.97        53.17 o                         
   0   4   9          0.04        -54.84        58.86 o                         
   1   4   9         13.41         -0.80        57.72 o                         
   2   4   9         27.11         94.30        63.84 o                         
   3   4   9         23.07          7.79        58.52 o                         
   4   4   9         36.27         27.60        62.69 o                         
   5   4   9         70.63         34.10        59.22 o                         
 -11   5   9          3.36         19.65        48.23 o                         
 -10   5   9          0.69          6.66        51.77 o                         
  -9   5   9          0.00         51.85        51.25 o                         
  -8   5   9         35.24         -5.45        54.05 o                         
  -7   5   9         61.23        103.49        56.30 o                         
  -6   5   9         12.13         -1.29        56.59 o                         
  -5   5   9         17.67        -15.60        53.29 o                         
  -4   5   9         83.33         96.23        53.24 o                         
  -3   5   9        152.30        102.44        54.73 o                         
  -2   5   9         58.39         61.53        54.28 o                         
  -1   5   9         20.78         32.94        57.52 o                         
   0   5   9         14.49         32.25        56.79 o                         
   1   5   9         19.53        -58.62        58.62 o                         
   2   5   9          6.91        -18.58        61.92 o                         
   3   5   9          0.34         44.95        56.80 o                         
   4   5   9         11.14         55.28        60.52 o                         
 -10   6   9         18.67         -5.29        49.51 o                         
  -9   6   9          5.97        -46.72        53.19 o                         
  -8   6   9          0.44         -6.45        51.37 o                         
  -6   6   9          2.35         48.96        50.02 o                         
  -5   6   9          1.15        -26.06        51.79 o                         
  -4   6   9          0.41         23.51        50.83 o                         
  -3   6   9         51.35         77.68        52.24 o                         
  -2   6   9         51.93         47.23        52.53 o                         
  -1   6   9          1.90        -58.33        58.33 o                         
   0   6   9         37.35         62.96        59.95 o                         
   1   6   9         39.53        122.99        57.40 o                         
   2   6   9         18.13         19.08        61.31 o                         
   3   6   9          7.82         61.54        58.96 o                         
  -7   7   9         45.37         61.89        53.36 o                         
  -6   7   9          2.14         17.41        49.84 o                         
  -5   7   9          8.29        -38.85        38.85 o                         
  -4   7   9         21.11         64.59        40.67 o                         
  -3   7   9         50.18         60.77        41.46 o                         
  -2   7   9          3.31         40.64        40.24 o                         
  -1   7   9          0.25         84.16        42.08 o                         
   0   7   9          0.01         40.21        54.98 o                         
 -12   0  10         59.39        112.18        51.85 o                         
 -11   0  10         86.60         50.31        52.30 o                         
 -10   0  10          4.14         -4.77        48.39 o                         
  -9   0  10          3.46         17.48        49.43 o                         
  -8   0  10        399.20        456.46        56.43 o                         
  -7   0  10        314.01        392.97        58.80 o                         
  -6   0  10          0.94        -31.17        50.69 o                         
  -5   0  10        245.04        203.87        55.44 o                         
  -4   0  10        574.00        615.77        59.80 o                         
  -3   0  10        122.71        118.49        50.61 o                         
  -2   0  10         67.45         82.42        53.89 o                         
  -1   0  10         69.81         54.97        53.53 o                         
   0   0  10         48.07         -7.59        53.16 o                         
   1   0  10          4.68        -54.36        54.36 o                         
   2   0  10         11.88         27.13        56.62 o                         
   3   0  10         68.21         49.65        55.35 o                         
   4   0  10         98.04         91.64        58.67 o                         
   5   0  10        165.44        333.74        63.06 o                         
 -12   1  10         34.98        104.28        36.45 o                         
 -11   1  10          2.48        -34.84        34.84 o                         
 -10   1  10          5.64          9.44        34.38 o                         
  -9   1  10          1.11          9.42        52.13 o                         
  -8   1  10          4.16         -2.26        61.26 o                         
  -7   1  10         20.27         15.43        34.12 o                         
  -6   1  10          6.33         24.12        35.92 o                         
  -5   1  10         19.16         17.32        34.56 o                         
  -4   1  10        139.03        136.86        35.12 o                         
  -3   1  10        236.44        295.56        38.53 o                         
  -2   1  10          3.53        -34.57        34.57 o                         
  -1   1  10         90.81        138.40        37.85 o                         
   0   1  10        129.49        101.22        40.09 o                         
   1   1  10        106.60        126.09        39.69 o                         
   2   1  10         71.55         69.77        62.59 o                         
   3   1  10         15.31         10.46        36.98 o                         
   4   1  10        176.35        199.65        41.42 o                         
 -12   2  10         13.22         38.20        36.31 o                         
 -11   2  10         19.38         77.00        34.93 o                         
 -10   2  10          7.11         -8.44        60.72 o                         
  -9   2  10         12.56         -8.38        67.55 o                         
  -8   2  10         30.19         24.18        34.03 o                         
  -7   2  10         14.28         15.00        33.99 o                         
  -6   2  10          0.08        -19.27        33.63 o                         
  -5   2  10         23.02         20.43        32.18 o                         
  -4   2  10         36.09         13.63        31.36 o                         
  -3   2  10         18.43        -17.65        33.80 o                         
  -2   2  10         65.84        106.32        36.19 o                         
  -1   2  10          9.19         49.86        36.12 o                         
   0   2  10          0.39        -23.90        56.39 o                         
   1   2  10          0.93         23.07        32.29 o                         
   2   2  10         26.42         21.77        34.15 o                         
   3   2  10        115.62        139.71        28.57 o                         
   4   2  10          0.25        -12.48        33.14 o                         
 -11   3  10          0.35         -2.77        30.87 o                         
 -10   3  10          0.82         63.14        37.35 o                         
  -9   3  10         13.72          9.79        26.65 o                         
  -8   3  10         43.24         10.51        27.67 o                         
  -7   3  10         22.32         39.91        31.32 o                         
  -6   3  10         46.47         40.27        43.68 o                         
  -5   3  10         33.40          0.66        40.91 o                         
  -4   3  10          5.61         25.05        51.47 o                         
  -3   3  10         52.63         96.47        54.33 o                         
  -2   3  10          1.62        -24.27        55.16 o                         
  -1   3  10         27.84         -6.14        60.88 o                         
   0   3  10          0.37         42.60        61.70 o                         
   1   3  10          0.13         -0.29        56.50 o                         
   2   3  10          2.99         42.39        58.64 o                         
   3   3  10         45.35         44.34        61.51 o                         
 -10   4  10          6.70         48.35        49.47 o                         
  -9   4  10          1.16        -30.48        54.79 o                         
  -8   4  10          1.54         72.21        56.95 o                         
  -7   4  10         23.56         -6.15        56.43 o                         
  -6   4  10          8.85        -33.87        52.89 o                         
  -5   4  10         53.87         82.92        52.67 o                         
  -4   4  10         56.68         60.37        54.03 o                         
  -3   4  10         19.40         29.67        62.82 o                         
  -2   4  10        125.05        154.67        66.84 o                         
  -1   4  10         73.59         66.90        61.33 o                         
   0   4  10          7.90         -2.83        60.10 o                         
   1   4  10          3.45        -46.31        53.38 o                         
   2   4  10         64.43         52.45        59.60 o                         
  -8   5  10         18.92         18.20        54.46 o                         
  -7   5  10         17.33          8.55        54.04 o                         
  -6   5  10        136.04        133.05        54.37 o                         
  -5   5  10        118.47        142.56        60.07 o                         
  -4   5  10          0.80        -38.42        55.43 o                         
  -3   5  10         73.09         66.91        57.79 o                         
  -2   5  10         46.98          3.82        57.27 o                         
  -1   5  10          5.77        -21.86        62.26 o                         
   0   5  10          1.97        -59.00        59.00 o                         
   1   5  10         10.61         -3.30        60.34 o                         
  -5   6  10         12.12        -15.01        52.31 o                         
  -4   6  10         19.07        117.80        52.04 o                         
  -3   6  10          0.24          1.36        55.18 o                         
  -2   6  10         14.20          6.27        59.43 o                         
  -9   1  11          7.42         14.51        47.68 o                         
  -8   1  11         39.19        -21.68        37.29 o                         
  -7   1  11         17.77        -26.70        37.40 o                         
  -6   1  11          0.72         32.01        36.75 o                         
  -5   1  11         25.29         20.51        36.03 o                         
  -4   1  11         33.23         10.19        35.82 o                         
  -3   1  11          1.17         44.49        45.72 o                         
  -2   1  11          9.73         48.98        34.99 o                         
  -1   1  11         13.95        -36.57        38.49 o                         
   0   1  11          2.95         -6.41        38.50 o                         
   1   1  11         17.09         -3.56        39.50 o                         
  -9   2  11         15.89        -25.56        35.37 o                         
  -8   2  11          6.77         38.40        36.84 o                         
  -7   2  11          0.00        -34.98        48.57 o                         
  -6   2  11          0.41         19.53        35.04 o                         
  -5   2  11          5.93         36.26        32.29 o                         
  -4   2  11         12.63         20.66        31.60 o                         
  -3   2  11          3.29         42.48        39.18 o                         
  -2   2  11          0.01         55.01        33.74 o                         
  -1   2  11          2.07        -34.91        34.91 o                         
   0   2  11          0.00        -36.83        36.83 o                         
  -7   3  11          0.36          2.60        54.36 o                         
  -6   3  11          0.12         38.47        54.87 o                         
  -5   3  11          0.22         74.47        48.33 o                         
  -4   3  11          9.48         44.95        51.64 o                         
  -3   3  11          0.20        -54.42        54.42 o                         
  -2   3  11         13.12         54.09        61.41 o                         
  -1   3  11          7.52        -12.82        62.74 o                         
                                                                                
