# Supplementary material for: Crystal structure and Hirshfeld surface analysis of (E)-N′-benzyl­idene-4-chloro­benzene­sulfono­hydrazide and of its (E)-4-chloro-N′-(ortho- and para-methyl­benzyl­idene)benzene­sulfono­hydrazide derivatives
Source: Acta Crystallogr E Crystallogr Commun. 2018 Oct 19;74(Pt 11):1613–8. doi: 10.1107/S2056989018014500 (PMC6218900; doi:10.1107/S2056989018014500)
Supplement: Supplementary file 3 [file e-74-01613-IIsup3.hkl]

data_II                                                                         
_shelx_title ' N2MB4CBSH P21/C'                                                 
_shelx_refln_list_code          4                                               
_shelx_F_calc_maximum      206.28                                               
_exptl_crystal_F_000       640.00                                               
_reflns_d_resolution_high  0.8300                                               
                                                                                
loop_                                                                           
 _space_group_symop_operation_xyz                                               
 'x, y, z'                                                                      
 '-x, y+1/2, -z+1/2'                                                            
 '-x, -y, -z'                                                                   
 'x, -y-1/2, z-1/2'                                                             
                                                                                
_cell_length_a    15.0340                                                       
_cell_length_b    10.1800                                                       
_cell_length_c     9.8119                                                       
_cell_angle_alpha  90.000                                                       
_cell_angle_beta  106.340                                                       
_cell_angle_gamma  90.000                                                       
                                                                                
_shelx_F_squared_multiplier     1.000                                           
                                                                                
loop_                                                                           
 _refln_index_h                                                                 
 _refln_index_k                                                                 
 _refln_index_l                                                                 
 _refln_F_squared_calc                                                          
 _refln_F_squared_meas                                                          
 _refln_F_squared_sigma                                                         
 _refln_observed_status                                                         
   2   0   0        213.05        108.97         4.29 o                         
   3   0   0      17564.24      19893.88       144.56 o                         
   4   0   0      23413.58      25912.01       193.55 o                         
   5   0   0       4338.58       4771.64        23.62 o                         
   6   0   0          0.25          4.43         5.78 o                         
   7   0   0         87.40         68.03         6.95 o                         
   8   0   0        222.59        244.91         9.30 o                         
   9   0   0        181.91        155.61         9.03 o                         
  10   0   0        125.87        116.67         8.87 o                         
  11   0   0        558.92        512.67        14.83 o                         
  12   0   0       2993.28       3244.67        31.97 o                         
  13   0   0          9.99         20.47        10.02 o                         
  14   0   0         78.82         79.69        10.68 o                         
  15   0   0        187.33        161.00        12.62 o                         
  16   0   0        182.26        185.08        14.34 o                         
  17   0   0         42.96         50.71        11.09 o                         
   2   1   0        151.14        220.65         6.12 o                         
   3   1   0       4572.79       5548.79        17.21 o                         
   4   1   0       4851.45       4681.50        34.67 o                         
   5   1   0       1370.76       1458.34         9.92 o                         
   6   1   0        444.61        445.97        13.34 o                         
   7   1   0        824.54        872.32        16.17 o                         
   8   1   0       1807.33       1794.78        23.89 o                         
   9   1   0        230.13        230.03         7.12 o                         
  10   1   0        335.76        366.66         8.63 o                         
  11   1   0        424.62        428.39         9.49 o                         
  12   1   0         35.32         35.12         6.72 o                         
  13   1   0        131.71        115.57         8.91 o                         
  14   1   0          0.02          2.90         6.84 o                         
  15   1   0          0.28          0.13         6.84 o                         
  16   1   0          0.01         -8.31        17.06 o                         
  17   1   0         22.29         21.76         8.28 o                         
   0   2   0       6778.64       7872.90        21.54 o                         
   1   2   0       2902.81       2769.77        29.30 o                         
   2   2   0       4366.37       4101.37        38.11 o                         
   3   2   0       1126.74       1125.24        10.96 o                         
   4   2   0        493.14        591.64        12.58 o                         
   5   2   0        190.74        239.15         9.02 o                         
   6   2   0        137.11         86.81         3.80 o                         
   7   2   0        197.43        199.03         6.03 o                         
   8   2   0         91.99         57.67         8.60 o                         
   9   2   0        140.64        189.78         8.73 o                         
  10   2   0         99.60         84.36         5.94 o                         
  11   2   0        149.46        151.65         7.30 o                         
  12   2   0        527.51        483.55        24.91 o                         
  13   2   0         15.77         15.73         6.58 o                         
  14   2   0         57.72         65.37         7.14 o                         
  15   2   0         49.46         34.78         7.43 o                         
  16   2   0         41.95         56.81        14.44 o                         
  17   2   0          5.91         14.51         7.95 o                         
   1   3   0      15727.56      15378.41        26.21 o                         
   2   3   0       1463.84       1418.09         4.75 o                         
   3   3   0        120.49        101.32         5.29 o                         
   4   3   0          1.45          6.89         1.88 o                         
   5   3   0        643.80        605.23        14.23 o                         
   6   3   0         35.46         46.25         3.57 o                         
   7   3   0        319.38        357.26         8.09 o                         
   8   3   0          3.07          3.98         3.74 o                         
   9   3   0        125.25        142.17         6.58 o                         
  10   3   0        823.83        774.85        70.58 o                         
  11   3   0        493.24        524.17        10.28 o                         
  12   3   0          9.72          9.83         6.06 o                         
  13   3   0        623.67        692.95        33.15 o                         
  14   3   0         89.61         71.01         7.66 o                         
  15   3   0          9.27          8.07         6.98 o                         
  16   3   0          6.38          9.13         6.88 o                         
   0   4   0       1104.02       1430.54        13.96 o                         
   1   4   0         94.72        148.05        11.12 o                         
   2   4   0       3022.79       2949.08        42.11 o                         
   3   4   0       1123.91       1039.05        21.09 o                         
   4   4   0         20.95         88.36         5.16 o                         
   5   4   0       3639.20       3520.47        57.42 o                         
   6   4   0        623.60        547.89         8.08 o                         
   7   4   0        876.13        931.34        15.88 o                         
   8   4   0        163.65        175.02        13.53 o                         
   9   4   0        711.00        646.05         9.80 o                         
  10   4   0        421.01        451.61        13.35 o                         
  11   4   0         73.10         76.64         6.16 o                         
  12   4   0         63.63         36.22        14.39 o                         
  13   4   0         22.54         18.86         5.70 o                         
  14   4   0         66.40         53.55        11.70 o                         
  15   4   0          8.80          8.97        10.48 o                         
  16   4   0          3.27         -3.00        10.83 o                         
   1   5   0       4439.56       4695.27        76.50 o                         
   2   5   0       5022.67       5239.07        29.41 o                         
   3   5   0        442.43        561.87        22.34 o                         
   4   5   0         52.98         93.43         8.43 o                         
   5   5   0        155.15        158.63        14.55 o                         
   6   5   0        146.48        179.82         4.62 o                         
   7   5   0          1.56          3.34         3.43 o                         
   8   5   0         38.42         43.03         5.37 o                         
   9   5   0         19.31         25.66         5.94 o                         
  10   5   0        221.38        219.54         7.95 o                         
  11   5   0        460.32        480.31        15.26 o                         
  12   5   0         45.42         74.82        10.71 o                         
  13   5   0         68.50         60.13        10.84 o                         
  14   5   0        133.59        134.17        12.51 o                         
  15   5   0         26.25         34.81        11.38 o                         
   0   6   0         51.90         64.28         6.75 o                         
   1   6   0        123.16        146.17         5.75 o                         
   2   6   0        931.64        916.51         7.51 o                         
   3   6   0        224.71        241.04        10.92 o                         
   4   6   0        276.99        270.69        13.81 o                         
   5   6   0         43.96         54.82         7.19 o                         
   6   6   0        703.52        740.64         9.83 o                         
   7   6   0         93.62         95.50        16.54 o                         
   8   6   0          6.37         23.92         5.82 o                         
   9   6   0        247.36        292.53        30.26 o                         
  10   6   0        250.75        213.72        12.14 o                         
  11   6   0          1.70          1.06         6.60 o                         
  12   6   0          0.07         -5.96         8.68 o                         
  13   6   0         16.44         53.18        11.96 o                         
  14   6   0          1.03          5.29        10.03 o                         
  15   6   0          2.11         -1.11        11.38 o                         
   1   7   0        153.78        149.95         6.20 o                         
   2   7   0         14.27         21.76         7.57 o                         
   3   7   0        405.98        383.02        57.74 o                         
   4   7   0        706.89        676.72         7.79 o                         
   5   7   0         77.40         81.06         6.89 o                         
   6   7   0         10.78         14.93         4.34 o                         
   7   7   0        208.64        236.76        13.90 o                         
   8   7   0        461.33        468.76        11.74 o                         
   9   7   0         84.97         93.01         7.76 o                         
  10   7   0         79.65         62.68        12.29 o                         
  11   7   0         69.50         83.41         7.65 o                         
  12   7   0          1.19         -0.57         6.54 o                         
  13   7   0          2.71         10.77        10.19 o                         
  14   7   0          7.01          3.80         9.91 o                         
   0   8   0        320.24        358.81        12.58 o                         
   1   8   0        386.62        393.13        50.56 o                         
   2   8   0         35.29         44.76         5.92 o                         
   3   8   0        306.03        273.64        30.11 o                         
   4   8   0          2.02          5.26         5.35 o                         
   5   8   0          5.05          0.57         5.77 o                         
   6   8   0          0.19          1.78         6.16 o                         
   7   8   0          2.21          0.93         5.92 o                         
   8   8   0         11.90         14.99        16.63 o                         
   9   8   0        118.74        104.82         7.91 o                         
  10   8   0          5.02         21.11         6.90 o                         
  11   8   0        125.10        139.26         8.29 o                         
  12   8   0         73.67         95.03        15.61 o                         
  13   8   0         22.48         11.19        10.17 o                         
   1   9   0         18.38         12.74         5.59 o                         
   2   9   0          0.36          9.19         5.58 o                         
   3   9   0        244.72        220.33        16.91 o                         
   4   9   0        134.72        147.66         7.57 o                         
   5   9   0         10.88          8.95         6.18 o                         
   6   9   0          5.05         10.14         6.08 o                         
   7   9   0         78.61         91.34         9.37 o                         
   8   9   0         52.43         59.63         7.16 o                         
   9   9   0         32.70         45.37         7.27 o                         
  10   9   0          6.89          5.14        10.39 o                         
  11   9   0          2.48         -7.82         7.82 o                         
   0  10   0         38.09         34.34         9.84 o                         
   1  10   0          2.17         -0.96         5.84 o                         
   2  10   0          5.36         10.85         5.92 o                         
   3  10   0         79.68         96.56        14.65 o                         
   4  10   0         23.24         19.57         6.42 o                         
   5  10   0          3.27         -4.08         5.81 o                         
   6  10   0         53.80         64.41         7.28 o                         
   7  10   0          0.02         -6.40         6.40 o                         
   8  10   0          7.63          9.65         6.95 o                         
   9  10   0         53.49         26.55        11.04 o                         
  10  10   0          6.90          3.39        10.63 o                         
   1  11   0         11.39         11.71         6.26 o                         
   2  11   0         60.13         64.17         7.08 o                         
   3  11   0          1.48         -5.02         9.73 o                         
   4  11   0          9.31          6.29         8.87 o                         
   5  11   0          6.12          5.96         7.28 o                         
   6  11   0          0.58         -0.50         9.80 o                         
   7  11   0          5.16          0.54        11.10 o                         
   0  12   0          2.71         -0.31        10.04 o                         
   1  12   0          0.81          1.46         6.83 o                         
   2  12   0         13.02         22.76         6.90 o                         
   3  12   0          2.66          3.56         9.76 o                         
 -17   1   1          7.66          8.89         6.90 o                         
 -16   1   1          4.58          1.94         7.03 o                         
 -15   1   1          8.56         10.99         6.86 o                         
 -14   1   1        114.97        117.41         8.54 o                         
 -13   1   1          0.63         10.98         6.64 o                         
 -12   1   1        169.84        187.33        30.34 o                         
 -11   1   1        352.71        313.26        13.87 o                         
 -10   1   1        177.25        198.40         7.12 o                         
  -9   1   1        101.77         97.45         5.64 o                         
  -8   1   1         65.55        128.99         5.49 o                         
  -7   1   1        398.62        360.54        17.08 o                         
  -6   1   1        604.27        816.69        41.10 o                         
  -5   1   1         30.55         14.94         3.71 o                         
  -4   1   1       4333.82       4120.07       112.06 o                         
  -3   1   1       1189.08       1685.88        14.61 o                         
  -2   1   1        688.53        972.01        49.65 o                         
  -1   1   1        984.92       1041.92         9.55 o                         
   0   1   1       5270.63       3881.70       273.14 o                         
   1   1   1          0.49         14.05         6.42 o                         
   2   1   1       1496.85       1847.17        21.24 o                         
   3   1   1        164.83        125.93         4.63 o                         
   4   1   1       1287.24       1095.38        11.21 o                         
   5   1   1        102.59        154.20         5.12 o                         
   6   1   1       2353.81       2445.53        81.21 o                         
   7   1   1         27.11         25.96         4.58 o                         
   8   1   1        187.80        187.04         6.45 o                         
   9   1   1        307.07        387.92        10.47 o                         
  10   1   1        276.09        198.91         7.79 o                         
  11   1   1         94.10        124.18         7.47 o                         
  12   1   1          1.30         18.65         6.76 o                         
  13   1   1         12.81         14.36         8.96 o                         
  14   1   1         24.29         11.40         7.24 o                         
  15   1   1         19.60         25.82         8.19 o                         
  16   1   1         11.82         21.87        11.97 o                         
 -17   2   1          3.38          7.29         7.08 o                         
 -16   2   1          0.45         -3.53         6.99 o                         
 -15   2   1          2.80         -6.68         6.68 o                         
 -14   2   1          0.58         -1.41         6.71 o                         
 -13   2   1         90.43        116.98        16.91 o                         
 -12   2   1         49.41         66.83         6.44 o                         
 -11   2   1        183.10        188.15         7.61 o                         
 -10   2   1          3.28         17.64         5.61 o                         
  -9   2   1         33.17         30.93         5.18 o                         
  -8   2   1        107.46        122.13         9.24 o                         
  -7   2   1          6.04          3.12         4.05 o                         
  -6   2   1        238.59        259.79         5.37 o                         
  -5   2   1        410.08        403.14         8.93 o                         
  -4   2   1         31.77         45.63         2.26 o                         
  -3   2   1          5.09         18.11         2.37 o                         
  -2   2   1         15.21         45.37         2.11 o                         
  -1   2   1       3112.65       3117.50        35.71 o                         
   0   2   1       3598.12       3384.05        34.10 o                         
   1   2   1       1641.60       1575.66        93.45 o                         
   2   2   1       2215.49       2205.13        27.78 o                         
   3   2   1       2432.49       2308.72        17.00 o                         
   4   2   1        446.05        500.04        18.93 o                         
   5   2   1       1221.41       1396.43        19.97 o                         
   6   2   1          6.22          3.35         3.64 o                         
   7   2   1       1249.94       1254.35        11.45 o                         
   8   2   1         34.76         36.24         5.12 o                         
   9   2   1          2.51          8.15         6.75 o                         
  10   2   1          7.38         14.63         5.80 o                         
  11   2   1          2.53         33.78        13.05 o                         
  12   2   1         12.44         31.01         6.96 o                         
  13   2   1         16.53          0.97         6.95 o                         
  14   2   1         15.83         20.07         7.05 o                         
  15   2   1         31.76         45.00         7.61 o                         
  16   2   1         12.02         11.53         7.65 o                         
 -17   3   1          0.85         -8.32        10.98 o                         
 -16   3   1          7.55          6.62         5.92 o                         
 -15   3   1         65.19         53.94         6.87 o                         
 -14   3   1         72.22         75.24        14.28 o                         
 -13   3   1          0.90          0.96         6.10 o                         
 -12   3   1          0.95         -0.05         5.91 o                         
 -11   3   1        385.99        417.10        23.90 o                         
 -10   3   1        428.06        435.34         8.68 o                         
  -9   3   1         79.64         59.24         5.69 o                         
  -8   3   1         70.69         91.53         5.70 o                         
  -7   3   1          3.06         16.33         3.48 o                         
  -6   3   1        902.73        775.55         6.13 o                         
  -5   3   1        698.28        739.81         4.80 o                         
  -4   3   1        978.87        960.94        19.07 o                         
  -3   3   1       1276.07       1480.22        18.29 o                         
  -2   3   1         86.32        128.07         5.91 o                         
  -1   3   1       6899.96       7197.68        81.11 o                         
   0   3   1        658.36        672.07         6.29 o                         
   1   3   1       8529.65       9524.03       154.99 o                         
   2   3   1         52.97         37.22        11.18 o                         
   3   3   1          2.62         14.53         3.06 o                         
   4   3   1        475.27        484.79        17.01 o                         
   5   3   1       1779.82       1856.63        26.24 o                         
   6   3   1       1330.62       1452.70        20.31 o                         
   7   3   1       1406.19       1392.08        41.07 o                         
   8   3   1         56.63         58.56         4.58 o                         
   9   3   1         83.61         72.72         5.70 o                         
  10   3   1        212.22        247.22        16.49 o                         
  11   3   1        684.03        641.26        11.93 o                         
  12   3   1         23.71         33.47         7.12 o                         
  13   3   1        105.75        121.60         8.06 o                         
  14   3   1          9.18         10.58         6.88 o                         
  15   3   1          1.57         -4.73         7.23 o                         
  16   3   1          0.01          5.48         7.73 o                         
 -16   4   1         17.63         12.84        11.98 o                         
 -15   4   1         28.13         45.58        10.35 o                         
 -14   4   1          1.34         11.99        11.31 o                         
 -13   4   1         51.22         49.15        10.17 o                         
 -12   4   1        139.31        136.79        11.29 o                         
 -11   4   1        118.71        129.12         6.60 o                         
 -10   4   1         15.46         15.34         5.27 o                         
  -9   4   1         45.37         44.59         4.94 o                         
  -8   4   1         31.94         39.04         4.30 o                         
  -7   4   1        251.09        282.12         6.97 o                         
  -6   4   1       1150.78       1222.43        31.18 o                         
  -5   4   1          0.02          3.37         2.18 o                         
  -4   4   1        108.51        123.04         8.63 o                         
  -3   4   1        746.51        747.98         6.23 o                         
  -2   4   1       1913.19       2203.75        30.62 o                         
  -1   4   1        774.11        829.93        54.81 o                         
   0   4   1        298.12        350.36        33.83 o                         
   1   4   1         53.75         32.75         2.54 o                         
   2   4   1       1061.54        988.08        48.17 o                         
   3   4   1          0.70         14.11         3.63 o                         
   4   4   1         92.77         87.06         3.63 o                         
   5   4   1        166.09        144.72         5.76 o                         
   6   4   1         11.20          9.07         3.59 o                         
   7   4   1        259.67        288.23         5.75 o                         
   8   4   1         61.99         63.20         4.61 o                         
   9   4   1         51.81         49.36         5.11 o                         
  10   4   1         31.15         36.29         5.51 o                         
  11   4   1         30.40         17.82         6.18 o                         
  12   4   1         33.38         39.23         6.70 o                         
  13   4   1          6.63          8.91         6.39 o                         
  14   4   1          0.13         -6.34         6.34 o                         
  15   4   1          2.03         -4.02         5.96 o                         
 -16   5   1         40.43         35.25        11.50 o                         
 -15   5   1         18.27         11.28        10.66 o                         
 -14   5   1         26.22         20.05        10.99 o                         
 -13   5   1          3.37          7.97        10.18 o                         
 -12   5   1         46.88         28.03        10.58 o                         
 -11   5   1         33.53         29.14         9.51 o                         
 -10   5   1         11.70         10.95         6.08 o                         
  -9   5   1         74.62         69.16         9.13 o                         
  -8   5   1         52.12         39.41         4.98 o                         
  -7   5   1        401.09        392.98         7.74 o                         
  -6   5   1         80.25         59.97         3.33 o                         
  -5   5   1          2.73          4.18         2.70 o                         
  -4   5   1        464.46        404.68        20.48 o                         
  -3   5   1          6.13          5.42         2.61 o                         
  -2   5   1         16.92         15.73         3.27 o                         
  -1   5   1         74.91         66.99         4.58 o                         
   0   5   1       1188.63       1121.51        22.36 o                         
   1   5   1         65.69         49.33         3.08 o                         
   2   5   1         12.16          5.81         2.88 o                         
   3   5   1         54.88         43.98         3.04 o                         
   4   5   1       1276.24       1304.21        20.15 o                         
   5   5   1          0.10          4.42         3.32 o                         
   6   5   1         21.79         12.87         3.47 o                         
   7   5   1          0.09          1.49         3.61 o                         
   8   5   1          9.66         10.82         4.31 o                         
   9   5   1         29.22         25.59         6.65 o                         
  10   5   1          2.36          6.01         4.26 o                         
  11   5   1         63.33         83.44        17.97 o                         
  12   5   1         84.77         71.43        10.59 o                         
  13   5   1          8.51         11.71        10.64 o                         
  14   5   1         25.21         38.05        11.20 o                         
  15   5   1         31.53         21.07        11.42 o                         
 -15   6   1         21.51         32.20        10.26 o                         
 -14   6   1          1.64          2.59        10.16 o                         
 -13   6   1         49.55         43.81        10.91 o                         
 -12   6   1        200.95        205.80        12.59 o                         
 -11   6   1        157.63        182.80         8.66 o                         
 -10   6   1         17.32         14.11         6.25 o                         
  -9   6   1         86.70         72.09         6.31 o                         
  -8   6   1        251.46        257.96         7.77 o                         
  -7   6   1        286.26        309.66        13.00 o                         
  -6   6   1        182.86        176.49         9.66 o                         
  -5   6   1        185.45        187.26        12.36 o                         
  -4   6   1         30.19         23.82         2.86 o                         
  -3   6   1        339.52        351.42        12.22 o                         
  -2   6   1        971.95        888.01        48.97 o                         
  -1   6   1         66.53         85.68         8.69 o                         
   0   6   1         74.51         72.26         5.00 o                         
   1   6   1         51.54         71.00         5.42 o                         
   2   6   1        479.72        469.37         6.33 o                         
   3   6   1         80.20         72.11         2.98 o                         
   4   6   1        354.21        340.92         5.53 o                         
   5   6   1        621.44        614.83        40.89 o                         
   6   6   1         45.37        122.60        32.40 o                         
   7   6   1        501.85        532.70        11.96 o                         
   8   6   1        615.10        620.67        32.40 o                         
   9   6   1        269.10        263.08        18.31 o                         
  10   6   1          3.35         19.12        11.38 o                         
  11   6   1        199.18        225.70         9.44 o                         
  12   6   1        163.77        168.28        12.22 o                         
  13   6   1         10.53         10.36        10.11 o                         
  14   6   1         12.29         19.04         9.39 o                         
 -14   7   1          2.24          7.30        10.00 o                         
 -13   7   1          0.27         -9.04        10.41 o                         
 -12   7   1          0.17          1.46         6.71 o                         
 -11   7   1          4.79          4.95         6.54 o                         
 -10   7   1          2.30          5.30         5.85 o                         
  -9   7   1         49.71         48.75         6.38 o                         
  -8   7   1          2.56          8.12         4.87 o                         
  -7   7   1          2.90          3.54         4.24 o                         
  -6   7   1          1.57         -0.49         3.92 o                         
  -5   7   1         36.18         28.24         4.10 o                         
  -4   7   1        100.04        128.50         5.67 o                         
  -3   7   1          0.23          4.24         3.46 o                         
  -2   7   1         14.09         27.24         5.96 o                         
  -1   7   1         22.23         44.94         5.74 o                         
   0   7   1        253.96        291.63        11.98 o                         
   1   7   1        338.87        299.70         7.61 o                         
   2   7   1         40.94         61.71        13.23 o                         
   3   7   1         26.29         75.56        18.71 o                         
   4   7   1       1027.38        983.20        50.13 o                         
   5   7   1         78.47         73.69        13.95 o                         
   6   7   1         59.64         53.63        10.31 o                         
   7   7   1        222.20        246.40        23.66 o                         
   8   7   1         22.83         22.91        12.00 o                         
   9   7   1         51.66         49.01         6.90 o                         
  10   7   1          4.80          3.21         6.71 o                         
  11   7   1          0.50          6.24         6.43 o                         
  12   7   1          0.21         -4.17         7.04 o                         
  13   7   1          5.17         13.26        10.50 o                         
 -13   8   1         15.47         22.24        10.66 o                         
 -12   8   1         37.00         37.15         9.82 o                         
 -11   8   1         55.33         99.54        10.65 o                         
 -10   8   1         29.98         25.62         6.51 o                         
  -9   8   1         58.51         38.37         5.30 o                         
  -8   8   1        152.31        134.00         5.77 o                         
  -7   8   1         91.71         96.42         5.30 o                         
  -6   8   1          2.13         12.64         6.29 o                         
  -5   8   1         79.03         52.79        10.30 o                         
  -4   8   1         58.51         57.24         6.05 o                         
  -3   8   1         24.75         13.80         5.01 o                         
  -2   8   1          0.47          0.19         5.02 o                         
  -1   8   1         12.90         22.97         5.57 o                         
   0   8   1          2.37         -2.43         5.43 o                         
   1   8   1        186.02        196.97         7.39 o                         
   2   8   1         14.12         20.42         5.61 o                         
   3   8   1          3.18          2.40         5.39 o                         
   4   8   1        220.41        202.88        19.43 o                         
   5   8   1        382.89        346.85         9.14 o                         
   6   8   1         12.32         15.51         6.37 o                         
   7   8   1        112.87        135.21        15.85 o                         
   8   8   1         76.35         87.98        10.31 o                         
   9   8   1         66.15         60.68        11.81 o                         
  10   8   1          0.77          3.82         6.71 o                         
  11   8   1         23.37         11.41        10.13 o                         
  12   8   1          0.06          2.68         9.15 o                         
 -12   9   1          4.39         -1.03        10.56 o                         
 -11   9   1          0.22          2.24         9.73 o                         
 -10   9   1          9.63         10.40         9.47 o                         
  -9   9   1          2.89         22.53        10.38 o                         
  -8   9   1          5.30         17.96         9.39 o                         
  -7   9   1          4.12          8.76         9.67 o                         
  -6   9   1         17.84         28.51         6.23 o                         
  -5   9   1          0.62          2.61         5.05 o                         
  -4   9   1          7.27          1.38         5.86 o                         
  -3   9   1          2.88          6.83         5.30 o                         
  -2   9   1         49.24         55.46         6.24 o                         
  -1   9   1         22.13         18.02         5.57 o                         
   0   9   1          0.80         -0.47         5.31 o                         
   1   9   1         14.25         10.37         5.75 o                         
   2   9   1          5.66         -4.91         5.94 o                         
   3   9   1          7.20          9.03         6.11 o                         
   4   9   1          0.74         -1.56         5.97 o                         
   5   9   1          0.76          3.77         6.88 o                         
   6   9   1         85.28        117.50         8.05 o                         
   7   9   1          4.88          4.64         6.40 o                         
   8   9   1          5.01          5.33         7.61 o                         
   9   9   1         43.53         38.44         9.07 o                         
  10   9   1         23.95         18.42         7.52 o                         
  11   9   1          2.77          0.48         9.22 o                         
 -10  10   1          0.16         11.53        10.48 o                         
  -9  10   1          0.00        -10.16        10.16 o                         
  -8  10   1         19.75          3.56         9.88 o                         
  -7  10   1          3.29          1.55         9.49 o                         
  -6  10   1         11.88         15.43        10.56 o                         
  -5  10   1          9.19          9.61        10.37 o                         
  -4  10   1          0.08         -0.23         8.69 o                         
  -3  10   1         21.76         24.67         6.14 o                         
  -2  10   1         40.01         61.37         6.93 o                         
  -1  10   1         42.46         47.92         9.36 o                         
   0  10   1          6.12          5.11         9.07 o                         
   1  10   1          1.64          7.42         8.46 o                         
   2  10   1        107.36        128.23         7.64 o                         
   3  10   1         77.76         83.51        11.20 o                         
   4  10   1          5.77          6.17         6.90 o                         
   5  10   1          1.10          5.19         6.86 o                         
   6  10   1         35.89         21.68        11.05 o                         
   7  10   1          5.22          0.00         9.48 o                         
   8  10   1          3.40          0.31         7.02 o                         
   9  10   1          8.37          9.39         9.00 o                         
  -7  11   1          0.48          1.14        10.03 o                         
  -6  11   1         66.67         40.18        12.05 o                         
  -5  11   1          2.15          0.00         9.43 o                         
  -4  11   1         12.92          0.39         9.92 o                         
  -3  11   1         17.72          6.61         9.98 o                         
  -2  11   1          0.02         -2.87         9.36 o                         
  -1  11   1          3.51         12.57         9.35 o                         
   0  11   1          7.77         80.44        42.38 o                         
   1  11   1          0.03         -6.46         8.17 o                         
   2  11   1          8.57          6.83         7.10 o                         
   3  11   1         25.34         39.86         7.44 o                         
   4  11   1          2.59          3.05         6.91 o                         
   5  11   1          0.12         -1.14         7.45 o                         
   6  11   1        100.67         81.73        18.67 o                         
   7  11   1          5.82          4.29         7.64 o                         
  -3  12   1         12.95          0.55        10.74 o                         
  -2  12   1         38.48         36.04        10.02 o                         
  -1  12   1         10.74          4.48        11.50 o                         
   0  12   1          0.04         -0.03         9.11 o                         
   1  12   1          0.02          6.59         8.83 o                         
   2  12   1         61.43         35.81        10.90 o                         
 -17   0   2         40.26         28.43        11.39 o                         
 -16   0   2        330.35        352.30        16.03 o                         
 -15   0   2        298.40        286.02        14.16 o                         
 -14   0   2         91.40         63.69         9.93 o                         
 -13   0   2          0.48          8.72         9.14 o                         
 -12   0   2        436.30        429.45        13.39 o                         
 -11   0   2         83.45         88.34         8.57 o                         
 -10   0   2         37.76         23.97         7.63 o                         
  -9   0   2        794.04        707.88        13.29 o                         
  -8   0   2       5749.04       5763.53        31.54 o                         
  -7   0   2       7833.61       9350.10        37.24 o                         
  -6   0   2         41.12         96.90         6.44 o                         
  -5   0   2      18754.52      19067.63        45.41 o                         
  -4   0   2      42553.31      44157.44       247.22 o                         
  -3   0   2      17909.18      19147.09       148.09 o                         
  -2   0   2        526.18        735.34         8.52 o                         
  -1   0   2      13683.86      14066.41       117.29 o                         
   0   0   2      20463.72      21069.95       134.21 o                         
   1   0   2       8134.20       6198.50       103.61 o                         
   2   0   2        160.46         50.55         3.60 o                         
   3   0   2        262.87        276.57         7.54 o                         
   4   0   2        116.21        117.10         6.77 o                         
   5   0   2        704.41        861.43        13.11 o                         
   6   0   2       2202.20       2357.15        21.23 o                         
   7   0   2        707.50        810.18        14.36 o                         
   8   0   2       1013.31        938.42        15.86 o                         
   9   0   2        318.88        405.67        12.29 o                         
  10   0   2          1.36         -5.66         8.36 o                         
  11   0   2        283.65        320.45        14.25 o                         
  12   0   2        986.20        909.11        19.97 o                         
  13   0   2          7.36         14.60         9.72 o                         
  14   0   2          0.43         -3.92        10.83 o                         
  15   0   2         28.46         34.42        11.66 o                         
  16   0   2         44.04         36.76        11.97 o                         
 -17   1   2         30.75         34.22         7.62 o                         
 -16   1   2          4.41         12.02         6.95 o                         
 -15   1   2         17.82         17.24         8.60 o                         
 -14   1   2          0.23          3.18         6.51 o                         
 -13   1   2        236.50        232.01        10.56 o                         
 -12   1   2        916.40        921.27        18.20 o                         
 -11   1   2        706.66        683.73        23.31 o                         
 -10   1   2        263.75        253.67         9.97 o                         
  -9   1   2        818.09        835.87        10.33 o                         
  -8   1   2       4201.06       4379.13        19.66 o                         
  -7   1   2       2446.89       2747.15        14.84 o                         
  -6   1   2        850.79       1081.60        19.88 o                         
  -5   1   2       1106.55       1231.25         8.91 o                         
  -4   1   2        267.06        324.73         4.98 o                         
  -3   1   2       1418.59       1512.38        10.92 o                         
  -2   1   2        634.11        649.42         8.16 o                         
  -1   1   2       6193.25       5820.14        19.20 o                         
   0   1   2       5133.90       4802.80        32.68 o                         
   1   1   2        958.03        778.23        18.78 o                         
   2   1   2        188.93        209.33         9.29 o                         
   3   1   2       1412.17       1608.91        22.96 o                         
   4   1   2       1151.77       1058.55         7.65 o                         
   5   1   2        939.31        796.38        12.49 o                         
   6   1   2       1207.90       1274.66        27.86 o                         
   7   1   2         79.94         80.51         5.69 o                         
   8   1   2        489.62        462.44         8.93 o                         
   9   1   2        374.53        363.48         8.73 o                         
  10   1   2        103.81        104.92         6.95 o                         
  11   1   2        553.33        589.59        33.66 o                         
  12   1   2         24.80         23.22         7.57 o                         
  13   1   2         16.79         20.02         6.96 o                         
  14   1   2         10.70         11.69         7.40 o                         
  15   1   2         14.39         16.14         7.70 o                         
  16   1   2          2.00          5.47         7.95 o                         
 -17   2   2          2.28         -6.13         7.14 o                         
 -16   2   2         48.70         48.19         7.78 o                         
 -15   2   2         42.97         35.63         7.81 o                         
 -14   2   2         67.93         62.90         7.01 o                         
 -13   2   2         29.96         34.26         6.73 o                         
 -12   2   2        653.62        596.31        23.35 o                         
 -11   2   2          2.20          8.30         5.50 o                         
 -10   2   2        111.91        122.42         6.32 o                         
  -9   2   2        296.11        269.77         7.02 o                         
  -8   2   2         47.10         49.21         4.82 o                         
  -7   2   2       2095.34       2049.85        43.13 o                         
  -6   2   2         12.73         29.48         7.16 o                         
  -5   2   2        323.27        394.69         4.53 o                         
  -4   2   2       1578.16       1737.69        12.30 o                         
  -3   2   2        407.77        368.34         6.80 o                         
  -2   2   2         99.38        101.61         4.23 o                         
  -1   2   2        698.94        826.42        41.96 o                         
   0   2   2      24398.12      24067.14       259.73 o                         
   1   2   2       1836.49       1777.39        40.01 o                         
   2   2   2        114.02        124.64         6.32 o                         
   3   2   2        289.04        178.43         8.72 o                         
   4   2   2        265.37        343.04         7.57 o                         
   5   2   2        150.50        178.44         7.09 o                         
   6   2   2         10.80         24.84         3.87 o                         
   7   2   2         96.54        104.97        10.42 o                         
   8   2   2          0.99          1.95         5.45 o                         
   9   2   2         92.70         91.14         6.44 o                         
  10   2   2         23.36         20.88         6.30 o                         
  11   2   2         93.50         80.55         7.47 o                         
  12   2   2        493.73        533.50        11.98 o                         
  13   2   2          0.49         -5.13         7.13 o                         
  14   2   2         51.22         75.36         7.91 o                         
  15   2   2         85.49         68.72         8.57 o                         
  16   2   2         43.66         45.99        13.27 o                         
 -17   3   2        133.62        134.80        14.77 o                         
 -16   3   2          4.29         22.10        10.91 o                         
 -15   3   2         33.07         42.35        11.94 o                         
 -14   3   2        268.33        216.35        46.49 o                         
 -13   3   2        271.39        187.48        38.54 o                         
 -12   3   2         62.59         88.18         7.49 o                         
 -11   3   2        488.58        520.88         9.62 o                         
 -10   3   2        136.78        151.94         6.34 o                         
  -9   3   2         13.96         16.69         6.03 o                         
  -8   3   2        524.87        515.85         9.47 o                         
  -7   3   2        631.32        633.85         6.20 o                         
  -6   3   2        949.87        960.74        10.66 o                         
  -5   3   2       1861.08       1693.63        12.03 o                         
  -4   3   2        168.41        233.33        10.18 o                         
  -3   3   2        518.28        379.19         6.80 o                         
  -2   3   2       4449.14       4687.05        66.62 o                         
  -1   3   2       1034.16        831.91        20.13 o                         
   0   3   2         49.73         93.67         9.82 o                         
   1   3   2       1575.57       1471.34        46.97 o                         
   2   3   2         64.38         54.03         3.59 o                         
   3   3   2        123.37        168.17         3.99 o                         
   4   3   2        345.17        380.17         7.22 o                         
   5   3   2       1022.71       1087.73        13.65 o                         
   6   3   2        482.55        555.10         7.02 o                         
   7   3   2        131.05        125.92         5.02 o                         
   8   3   2          0.00         -1.29         4.25 o                         
   9   3   2         66.08         62.81         7.03 o                         
  10   3   2        480.21        534.95        28.87 o                         
  11   3   2        240.47        223.77        13.00 o                         
  12   3   2         25.95         32.35         9.58 o                         
  13   3   2        172.76        174.08         9.19 o                         
  14   3   2         38.46         40.29        12.92 o                         
  15   3   2          0.34          2.09         7.31 o                         
 -17   4   2          0.42          5.71        11.79 o                         
 -16   4   2         11.23         18.57        11.60 o                         
 -15   4   2          4.08         -1.41        10.55 o                         
 -14   4   2          0.26         16.35        10.03 o                         
 -13   4   2        109.12        154.80        10.09 o                         
 -12   4   2        160.94        140.28        12.07 o                         
 -11   4   2         68.12         88.89        10.16 o                         
 -10   4   2       1084.56        949.10        18.10 o                         
  -9   4   2       1196.42       1246.28        60.26 o                         
  -8   4   2          8.76         53.33         6.68 o                         
  -7   4   2       1209.87       1324.90        19.15 o                         
  -6   4   2       1900.07       1733.12        18.11 o                         
  -5   4   2          3.05         18.75         4.46 o                         
  -4   4   2        149.38         90.10         3.87 o                         
  -3   4   2         75.15        114.63         3.97 o                         
  -2   4   2        846.99        951.05        21.05 o                         
  -1   4   2       1342.59       1322.37         7.56 o                         
   0   4   2        109.98         93.86         4.05 o                         
   1   4   2        609.90        696.84        15.23 o                         
   2   4   2       2206.05       1751.49        29.18 o                         
   3   4   2        286.85        330.15        18.77 o                         
   4   4   2        293.03        345.99        15.58 o                         
   5   4   2       1157.40       1092.69        19.31 o                         
   6   4   2        338.39        311.05         6.83 o                         
   7   4   2         29.90         15.25         4.21 o                         
   8   4   2          1.93          2.95         4.32 o                         
   9   4   2        151.51        161.50        13.17 o                         
  10   4   2        273.62        266.95         7.17 o                         
  11   4   2          7.03          2.77         6.45 o                         
  12   4   2         35.34         29.09         6.89 o                         
  13   4   2          2.30          3.31         7.10 o                         
  14   4   2          3.62         -1.28         8.27 o                         
  15   4   2          0.10          1.26         6.66 o                         
 -16   5   2          0.15          8.30        11.40 o                         
 -15   5   2         18.35         22.40        11.47 o                         
 -14   5   2        118.77        132.56        12.86 o                         
 -13   5   2         77.09         66.02        10.47 o                         
 -12   5   2         28.55         34.17        10.75 o                         
 -11   5   2        114.33        107.05        10.90 o                         
 -10   5   2         22.12          8.49         8.80 o                         
  -9   5   2         76.40         96.18         5.90 o                         
  -8   5   2         63.06         47.77         7.82 o                         
  -7   5   2        417.09        410.52        14.87 o                         
  -6   5   2       1561.90       1670.04        18.59 o                         
  -5   5   2       1118.02       1195.82        53.72 o                         
  -4   5   2         30.14         84.75         8.48 o                         
  -3   5   2       1257.74       1266.95        25.30 o                         
  -2   5   2       2391.78       2665.28        51.80 o                         
  -1   5   2       1660.67       1637.31        49.78 o                         
   0   5   2        285.99        399.53        66.48 o                         
   1   5   2       3375.22       3375.25        47.78 o                         
   2   5   2        199.13        203.83        19.47 o                         
   3   5   2          1.08          2.48         3.05 o                         
   4   5   2         10.11          8.69         3.27 o                         
   5   5   2          3.50         -1.95         3.58 o                         
   6   5   2         28.48         26.10         4.03 o                         
   7   5   2        124.55        139.64         6.42 o                         
   8   5   2          4.02          9.10         4.32 o                         
   9   5   2          3.84          6.25         4.83 o                         
  10   5   2        280.18        242.49        28.62 o                         
  11   5   2        160.41        132.26        16.45 o                         
  12   5   2         14.26         37.10         6.05 o                         
  13   5   2        128.52        179.56        14.09 o                         
  14   5   2         29.38          3.51        10.29 o                         
 -15   6   2          0.16          7.89        10.39 o                         
 -14   6   2          5.94          2.86        10.34 o                         
 -13   6   2         45.82         39.32        10.25 o                         
 -12   6   2         54.55         61.87        10.67 o                         
 -11   6   2         12.70         10.88         9.97 o                         
 -10   6   2        304.86        287.38        12.56 o                         
  -9   6   2        510.61        486.23        35.76 o                         
  -8   6   2         16.33         35.15         6.91 o                         
  -7   6   2        219.93        212.70         5.62 o                         
  -6   6   2         97.20         88.57         4.56 o                         
  -5   6   2        259.52        243.76        13.22 o                         
  -4   6   2          8.42         12.10         3.30 o                         
  -3   6   2         46.31         46.74         4.19 o                         
  -2   6   2         95.26         97.30         5.14 o                         
  -1   6   2        198.97        183.18         5.62 o                         
   0   6   2         19.35         22.37         4.44 o                         
   1   6   2         82.77         94.81        15.92 o                         
   2   6   2        810.67        862.49        50.36 o                         
   3   6   2        827.55        730.50        19.22 o                         
   4   6   2          7.70         37.68         3.95 o                         
   5   6   2        160.92        225.03        23.53 o                         
   6   6   2        205.36        153.03        11.12 o                         
   7   6   2        415.96        358.81        38.10 o                         
   8   6   2         72.01         75.24        15.08 o                         
   9   6   2         46.02         82.47        28.28 o                         
  10   6   2        220.88        201.80        11.34 o                         
  11   6   2          1.30         12.80         6.68 o                         
  12   6   2          8.59          6.76         7.39 o                         
  13   6   2         12.20          2.94        13.68 o                         
  14   6   2         12.65         19.40         9.47 o                         
 -14   7   2         32.62         30.92        10.50 o                         
 -13   7   2         11.13          9.69        10.47 o                         
 -12   7   2          6.09          6.73         9.41 o                         
 -11   7   2        315.81        307.59        14.20 o                         
 -10   7   2        112.39        142.29        22.78 o                         
  -9   7   2        102.69        103.20         7.44 o                         
  -8   7   2        224.95        212.77        12.50 o                         
  -7   7   2        270.66        304.83        13.11 o                         
  -6   7   2         19.41         22.56         5.41 o                         
  -5   7   2         13.34         12.76         3.73 o                         
  -4   7   2         16.84          9.94         3.42 o                         
  -3   7   2          2.52          0.97         4.48 o                         
  -2   7   2         46.36         56.25         5.62 o                         
  -1   7   2         71.55         80.20         7.92 o                         
   0   7   2        199.57        236.63         7.19 o                         
   1   7   2        430.05        430.18         8.37 o                         
   2   7   2        161.44        163.75        18.68 o                         
   3   7   2        549.42        561.59        45.01 o                         
   4   7   2        465.98        520.28        16.53 o                         
   5   7   2         28.74         22.74         9.43 o                         
   6   7   2         16.20         12.66        10.13 o                         
   7   7   2         57.00         71.05        10.19 o                         
   8   7   2         64.93         68.75         6.63 o                         
   9   7   2          3.30         11.43         6.38 o                         
  10   7   2          3.90          6.20         6.32 o                         
  11   7   2         18.58          7.50         6.44 o                         
  12   7   2         10.59          3.56         7.41 o                         
  13   7   2         11.15         -0.03         9.81 o                         
 -13   8   2         14.88         16.09        10.16 o                         
 -12   8   2         34.86         30.91         7.20 o                         
 -11   8   2         86.61         69.08         7.56 o                         
 -10   8   2          6.96         -0.78         5.05 o                         
  -9   8   2         31.55         33.06         7.41 o                         
  -8   8   2         74.18         86.34         7.06 o                         
  -7   8   2          0.11          3.05         6.18 o                         
  -6   8   2         30.02         30.07         8.21 o                         
  -5   8   2        218.33        206.89        12.27 o                         
  -4   8   2         69.66         78.81         9.91 o                         
  -3   8   2        175.60        197.41        30.64 o                         
  -2   8   2          0.49          8.38         5.42 o                         
  -1   8   2        118.01        122.91         6.87 o                         
   0   8   2        135.99        132.95        10.30 o                         
   1   8   2        138.03        133.58        10.85 o                         
   2   8   2         96.75         93.24        17.07 o                         
   3   8   2         62.65         74.38         6.42 o                         
   4   8   2        250.10        247.36         9.16 o                         
   5   8   2         21.83         28.87         6.65 o                         
   6   8   2         68.39         69.94         6.97 o                         
   7   8   2         87.65         91.39        11.33 o                         
   8   8   2         32.80         25.72         9.99 o                         
   9   8   2         70.89         65.72        11.00 o                         
  10   8   2          0.50          2.45        10.32 o                         
  11   8   2         28.40         32.63        10.95 o                         
 -12   9   2          1.01          8.49        15.47 o                         
 -11   9   2         20.23         29.07        10.11 o                         
 -10   9   2         76.61         61.97        11.59 o                         
  -9   9   2         32.26         48.88        10.67 o                         
  -8   9   2         88.30         77.23        11.53 o                         
  -7   9   2        106.68        103.36        11.65 o                         
  -6   9   2         19.70         39.15        10.35 o                         
  -5   9   2         15.47         15.58         9.84 o                         
  -4   9   2        122.66        146.20        11.67 o                         
  -3   9   2         63.38         49.17         9.44 o                         
  -2   9   2         19.69          7.63         9.16 o                         
  -1   9   2         10.95          8.61         8.84 o                         
   0   9   2          1.18          5.23         5.76 o                         
   1   9   2          9.83          7.91         5.39 o                         
   2   9   2         50.91         61.81         6.69 o                         
   3   9   2        182.92        194.10        20.46 o                         
   4   9   2         67.12         74.74         6.63 o                         
   5   9   2         71.64         69.54         7.30 o                         
   6   9   2          0.67          4.70         8.81 o                         
   7   9   2          0.56          6.54         6.77 o                         
   8   9   2        103.54         94.55         8.06 o                         
   9   9   2         14.92          8.06         7.59 o                         
  10   9   2          0.01          4.71        11.71 o                         
 -10  10   2         24.86         29.87        10.08 o                         
  -9  10   2         31.15         32.38        10.37 o                         
  -8  10   2          0.36         -7.13         9.49 o                         
  -7  10   2          2.90          9.83         9.44 o                         
  -6  10   2          0.01         -4.25        10.35 o                         
  -5  10   2          2.45          5.15         9.16 o                         
  -4  10   2          0.59         -9.70         9.70 o                         
  -3  10   2         14.98         12.90        10.83 o                         
  -2  10   2          2.40          1.76         9.84 o                         
  -1  10   2         23.23         26.72        10.92 o                         
   0  10   2         17.81         21.66        10.16 o                         
   1  10   2         38.42         68.28        10.78 o                         
   2  10   2         80.45         99.50        10.98 o                         
   3  10   2         66.03         64.07         7.08 o                         
   4  10   2          3.38          5.19         6.80 o                         
   5  10   2          1.05          3.66         5.57 o                         
   6  10   2          4.48          4.93         7.14 o                         
   7  10   2          9.83         10.03        10.20 o                         
   8  10   2          7.26          5.24         7.26 o                         
  -7  11   2          1.13          4.75        10.66 o                         
  -6  11   2         18.07         38.39        11.53 o                         
  -5  11   2          3.08          9.87         9.88 o                         
  -4  11   2          6.89         13.72        10.23 o                         
  -3  11   2          2.97         -2.33        10.15 o                         
  -2  11   2         21.71         44.60        11.01 o                         
  -1  11   2         23.88         35.21        11.01 o                         
   0  11   2          1.33         -7.44         8.80 o                         
   1  11   2         19.89         15.80         9.18 o                         
   2  11   2         61.63         49.95        11.04 o                         
   3  11   2          8.66          0.10        10.42 o                         
   4  11   2          7.79         -0.05        10.20 o                         
   5  11   2          2.03          6.84         9.12 o                         
   6  11   2         15.09         20.86        12.07 o                         
  -2  12   2          0.06          0.87        11.18 o                         
  -1  12   2          1.02         -7.80        10.00 o                         
   0  12   2          0.02          0.06         9.35 o                         
   1  12   2          1.10          5.45        10.38 o                         
 -18   1   3          5.91          1.21         7.72 o                         
 -17   1   3          1.35          5.51         7.42 o                         
 -16   1   3          3.65          3.96         7.30 o                         
 -15   1   3         40.84         27.48         6.77 o                         
 -14   1   3         10.91          9.21         6.57 o                         
 -13   1   3         39.93         32.23         6.83 o                         
 -12   1   3        327.81        356.84         9.14 o                         
 -11   1   3        126.55        107.62         6.78 o                         
 -10   1   3        247.18        313.51        11.01 o                         
  -9   1   3         22.97         45.04         5.31 o                         
  -8   1   3        145.12        106.04         5.22 o                         
  -7   1   3       1218.62       1444.29        45.57 o                         
  -6   1   3          5.15          6.52         4.47 o                         
  -5   1   3        222.90        172.67         4.68 o                         
  -4   1   3         14.76         12.23         2.47 o                         
  -3   1   3         44.86         50.61         3.51 o                         
  -2   1   3         87.75         74.48         3.67 o                         
  -1   1   3        203.34        202.23         9.55 o                         
   0   1   3        814.75        707.21        11.53 o                         
   1   1   3       4339.41       4243.40        35.38 o                         
   2   1   3        541.57        499.82         7.68 o                         
   3   1   3         15.11         16.45         3.29 o                         
   4   1   3         16.39         23.37         3.81 o                         
   5   1   3       2873.70       3136.05        65.53 o                         
   6   1   3         78.70         85.23         5.78 o                         
   7   1   3        439.75        474.93         9.00 o                         
   8   1   3         25.69          9.92         5.78 o                         
   9   1   3         24.10         15.18         6.30 o                         
  10   1   3         46.53         69.36         7.01 o                         
  11   1   3        201.78        205.90        19.37 o                         
  12   1   3         49.40         71.62        23.86 o                         
  13   1   3         66.83         91.50        15.99 o                         
  14   1   3          5.07          6.86         7.50 o                         
  15   1   3         26.06         39.00        19.19 o                         
 -17   2   3          5.46          7.56         6.37 o                         
 -16   2   3          4.11          4.95         6.29 o                         
 -15   2   3         17.42         19.99         6.32 o                         
 -14   2   3          1.49          4.46         5.91 o                         
 -13   2   3        246.62        295.40         9.07 o                         
 -12   2   3         70.22         69.82         6.42 o                         
 -11   2   3          0.05         -0.19         5.57 o                         
 -10   2   3         20.25         14.86         4.97 o                         
  -9   2   3        148.90        176.56        11.90 o                         
  -8   2   3         49.28         49.82         4.87 o                         
  -7   2   3         41.72         37.71         3.58 o                         
  -6   2   3        144.09        126.36         3.84 o                         
  -5   2   3        302.79        256.54        10.88 o                         
  -4   2   3        113.95         81.66         5.55 o                         
  -3   2   3        923.78       1057.24        16.73 o                         
  -2   2   3       1558.17       1357.35        62.20 o                         
  -1   2   3       5685.68       5906.04        96.40 o                         
   0   2   3        139.60        156.60         4.11 o                         
   1   2   3       1257.27       1280.80        16.62 o                         
   2   2   3       2114.43       2219.18        42.23 o                         
   3   2   3       2160.74       2127.01        38.84 o                         
   4   2   3         92.92         54.47         3.94 o                         
   5   2   3        291.97        317.66        11.79 o                         
   6   2   3         22.06         22.45         4.21 o                         
   7   2   3         52.90         53.84         4.86 o                         
   8   2   3         42.10         39.81         5.99 o                         
   9   2   3         31.83         28.82         6.01 o                         
  10   2   3         68.28         72.68         9.68 o                         
  11   2   3         83.90         91.17        10.20 o                         
  12   2   3          0.50          3.85         6.89 o                         
  13   2   3          1.62          9.59         7.33 o                         
  14   2   3         43.57         47.83         8.61 o                         
  15   2   3         45.88         56.98         8.45 o                         
 -17   3   3          0.13          7.55        11.55 o                         
 -16   3   3          0.72         -5.03        10.57 o                         
 -15   3   3         13.08         12.93        10.41 o                         
 -14   3   3         11.93          7.26         9.49 o                         
 -13   3   3         15.34         14.72        10.35 o                         
 -12   3   3         64.72         38.87         5.50 o                         
 -11   3   3         29.59         20.99         7.37 o                         
 -10   3   3         14.84         15.80         4.05 o                         
  -9   3   3        175.09        202.92         5.16 o                         
  -8   3   3        866.25        773.33        20.54 o                         
  -7   3   3          8.79         43.02         4.32 o                         
  -6   3   3          0.10          0.87         2.93 o                         
  -5   3   3        906.90        913.93         9.81 o                         
  -4   3   3        265.67        256.61        14.45 o                         
  -3   3   3        298.73        337.52         6.25 o                         
  -2   3   3        468.50        359.58        11.36 o                         
  -1   3   3         74.55        121.18         5.58 o                         
   0   3   3         25.96         23.26         2.81 o                         
   1   3   3        845.84        827.45        16.23 o                         
   2   3   3       1917.92       1882.21        57.54 o                         
   3   3   3       1442.95       1501.06        52.00 o                         
   4   3   3        316.14        363.38         9.28 o                         
   5   3   3        396.78        452.23        18.35 o                         
   6   3   3        611.06        679.36         8.12 o                         
   7   3   3        381.00        331.56         6.69 o                         
   8   3   3         74.11         85.32         6.22 o                         
   9   3   3          2.04          2.60         5.87 o                         
  10   3   3          0.43          2.82         6.33 o                         
  11   3   3          1.41          3.03         6.25 o                         
  12   3   3          2.59         13.04         7.10 o                         
  13   3   3         81.85         53.39         7.94 o                         
  14   3   3         45.59         58.49        10.17 o                         
 -17   4   3          5.95         15.52        11.65 o                         
 -16   4   3         14.71          9.75        10.53 o                         
 -15   4   3         29.50         30.10        10.70 o                         
 -14   4   3         38.72         17.21        10.64 o                         
 -13   4   3        138.01        129.81        12.10 o                         
 -12   4   3        166.78        181.97        12.41 o                         
 -11   4   3         33.33         44.81        10.11 o                         
 -10   4   3        254.35        249.47        13.94 o                         
  -9   4   3        320.55        335.46        17.16 o                         
  -8   4   3         87.14        101.76         6.05 o                         
  -7   4   3        281.87        293.19         8.21 o                         
  -6   4   3        202.97        184.75         4.97 o                         
  -5   4   3         77.08        101.06         6.12 o                         
  -4   4   3         13.20          9.40         2.32 o                         
  -3   4   3         38.49         31.83         2.61 o                         
  -2   4   3         39.05         49.44         2.91 o                         
  -1   4   3       1017.15        895.34        27.93 o                         
   0   4   3       3189.93       2967.17        29.19 o                         
   1   4   3         99.08         77.55        28.19 o                         
   2   4   3         21.01         26.60        10.27 o                         
   3   4   3          8.79          9.09         3.33 o                         
   4   4   3        327.80        323.00         9.11 o                         
   5   4   3        450.68        427.15         6.65 o                         
   6   4   3        401.79        454.51        17.91 o                         
   7   4   3          7.25          5.38         4.43 o                         
   8   4   3         29.88         25.71         5.22 o                         
   9   4   3          0.04         -0.37         4.89 o                         
  10   4   3         10.33          5.72         5.44 o                         
  11   4   3         15.94         32.22         7.00 o                         
  12   4   3         38.41         41.95         7.60 o                         
  13   4   3          2.29          4.17         7.41 o                         
  14   4   3          0.25         16.07        11.62 o                         
 -16   5   3          2.65         -0.69        10.76 o                         
 -15   5   3          1.82         -1.44        10.71 o                         
 -14   5   3         15.98         22.55        10.37 o                         
 -13   5   3          0.88          6.33        10.37 o                         
 -12   5   3         18.94         10.95         9.93 o                         
 -11   5   3         30.16         28.26         9.55 o                         
 -10   5   3         21.39         11.28         9.09 o                         
  -9   5   3         17.46         22.25         5.33 o                         
  -8   5   3          6.45          4.64         4.15 o                         
  -7   5   3          6.60         20.57         4.07 o                         
  -6   5   3          9.38         13.12         2.92 o                         
  -5   5   3        271.17        252.11         5.30 o                         
  -4   5   3        195.19        213.75        12.83 o                         
  -3   5   3        106.76         70.94         3.11 o                         
  -2   5   3        101.50         89.73         8.36 o                         
  -1   5   3        102.45         97.05         5.37 o                         
   0   5   3       2121.73       2177.21        49.69 o                         
   1   5   3         97.53        119.06         4.98 o                         
   2   5   3         51.51         48.52         4.08 o                         
   3   5   3         62.38         57.39         3.90 o                         
   4   5   3        574.48        564.10        12.83 o                         
   5   5   3         68.82         66.81         4.45 o                         
   6   5   3        132.64        118.87         5.25 o                         
   7   5   3         14.48          7.76         4.45 o                         
   8   5   3         24.38         35.90         4.96 o                         
   9   5   3          0.31          6.01         5.38 o                         
  10   5   3         80.31         69.84         6.00 o                         
  11   5   3         38.77         37.67         5.58 o                         
  12   5   3         48.15         40.45        11.14 o                         
  13   5   3         12.96         11.51        11.37 o                         
 -15   6   3          6.07          6.45         9.66 o                         
 -14   6   3          0.33         -0.47        10.12 o                         
 -13   6   3         12.63         19.49        10.65 o                         
 -12   6   3        147.20        120.06        11.98 o                         
 -11   6   3        123.83        142.07        11.28 o                         
 -10   6   3          0.29          1.22         9.45 o                         
  -9   6   3          0.02          8.80         6.36 o                         
  -8   6   3        521.91        512.54        10.24 o                         
  -7   6   3        333.91        295.61         6.36 o                         
  -6   6   3        248.53        235.45        16.38 o                         
  -5   6   3         80.57         68.71         5.31 o                         
  -4   6   3         78.27         70.50         5.17 o                         
  -3   6   3        400.57        368.57        17.63 o                         
  -2   6   3          6.98          2.65         3.54 o                         
  -1   6   3        469.05        502.38        30.91 o                         
   0   6   3         77.20         73.32         4.82 o                         
   1   6   3        476.17        451.49        46.09 o                         
   2   6   3        262.06        290.19        35.70 o                         
   3   6   3        266.68        244.31        32.97 o                         
   4   6   3       1766.89       1650.26       105.39 o                         
   5   6   3        273.86        286.54        15.19 o                         
   6   6   3          1.11         17.65         4.51 o                         
   7   6   3        558.56        509.51        66.63 o                         
   8   6   3        201.39        189.30        27.93 o                         
   9   6   3        173.33        186.29        21.74 o                         
  10   6   3          2.49          8.19         6.90 o                         
  11   6   3          1.29          4.35         7.11 o                         
  12   6   3          8.45         19.18        11.83 o                         
  13   6   3          0.96         26.82        11.22 o                         
 -14   7   3          2.69          7.35        11.13 o                         
 -13   7   3          9.88          2.44        10.90 o                         
 -12   7   3         47.73         43.07        12.02 o                         
 -11   7   3          0.36          5.18         7.54 o                         
 -10   7   3         15.30         35.24         6.94 o                         
  -9   7   3          0.79         10.37         6.23 o                         
  -8   7   3         45.09         18.42         6.18 o                         
  -7   7   3         76.08         80.45         6.51 o                         
  -6   7   3          8.86          8.19         5.45 o                         
  -5   7   3         57.11         57.54         5.57 o                         
  -4   7   3        375.71        375.10        11.00 o                         
  -3   7   3        358.62        302.31        10.74 o                         
  -2   7   3        203.62        266.72        13.20 o                         
  -1   7   3        986.12       1029.97        18.92 o                         
   0   7   3       1263.83       1247.14        14.96 o                         
   1   7   3        269.02        242.20        25.25 o                         
   2   7   3         54.98         83.28        14.60 o                         
   3   7   3        398.81        416.73        70.33 o                         
   4   7   3        694.56        660.91        16.48 o                         
   5   7   3         21.94         33.63        10.66 o                         
   6   7   3         15.19          6.22         9.06 o                         
   7   7   3         11.96         12.29        10.25 o                         
   8   7   3          5.84         -0.28         9.55 o                         
   9   7   3          4.52         -5.03        10.08 o                         
  10   7   3          0.56          5.90         9.99 o                         
  11   7   3         66.10         60.11         8.64 o                         
  12   7   3         43.55         51.72         7.41 o                         
 -13   8   3         20.25          8.34         9.93 o                         
 -12   8   3         40.16         38.05        14.87 o                         
 -11   8   3         46.02         48.52        12.12 o                         
 -10   8   3          0.95         -1.04         6.80 o                         
  -9   8   3         10.21          6.16         6.69 o                         
  -8   8   3         72.56         56.17        12.27 o                         
  -7   8   3         40.94         44.04         6.87 o                         
  -6   8   3          9.92          7.67        10.05 o                         
  -5   8   3         49.14         38.03        10.24 o                         
  -4   8   3          0.37          8.29        10.04 o                         
  -3   8   3          8.58         -1.96         8.76 o                         
  -2   8   3         22.88         30.66         9.75 o                         
  -1   8   3          7.16         -2.80         9.58 o                         
   0   8   3        162.74        144.93        10.80 o                         
   1   8   3        214.76        234.10        11.95 o                         
   2   8   3          2.60         10.96         9.91 o                         
   3   8   3         10.43          9.22         5.49 o                         
   4   8   3        215.16        217.70         7.80 o                         
   5   8   3         57.49         59.12        15.87 o                         
   6   8   3          0.03         -8.28         9.85 o                         
   7   8   3         19.93         17.81         9.78 o                         
   8   8   3          5.38          9.76        10.07 o                         
   9   8   3          1.00         -1.69         9.60 o                         
  10   8   3          9.40         14.43        10.40 o                         
  11   8   3          2.25          0.74         9.91 o                         
 -12   9   3          4.21         -6.37         7.55 o                         
 -11   9   3          4.58          9.35         7.30 o                         
 -10   9   3          9.69         22.84         7.42 o                         
  -9   9   3         14.67         21.94        10.87 o                         
  -8   9   3          0.00        -10.08        10.08 o                         
  -7   9   3          6.63         18.85        11.50 o                         
  -6   9   3        105.44        110.14        12.01 o                         
  -5   9   3          5.16         15.53        10.70 o                         
  -4   9   3          1.81          3.89         9.40 o                         
  -3   9   3         49.05         34.14        10.31 o                         
  -2   9   3          6.56          5.75         9.13 o                         
  -1   9   3          1.02          9.53         9.78 o                         
   0   9   3          0.03         -8.90         8.90 o                         
   1   9   3          4.89         16.81         9.12 o                         
   2   9   3         21.86         37.54         9.99 o                         
   3   9   3         11.99         16.58         9.91 o                         
   4   9   3         12.14          9.83        10.06 o                         
   5   9   3         53.92         63.70        11.20 o                         
   6   9   3         68.98         82.96         7.18 o                         
   7   9   3          1.46          9.41        12.65 o                         
   8   9   3         21.55         26.97         7.18 o                         
   9   9   3         14.97          6.12        11.11 o                         
 -10  10   3          0.26         24.56        10.70 o                         
  -9  10   3          1.44          5.89         9.82 o                         
  -8  10   3          1.70          9.39        11.51 o                         
  -7  10   3         19.91         -6.94        11.05 o                         
  -6  10   3         68.49         92.99        11.64 o                         
  -5  10   3          9.16          5.00        10.14 o                         
  -4  10   3         47.99         59.65        11.77 o                         
  -3  10   3         17.72         21.49        11.02 o                         
  -2  10   3        145.37        168.16        13.76 o                         
  -1  10   3         69.93         73.29        11.37 o                         
   0  10   3          4.63          5.68         9.73 o                         
   1  10   3         12.07         15.09         9.19 o                         
   2  10   3         86.46         97.77        11.75 o                         
   3  10   3          7.84         -5.58        10.00 o                         
   4  10   3         11.84          2.00        11.37 o                         
   5  10   3         12.85         13.81        11.07 o                         
   6  10   3         18.84          4.13        11.86 o                         
   7  10   3          1.44          0.87        10.50 o                         
  -7  11   3          3.61          2.67        11.11 o                         
  -6  11   3         30.21         19.26        11.32 o                         
  -5  11   3         21.07         30.13        10.80 o                         
  -4  11   3          0.52         18.03        10.86 o                         
  -3  11   3          0.42         -1.83        10.44 o                         
  -2  11   3          0.81         10.18        11.98 o                         
  -1  11   3         16.32         33.19        11.09 o                         
   0  11   3          9.20          2.29        10.37 o                         
   1  11   3          0.05         11.30        11.30 o                         
   2  11   3         53.33         53.19        12.31 o                         
   3  11   3         23.31         73.92        12.01 o                         
   4  11   3          3.05          3.87        10.10 o                         
   5  11   3          9.47         11.10        12.48 o                         
 -18   0   4         37.82         32.88        10.55 o                         
 -17   0   4          6.62          4.54        10.38 o                         
 -16   0   4         18.42         30.20        10.36 o                         
 -15   0   4          2.05          5.86        10.01 o                         
 -14   0   4        151.40        164.12        11.25 o                         
 -13   0   4         45.26         13.96         8.14 o                         
 -12   0   4        370.75        384.04        13.61 o                         
 -11   0   4        395.23        345.02        11.78 o                         
 -10   0   4         28.00          9.31         6.92 o                         
  -9   0   4       1015.03        857.86        14.93 o                         
  -8   0   4       1478.08       1784.61        19.03 o                         
  -7   0   4       8513.17       8155.85        37.15 o                         
  -6   0   4        467.87        419.29         9.89 o                         
  -5   0   4        855.79        853.28         7.00 o                         
  -4   0   4       1547.04       1718.49         8.90 o                         
  -3   0   4       1832.64       1463.17         7.89 o                         
  -2   0   4       1729.89       1866.74       113.17 o                         
  -1   0   4       1004.23        886.04        25.47 o                         
   0   0   4       2914.74       2500.58        54.44 o                         
   1   0   4        175.22        169.86         5.09 o                         
   2   0   4        804.51        739.44         6.38 o                         
   3   0   4          0.41          5.63         5.88 o                         
   4   0   4         31.09         37.57         7.05 o                         
   5   0   4        619.28        645.77        13.42 o                         
   6   0   4         30.00         37.77         8.11 o                         
   7   0   4         36.09         54.37         8.94 o                         
   8   0   4         18.37         11.15         9.24 o                         
   9   0   4        316.61        346.79        14.01 o                         
  10   0   4         77.70         58.74        10.83 o                         
  11   0   4         51.13         55.24        10.70 o                         
  12   0   4        201.59        208.86        12.85 o                         
  13   0   4          3.62          0.53        10.33 o                         
  14   0   4         15.49         14.78        11.96 o                         
 -18   1   4         10.76          6.88         6.71 o                         
 -17   1   4          7.28          3.39         7.13 o                         
 -16   1   4         93.67         83.14         7.82 o                         
 -15   1   4        134.94        138.39         8.35 o                         
 -14   1   4          2.58          0.62         5.71 o                         
 -13   1   4          0.77         -4.71         4.71 o                         
 -12   1   4        951.29        887.80        21.99 o                         
 -11   1   4        635.76        648.60        10.38 o                         
 -10   1   4         73.85         50.47         5.46 o                         
  -9   1   4        320.54        316.14        17.69 o                         
  -8   1   4       2803.19       2830.84        52.44 o                         
  -7   1   4        412.02        519.99        27.30 o                         
  -6   1   4         52.38         79.68         4.84 o                         
  -5   1   4        359.37        299.28         5.80 o                         
  -4   1   4          5.92         22.77         7.68 o                         
  -3   1   4        796.09        912.82        24.69 o                         
  -2   1   4        190.81        196.14        11.24 o                         
  -1   1   4       1289.96       1108.26        24.07 o                         
   0   1   4        841.34        646.84        10.83 o                         
   1   1   4        217.71        188.84         3.39 o                         
   2   1   4        104.47        113.91         2.89 o                         
   3   1   4        369.41        382.28        14.87 o                         
   4   1   4       3255.68       3280.67        24.58 o                         
   5   1   4        534.03        531.57         7.33 o                         
   6   1   4        272.02        327.72        12.90 o                         
   7   1   4        546.62        541.79        20.16 o                         
   8   1   4       1063.46       1083.42        13.84 o                         
   9   1   4        226.26        219.98        10.89 o                         
  10   1   4        212.85        227.76        18.81 o                         
  11   1   4        543.57        560.64        26.47 o                         
  12   1   4         11.64          8.44         6.87 o                         
  13   1   4          6.01         14.44         7.04 o                         
  14   1   4         16.13          1.68         8.35 o                         
 -17   2   4         18.25         12.79        11.67 o                         
 -16   2   4         77.96         75.04        11.89 o                         
 -15   2   4         55.06         44.24        12.51 o                         
 -14   2   4         12.73          1.37         5.55 o                         
 -13   2   4         59.73         45.01         7.33 o                         
 -12   2   4         92.02         95.62        18.29 o                         
 -11   2   4         22.00         14.03         5.02 o                         
 -10   2   4         43.47         36.29         5.58 o                         
  -9   2   4        111.13        101.40         4.68 o                         
  -8   2   4        124.52        118.15         4.59 o                         
  -7   2   4        774.55        935.10         8.14 o                         
  -6   2   4         71.46         52.35         3.15 o                         
  -5   2   4        633.21        568.82        21.90 o                         
  -4   2   4        417.60        501.59        23.09 o                         
  -3   2   4        671.75        594.28        27.08 o                         
  -2   2   4       1088.87       1287.85         7.81 o                         
  -1   2   4        697.56        594.94        11.60 o                         
   0   2   4        904.08       1118.40        11.10 o                         
   1   2   4       1294.08       1130.45         9.30 o                         
   2   2   4         15.51         22.22         3.50 o                         
   3   2   4        444.19        432.55        15.40 o                         
   4   2   4         87.36         99.16         5.12 o                         
   5   2   4        932.12        959.43         9.19 o                         
   6   2   4         43.01         52.17         4.78 o                         
   7   2   4          3.46          0.42         4.70 o                         
   8   2   4        222.11        227.34         8.26 o                         
   9   2   4        412.12        377.93         9.72 o                         
  10   2   4         20.99         28.40         7.33 o                         
  11   2   4        243.40        278.61        12.76 o                         
  12   2   4        379.23        329.48        11.18 o                         
  13   2   4          4.95         -5.93        12.89 o                         
  14   2   4         54.88         42.71        13.40 o                         
 -17   3   4         87.77         88.64        13.26 o                         
 -16   3   4          3.91          4.19        10.59 o                         
 -15   3   4          8.32          9.46         9.82 o                         
 -14   3   4         41.82         59.60        10.52 o                         
 -13   3   4        133.10        118.29         7.59 o                         
 -12   3   4         12.99         13.30         5.78 o                         
 -11   3   4          6.61          4.73         5.97 o                         
 -10   3   4          0.12         -1.41         3.80 o                         
  -9   3   4         45.60         52.89         4.17 o                         
  -8   3   4        279.25        243.67         5.48 o                         
  -7   3   4         53.03         42.60         3.36 o                         
  -6   3   4       1331.09       1253.50        56.51 o                         
  -5   3   4         79.39         58.80         4.82 o                         
  -4   3   4          9.39         13.57         4.23 o                         
  -3   3   4         95.21        151.61         5.46 o                         
  -2   3   4          3.12          4.81         4.50 o                         
  -1   3   4       1032.92        864.17        10.38 o                         
   0   3   4        104.19         93.10         3.72 o                         
   1   3   4         32.51         14.35         2.13 o                         
   2   3   4          0.29          3.31         1.82 o                         
   3   3   4         24.10         33.08         3.84 o                         
   4   3   4         88.56         89.58         4.59 o                         
   5   3   4          0.31          5.34         4.29 o                         
   6   3   4        382.76        428.56         7.43 o                         
   7   3   4         63.98         51.66         5.12 o                         
   8   3   4         11.97         14.02         5.02 o                         
   9   3   4          6.71         10.65         6.20 o                         
  10   3   4        260.56        282.92         9.86 o                         
  11   3   4        108.54         88.92         8.18 o                         
  12   3   4         26.31         26.80        13.88 o                         
  13   3   4        179.08        199.00        17.62 o                         
  14   3   4         32.07         40.98         8.70 o                         
 -17   4   4         17.05         11.79        11.01 o                         
 -16   4   4          6.98        -11.17        11.17 o                         
 -15   4   4         11.90          9.73        10.28 o                         
 -14   4   4        124.53        122.08        12.57 o                         
 -13   4   4         64.27         53.89        10.46 o                         
 -12   4   4        135.68        143.30         7.42 o                         
 -11   4   4        180.89        223.36        10.11 o                         
 -10   4   4        410.70        398.40         8.94 o                         
  -9   4   4        638.56        726.11        11.48 o                         
  -8   4   4         25.94         30.76         4.53 o                         
  -7   4   4        275.01        280.45        10.51 o                         
  -6   4   4        146.48        148.40         8.11 o                         
  -5   4   4         19.88         27.98         4.88 o                         
  -4   4   4        203.88        165.93         8.34 o                         
  -3   4   4         59.94         52.00         5.26 o                         
  -2   4   4          7.24         13.45         3.00 o                         
  -1   4   4        217.23        221.50         7.42 o                         
   0   4   4        454.55        360.80        31.57 o                         
   1   4   4        469.71        392.23        12.96 o                         
   2   4   4        488.09        470.24        12.23 o                         
   3   4   4        895.89        769.48        15.83 o                         
   4   4   4         22.38         26.41         4.13 o                         
   5   4   4        442.44        479.38        35.94 o                         
   6   4   4        812.05        727.60        18.75 o                         
   7   4   4         88.25         90.56         7.19 o                         
   8   4   4         14.20         14.54         5.35 o                         
   9   4   4        221.33        217.44         7.35 o                         
  10   4   4        232.59        203.04         9.17 o                         
  11   4   4          0.81          2.77         7.30 o                         
  12   4   4         16.75         23.81         7.81 o                         
  13   4   4          0.03         -4.80         7.13 o                         
 -16   5   4          2.47          0.96        12.03 o                         
 -15   5   4          0.58         10.37        11.29 o                         
 -14   5   4         44.26         42.56        11.34 o                         
 -13   5   4          1.68         17.94        10.78 o                         
 -12   5   4         84.42         95.20        11.05 o                         
 -11   5   4          8.03         -2.06         9.66 o                         
 -10   5   4         21.16         32.63         7.62 o                         
  -9   5   4        122.97        152.88         5.70 o                         
  -8   5   4         79.57         72.20         6.14 o                         
  -7   5   4        272.87        243.12        13.32 o                         
  -6   5   4        689.79        698.29         8.21 o                         
  -5   5   4        430.71        459.01         8.70 o                         
  -4   5   4          0.06         17.87         5.10 o                         
  -3   5   4         26.32         24.07         9.72 o                         
  -2   5   4       1406.02       1493.68        29.99 o                         
  -1   5   4        119.85        109.30         6.33 o                         
   0   5   4        280.03        330.15         7.80 o                         
   1   5   4        413.93        405.87        11.71 o                         
   2   5   4        478.15        452.25         7.32 o                         
   3   5   4          0.64          5.89         3.64 o                         
   4   5   4        328.40        300.18         8.83 o                         
   5   5   4         76.68         73.12         4.98 o                         
   6   5   4          3.02          1.49         4.52 o                         
   7   5   4        106.73        116.04         7.00 o                         
   8   5   4         33.43         29.57         6.41 o                         
   9   5   4          5.17          3.16         5.33 o                         
  10   5   4        163.54        174.07        11.83 o                         
  11   5   4         41.98         45.30        13.28 o                         
  12   5   4          0.27          6.03         7.36 o                         
  13   5   4         64.23         55.00        15.46 o                         
 -15   6   4          2.77         -1.84        10.81 o                         
 -14   6   4         17.10          3.70        10.74 o                         
 -13   6   4         57.77         46.99        10.89 o                         
 -12   6   4         78.92         84.36         9.09 o                         
 -11   6   4          0.04          0.48         6.36 o                         
 -10   6   4        193.83        160.81        21.06 o                         
  -9   6   4        286.71        269.91         8.78 o                         
  -8   6   4          6.81         24.51         4.86 o                         
  -7   6   4         72.92         69.30         5.06 o                         
  -6   6   4        377.37        324.54        15.58 o                         
  -5   6   4        133.69        121.17        10.38 o                         
  -4   6   4         50.87         45.06         5.37 o                         
  -3   6   4         34.59         30.69         6.54 o                         
  -2   6   4         26.34         19.86         5.89 o                         
  -1   6   4        462.81        450.72         9.10 o                         
   0   6   4        650.69        668.32        15.04 o                         
   1   6   4         33.46         52.08         9.13 o                         
   2   6   4        688.91        605.01        15.24 o                         
   3   6   4       1038.16       1014.14        45.30 o                         
   4   6   4         22.71         52.95         6.15 o                         
   5   6   4          3.31         21.79         6.10 o                         
   6   6   4        542.42        492.51        10.59 o                         
   7   6   4         28.53         19.12         4.72 o                         
   8   6   4          2.95         11.73         6.63 o                         
   9   6   4         39.59         43.74         5.54 o                         
  10   6   4         25.30         15.10         5.36 o                         
  11   6   4         12.40         21.94         7.26 o                         
  12   6   4         60.70         95.44        12.73 o                         
 -14   7   4         26.28         24.39         7.59 o                         
 -13   7   4          0.00         14.90        10.92 o                         
 -12   7   4          0.34          5.62         7.04 o                         
 -11   7   4        123.89        127.66         8.06 o                         
 -10   7   4         91.51        105.52         7.78 o                         
  -9   7   4         16.86         18.93         6.94 o                         
  -8   7   4          4.49          6.01         6.41 o                         
  -7   7   4         17.20         20.96         5.63 o                         
  -6   7   4         30.21         30.55         5.86 o                         
  -5   7   4          7.60         13.67         5.81 o                         
  -4   7   4         21.81         23.67         6.20 o                         
  -3   7   4        100.23        107.11        15.53 o                         
  -2   7   4         62.63         67.89         7.01 o                         
  -1   7   4          5.34         10.31         9.00 o                         
   0   7   4          5.92         35.49         9.53 o                         
   1   7   4        573.56        550.96        15.29 o                         
   2   7   4        124.59        144.44        11.51 o                         
   3   7   4        107.26        106.26        16.52 o                         
   4   7   4         15.89         19.04         5.27 o                         
   5   7   4         64.35         45.69        13.61 o                         
   6   7   4          8.90          6.21         9.80 o                         
   7   7   4          7.37          0.46        10.31 o                         
   8   7   4          7.41         22.81        10.79 o                         
   9   7   4          0.14          6.14        10.45 o                         
  10   7   4         16.82         -1.63        13.21 o                         
  11   7   4          8.95         21.51        11.08 o                         
 -13   8   4          0.43         -2.36         7.34 o                         
 -12   8   4          2.97         -4.66        12.58 o                         
 -11   8   4         50.64         56.33        11.81 o                         
 -10   8   4         14.99         13.41         6.55 o                         
  -9   8   4          0.01         -6.66         7.03 o                         
  -8   8   4         13.74         15.27        10.04 o                         
  -7   8   4         45.71         53.57        10.98 o                         
  -6   8   4          6.50         -6.55         9.42 o                         
  -5   8   4          0.03         -0.25         6.17 o                         
  -4   8   4         85.20         91.31         6.60 o                         
  -3   8   4          9.61         18.35         9.67 o                         
  -2   8   4         10.33         15.02        10.08 o                         
  -1   8   4         22.10         24.71         9.61 o                         
   0   8   4          1.04         -4.09         9.26 o                         
   1   8   4        154.08        198.30        12.28 o                         
   2   8   4        116.86        122.96        11.87 o                         
   3   8   4          3.50          0.34         9.33 o                         
   4   8   4         32.76         21.88        10.28 o                         
   5   8   4          9.76          3.31        11.17 o                         
   6   8   4          4.00          0.62        10.68 o                         
   7   8   4          0.05         -3.27         9.37 o                         
   8   8   4         32.71         36.66        11.80 o                         
   9   8   4          0.59        -10.80        11.73 o                         
  10   8   4          0.09         -0.90        10.90 o                         
 -11   9   4         89.62         98.96         8.37 o                         
 -10   9   4         60.04         61.60         8.22 o                         
  -9   9   4         30.80         55.99        11.02 o                         
  -8   9   4         24.07         22.77        10.73 o                         
  -7   9   4        159.10        166.70        13.00 o                         
  -6   9   4          0.74          9.69         9.80 o                         
  -5   9   4          0.44         -1.12         9.19 o                         
  -4   9   4          9.25          3.79         9.65 o                         
  -3   9   4          1.13          0.30         9.26 o                         
  -2   9   4          0.94          1.44        10.24 o                         
  -1   9   4          6.76         10.14         9.24 o                         
   0   9   4         51.86         63.11        10.56 o                         
   1   9   4        131.17        151.88        12.27 o                         
   2   9   4         81.68         84.34        11.68 o                         
   3   9   4        151.16        139.42        13.19 o                         
   4   9   4         68.10         70.27        11.97 o                         
   5   9   4         73.96         80.21        11.69 o                         
   6   9   4          1.27          7.89        10.77 o                         
   7   9   4         25.36         23.44        12.13 o                         
   8   9   4         10.03         14.63        11.69 o                         
  -9  10   4          9.43         13.11        11.10 o                         
  -8  10   4          0.10          7.04        11.02 o                         
  -7  10   4          0.12          3.07        11.54 o                         
  -6  10   4          0.64         -1.36        10.70 o                         
  -5  10   4          9.39          7.57        12.10 o                         
  -4  10   4         23.12         36.23        11.35 o                         
  -3  10   4          9.88         22.59        10.58 o                         
  -2  10   4          3.11         -9.19        10.97 o                         
  -1  10   4         21.58         25.01        11.15 o                         
   0  10   4         29.83         30.46         9.88 o                         
   1  10   4         44.41         40.85        10.16 o                         
   2  10   4         58.83         66.84        11.69 o                         
   3  10   4          7.21          5.32        10.71 o                         
   4  10   4         11.83         -2.12        11.23 o                         
   5  10   4          0.05         -0.73        11.92 o                         
   6  10   4          4.84         11.37        11.93 o                         
  -6  11   4          4.49         -4.04        11.47 o                         
  -5  11   4         19.13         13.00        10.96 o                         
  -4  11   4          0.40         -2.60        10.10 o                         
  -3  11   4         11.09         14.17        11.57 o                         
  -2  11   4         26.28         37.12        12.27 o                         
  -1  11   4          2.81         15.08        10.69 o                         
   0  11   4          2.14          6.99        10.80 o                         
   1  11   4         59.57         80.35        11.07 o                         
   2  11   4         30.11         45.33        12.55 o                         
   3  11   4          2.15          5.12        11.86 o                         
 -17   1   5          2.04          5.49         8.60 o                         
 -16   1   5         39.55         30.71         8.44 o                         
 -15   1   5         74.62         76.19         7.36 o                         
 -14   1   5         23.38         11.02         6.02 o                         
 -13   1   5          0.16          0.52         5.71 o                         
 -12   1   5         24.48         15.96         5.93 o                         
 -11   1   5        174.94        184.53         7.23 o                         
 -10   1   5         49.64         41.32         5.83 o                         
  -9   1   5         88.60        122.01         6.10 o                         
  -8   1   5        139.45        112.87         5.16 o                         
  -7   1   5         20.66         23.10         3.18 o                         
  -6   1   5         23.27         14.56         5.06 o                         
  -5   1   5        162.85        202.03         4.67 o                         
  -4   1   5        822.28        724.37        40.51 o                         
  -3   1   5        735.24        804.66        10.56 o                         
  -2   1   5        210.14        113.11        18.87 o                         
  -1   1   5         41.77         55.91         3.43 o                         
   0   1   5        490.39        439.84        12.66 o                         
   1   1   5        192.99        234.03         4.37 o                         
   2   1   5        485.20        403.06         4.53 o                         
   3   1   5        464.99        437.87         6.62 o                         
   4   1   5         60.30         55.21         4.76 o                         
   5   1   5         20.16         26.50         5.97 o                         
   6   1   5        138.17        151.16         8.56 o                         
   7   1   5        385.63        360.07        21.68 o                         
   8   1   5        285.58        326.95         9.96 o                         
   9   1   5         63.21         63.58         7.26 o                         
  10   1   5          4.69          5.21         8.54 o                         
  11   1   5         55.57         46.69         7.69 o                         
  12   1   5         68.56         96.79         8.43 o                         
  13   1   5          6.85         -1.34         7.84 o                         
 -17   2   5          7.58          6.78        11.99 o                         
 -16   2   5          5.19         -0.97         9.98 o                         
 -15   2   5         22.20         15.37         9.94 o                         
 -14   2   5         34.79         28.33         9.35 o                         
 -13   2   5         39.70         31.87        11.07 o                         
 -12   2   5          5.54          4.01         4.20 o                         
 -11   2   5         20.04          9.33         4.64 o                         
 -10   2   5         36.40         47.12         4.86 o                         
  -9   2   5          0.03          2.15         4.03 o                         
  -8   2   5         10.94          7.81         3.50 o                         
  -7   2   5       1103.54       1001.70        60.26 o                         
  -6   2   5       1013.31       1124.09        59.61 o                         
  -5   2   5        976.67        917.34         9.58 o                         
  -4   2   5         34.38         28.06         9.06 o                         
  -3   2   5       1334.75       1466.37        20.73 o                         
  -2   2   5       1903.16       1931.80        21.19 o                         
  -1   2   5       2032.95       1876.29        22.42 o                         
   0   2   5        185.71        196.81         3.76 o                         
   1   2   5          2.26          5.79         2.69 o                         
   2   2   5        210.67        239.66        16.06 o                         
   3   2   5        312.88        315.91         6.48 o                         
   4   2   5         19.90         17.89         4.26 o                         
   5   2   5         39.74         33.48         4.70 o                         
   6   2   5        202.02        216.67         6.70 o                         
   7   2   5          0.67          3.83         6.05 o                         
   8   2   5          3.38         10.59         6.63 o                         
   9   2   5         35.41         40.64         7.24 o                         
  10   2   5         76.73         66.98         7.74 o                         
  11   2   5         90.32         90.14         8.67 o                         
  12   2   5          1.61          9.78         7.45 o                         
  13   2   5          2.30          1.71         7.75 o                         
 -17   3   5          1.70         -2.40        11.05 o                         
 -16   3   5          2.71         10.84         9.99 o                         
 -15   3   5          1.23          7.80         8.69 o                         
 -14   3   5         13.37         18.81         6.82 o                         
 -13   3   5        194.53        201.58        15.56 o                         
 -12   3   5          0.01          1.86         6.24 o                         
 -11   3   5          1.20          1.79         5.83 o                         
 -10   3   5         28.33         42.43         6.12 o                         
  -9   3   5         72.14         72.20         5.09 o                         
  -8   3   5        183.13        164.68         5.60 o                         
  -7   3   5        182.48        160.25         9.90 o                         
  -6   3   5        244.75        173.37         6.96 o                         
  -5   3   5          0.29          3.08         4.42 o                         
  -4   3   5          0.05          3.91         6.60 o                         
  -3   3   5         41.56         61.47         5.04 o                         
  -2   3   5        541.64        485.29        15.79 o                         
  -1   3   5        864.88        847.53        13.67 o                         
   0   3   5          8.05         18.37         2.65 o                         
   1   3   5        353.90        266.15        30.17 o                         
   2   3   5        117.56        134.54         5.48 o                         
   3   3   5        123.95        116.49         4.86 o                         
   4   3   5        416.17        387.17         6.90 o                         
   5   3   5        331.25        332.45         7.13 o                         
   6   3   5        262.69        257.43         8.37 o                         
   7   3   5         58.35         76.56         5.81 o                         
   8   3   5         16.82         10.11         5.35 o                         
   9   3   5         22.40         44.94         7.18 o                         
  10   3   5         90.34         68.27         8.15 o                         
  11   3   5         33.05         30.92         7.62 o                         
  12   3   5          0.42          7.70         8.15 o                         
  13   3   5         16.74         10.13         6.61 o                         
 -16   4   5          2.68        -10.33        10.33 o                         
 -15   4   5         39.59         40.12        12.04 o                         
 -14   4   5         41.37         28.25         6.88 o                         
 -13   4   5        108.84        141.37        13.66 o                         
 -12   4   5         87.33         88.53         7.37 o                         
 -11   4   5         17.49         32.53         6.61 o                         
 -10   4   5         18.51         15.10         4.70 o                         
  -9   4   5         54.14         69.44         5.88 o                         
  -8   4   5         30.74         37.60         4.79 o                         
  -7   4   5         14.42          5.43         5.17 o                         
  -6   4   5         16.93         22.08         5.12 o                         
  -5   4   5          6.64          8.80         5.14 o                         
  -4   4   5        111.06        100.50         6.94 o                         
  -3   4   5        143.97        118.26         8.26 o                         
  -2   4   5         27.13         36.35         5.17 o                         
  -1   4   5          1.69          9.41         2.37 o                         
   0   4   5        267.15        239.61         5.02 o                         
   1   4   5         10.56          9.96         3.66 o                         
   2   4   5         26.16         36.51         4.90 o                         
   3   4   5         29.77         39.65         5.95 o                         
   4   4   5         66.01         63.55         4.96 o                         
   5   4   5         88.24         77.08         5.34 o                         
   6   4   5          0.51          5.81         4.80 o                         
   7   4   5          8.96         15.05         5.47 o                         
   8   4   5         12.83         13.12         5.50 o                         
   9   4   5         20.08         13.74         6.91 o                         
  10   4   5         32.61         50.77         8.10 o                         
  11   4   5          1.92          3.27         7.23 o                         
  12   4   5          4.33          4.35         7.73 o                         
 -16   5   5          1.74          0.43        11.75 o                         
 -15   5   5         11.31          5.16        12.12 o                         
 -14   5   5          6.13         13.71        10.86 o                         
 -13   5   5          5.66         16.18        11.05 o                         
 -12   5   5          2.74          9.13         5.11 o                         
 -11   5   5          5.67          8.40         5.09 o                         
 -10   5   5         55.50         60.45         5.32 o                         
  -9   5   5         10.37          6.86         4.87 o                         
  -8   5   5         35.15         54.70         5.10 o                         
  -7   5   5        100.39         93.68         6.50 o                         
  -6   5   5         88.86         91.65         6.25 o                         
  -5   5   5        254.90        214.67         7.26 o                         
  -4   5   5        271.00        291.56         7.85 o                         
  -3   5   5        143.82        120.07         6.31 o                         
  -2   5   5          3.10          4.16         5.54 o                         
  -1   5   5        463.28        428.83        29.27 o                         
   0   5   5         62.84         69.34         6.21 o                         
   1   5   5         10.28          3.57         7.77 o                         
   2   5   5        173.56        178.01        10.62 o                         
   3   5   5          3.75         10.82         5.66 o                         
   4   5   5         17.66         14.98         4.62 o                         
   5   5   5          1.61          3.00         4.50 o                         
   6   5   5         92.24         84.30         5.88 o                         
   7   5   5         43.31         42.84         5.39 o                         
   8   5   5          2.37          0.65         5.45 o                         
   9   5   5          0.89          1.85         7.27 o                         
  10   5   5         15.97         21.31         5.95 o                         
  11   5   5         16.48         26.66         7.59 o                         
 -15   6   5         14.07         12.24         8.05 o                         
 -14   6   5         11.13         16.95         7.56 o                         
 -13   6   5          6.54         19.45         7.28 o                         
 -12   6   5        322.25        316.13        10.59 o                         
 -11   6   5         74.90         68.47         7.59 o                         
 -10   6   5         42.82         44.11         5.68 o                         
  -9   6   5          3.68          4.02         5.06 o                         
  -8   6   5        392.20        339.71        22.56 o                         
  -7   6   5         88.07         84.29         7.02 o                         
  -6   6   5         44.74         47.76         6.53 o                         
  -5   6   5         54.86         62.06         6.36 o                         
  -4   6   5         26.50         34.46         6.30 o                         
  -3   6   5         10.16         11.33         6.11 o                         
  -2   6   5         26.32         30.20         9.98 o                         
  -1   6   5        256.52        269.48        13.29 o                         
   0   6   5       1435.11       1368.52        20.22 o                         
   1   6   5         20.32         25.37         9.24 o                         
   2   6   5          5.61          0.29         9.24 o                         
   3   6   5        118.34        115.08         7.23 o                         
   4   6   5        516.65        506.19        51.73 o                         
   5   6   5        146.10        159.75         8.09 o                         
   6   6   5          2.89         -2.12         6.29 o                         
   7   6   5         10.80         13.74         6.85 o                         
   8   6   5         64.24         65.15         7.82 o                         
   9   6   5         17.44         20.96         7.64 o                         
  10   6   5          2.33          1.90        10.47 o                         
  11   6   5          9.18         12.11         5.57 o                         
 -14   7   5          0.88          2.04         7.30 o                         
 -13   7   5          9.59          2.82         7.21 o                         
 -12   7   5         21.97         13.89         7.03 o                         
 -11   7   5         43.75         44.16         7.45 o                         
 -10   7   5          1.59         -0.86         8.52 o                         
  -9   7   5          8.17         13.38         8.80 o                         
  -8   7   5        273.74        248.81         8.69 o                         
  -7   7   5        148.79        166.00        10.37 o                         
  -6   7   5         29.77         68.59        16.41 o                         
  -5   7   5        641.82        708.87        19.44 o                         
  -4   7   5        754.75        718.24        15.99 o                         
  -3   7   5        634.15        645.53        27.39 o                         
  -2   7   5         96.09        141.18        28.06 o                         
  -1   7   5        208.08        208.25        12.68 o                         
   0   7   5        848.95        830.09        17.72 o                         
   1   7   5          0.71         -6.45         9.22 o                         
   2   7   5         46.34         35.12        10.30 o                         
   3   7   5         38.81         26.16         5.88 o                         
   4   7   5          0.26         -1.84         5.69 o                         
   5   7   5          0.01          1.52         5.67 o                         
   6   7   5          2.87         -0.09         5.94 o                         
   7   7   5         51.58         43.04         6.77 o                         
   8   7   5         57.56         72.02        12.43 o                         
   9   7   5         54.24         36.77        11.81 o                         
  10   7   5          6.32          9.65        12.24 o                         
 -13   8   5          4.88         -1.78         7.89 o                         
 -12   8   5         27.63         21.36         7.29 o                         
 -11   8   5         18.28         31.97        13.83 o                         
 -10   8   5          0.00         -2.87         9.28 o                         
  -9   8   5          4.04         -4.19        10.34 o                         
  -8   8   5         13.85         -5.99         9.86 o                         
  -7   8   5          3.60         -2.57         9.52 o                         
  -6   8   5         29.20         33.03         6.37 o                         
  -5   8   5          3.42          2.97         5.93 o                         
  -4   8   5          6.62         -2.19         5.81 o                         
  -3   8   5         12.09         12.34         6.37 o                         
  -2   8   5         86.38         71.51        10.47 o                         
  -1   8   5         69.64         53.66         9.91 o                         
   0   8   5         32.30         43.38         9.44 o                         
   1   8   5          6.99         -3.66         9.61 o                         
   2   8   5          0.05         -9.33         9.33 o                         
   3   8   5          0.01          4.45         9.44 o                         
   4   8   5         16.28         -1.07        10.62 o                         
   5   8   5          0.02         -3.13        10.23 o                         
   6   8   5          0.06        -12.36        12.36 o                         
   7   8   5          0.53          6.37        10.81 o                         
   8   8   5          0.06          0.00        11.11 o                         
 -11   9   5         10.83          6.85        11.05 o                         
 -10   9   5         33.34         44.98        10.99 o                         
  -9   9   5         15.16         33.94        10.93 o                         
  -8   9   5          2.41         -3.01         9.67 o                         
  -7   9   5         25.78         21.29        10.68 o                         
  -6   9   5          9.11         -3.31         9.56 o                         
  -5   9   5          5.85         13.00         9.96 o                         
  -4   9   5          2.36          9.44        10.01 o                         
  -3   9   5          9.14         14.14        10.54 o                         
  -2   9   5          0.55          3.85         8.90 o                         
  -1   9   5         61.20         93.19        11.00 o                         
   0   9   5         31.00         34.37        10.65 o                         
   1   9   5         30.79         31.60        10.85 o                         
   2   9   5         34.10         42.91        11.42 o                         
   3   9   5          9.32         19.45        11.42 o                         
   4   9   5          0.86         -2.36        10.48 o                         
   5   9   5         11.75         18.59        10.32 o                         
   6   9   5         19.64         37.98        11.24 o                         
   7   9   5          0.44          1.21        12.06 o                         
  -9  10   5         17.37         26.86        10.38 o                         
  -8  10   5          0.95          1.60        10.72 o                         
  -7  10   5          0.93         -4.06         9.23 o                         
  -6  10   5         41.05         50.93        11.28 o                         
  -5  10   5         64.74         77.67        11.21 o                         
  -4  10   5          0.19          0.68        11.28 o                         
  -3  10   5         28.51         20.87        11.82 o                         
  -2  10   5         65.37         72.93        11.68 o                         
  -1  10   5          2.92          9.34        10.80 o                         
   0  10   5          0.89         -2.20        11.06 o                         
   1  10   5          7.43         12.21        10.47 o                         
   2  10   5          1.02          8.38        10.08 o                         
   3  10   5          2.69          3.41        10.89 o                         
   4  10   5          2.93          0.36        10.84 o                         
  -4  11   5          0.15         -1.31        11.09 o                         
  -3  11   5          0.93          0.78        11.12 o                         
  -2  11   5          8.22         19.53        11.19 o                         
  -1  11   5         17.95         41.54        11.18 o                         
   0  11   5         14.08         24.38        12.15 o                         
 -17   0   6          1.21          0.11         9.69 o                         
 -16   0   6          4.09         -1.43         9.59 o                         
 -15   0   6          1.11         13.07         9.22 o                         
 -14   0   6         28.41         36.99         9.61 o                         
 -13   0   6          1.21          2.29         8.41 o                         
 -12   0   6         92.56        101.26         9.68 o                         
 -11   0   6         11.17         19.46         8.95 o                         
 -10   0   6         54.51         52.33         9.24 o                         
  -9   0   6        271.21        256.67        18.38 o                         
  -8   0   6        142.41        159.54        11.05 o                         
  -7   0   6       1485.53       1468.08        20.66 o                         
  -6   0   6        587.09        621.22        14.01 o                         
  -5   0   6         13.55          6.30         7.16 o                         
  -4   0   6        609.92        651.07        13.24 o                         
  -3   0   6       1724.30       1455.45        17.90 o                         
  -2   0   6        678.85        711.08        64.41 o                         
  -1   0   6       1150.42        961.91        27.80 o                         
   0   0   6        682.38        779.46        14.89 o                         
   1   0   6        730.92        643.71        27.56 o                         
   2   0   6        290.27        294.78        18.07 o                         
   3   0   6       1110.04       1013.17        17.55 o                         
   4   0   6         88.75         96.19        10.60 o                         
   5   0   6       1040.88       1102.86        19.70 o                         
   6   0   6         61.52         57.02         9.82 o                         
   7   0   6         54.60         73.00        10.54 o                         
   8   0   6         71.11        102.14        11.62 o                         
   9   0   6        119.30        115.95        12.04 o                         
  10   0   6          0.07         -1.94        10.24 o                         
  11   0   6         90.50        111.15        13.85 o                         
  12   0   6         66.19         73.58        12.77 o                         
 -17   1   6          0.03         -7.87        10.90 o                         
 -16   1   6         87.48         57.69         6.96 o                         
 -15   1   6        125.60        102.69        15.66 o                         
 -14   1   6         27.38         25.08         7.36 o                         
 -13   1   6         17.49         27.20         6.72 o                         
 -12   1   6        448.86        413.44        11.86 o                         
 -11   1   6        302.48        361.82        11.39 o                         
 -10   1   6        169.87        141.25         8.48 o                         
  -9   1   6         81.56         89.95         6.90 o                         
  -8   1   6       2170.68       2431.49        26.56 o                         
  -7   1   6        151.38        241.87         7.96 o                         
  -6   1   6         33.59         47.68         3.94 o                         
  -5   1   6        262.13        226.82        11.97 o                         
  -4   1   6         39.27         43.80         5.53 o                         
  -3   1   6         27.34         18.25         4.92 o                         
  -2   1   6         52.72         69.68         4.13 o                         
  -1   1   6          0.92          3.93         3.32 o                         
   0   1   6       1503.44       1448.36         8.33 o                         
   1   1   6       1260.45       1220.45        16.06 o                         
   2   1   6         26.38         37.89         3.18 o                         
   3   1   6       1570.40       1585.74        20.22 o                         
   4   1   6       3610.38       3649.76        24.12 o                         
   5   1   6        106.99        146.69        12.87 o                         
   6   1   6        341.03        379.96         9.97 o                         
   7   1   6        574.12        655.44        26.81 o                         
   8   1   6        321.64        320.54        10.43 o                         
   9   1   6          7.26          4.12         7.19 o                         
  10   1   6         55.79         59.01         8.33 o                         
  11   1   6         38.62         36.32         7.88 o                         
  12   1   6          5.01          9.79         7.97 o                         
 -17   2   6         11.58          8.46         8.52 o                         
 -16   2   6         45.88         51.53         8.71 o                         
 -15   2   6         25.65         34.53         7.19 o                         
 -14   2   6          5.78          6.10        13.93 o                         
 -13   2   6         41.54         55.81         7.49 o                         
 -12   2   6          8.75         -4.47         6.15 o                         
 -11   2   6         11.79         18.26         4.74 o                         
 -10   2   6         49.94         31.28         4.51 o                         
  -9   2   6        168.57        179.65        30.40 o                         
  -8   2   6         29.71         55.04         5.57 o                         
  -7   2   6       2035.36       1996.93       131.78 o                         
  -6   2   6        118.06        104.59         8.47 o                         
  -5   2   6         56.71         38.51         4.30 o                         
  -4   2   6        638.76        737.40         7.77 o                         
  -3   2   6        833.10        801.94        17.50 o                         
  -2   2   6         67.05        101.24         9.30 o                         
  -1   2   6        234.09        261.54        10.62 o                         
   0   2   6        635.12        626.00        15.50 o                         
   1   2   6         43.42         40.34         3.71 o                         
   2   2   6        293.75        285.26         7.68 o                         
   3   2   6        359.01        379.99        13.70 o                         
   4   2   6        386.96        389.55         7.72 o                         
   5   2   6       1073.04       1127.10        18.58 o                         
   6   2   6         34.97         38.86         5.65 o                         
   7   2   6        220.32        235.46        20.55 o                         
   8   2   6        215.32        198.13        18.25 o                         
   9   2   6        148.48        173.42         9.36 o                         
  10   2   6          4.54          7.71         7.32 o                         
  11   2   6        112.72        119.75        14.10 o                         
  12   2   6         55.66         59.50         9.16 o                         
 -16   3   6          4.81         11.89         8.62 o                         
 -15   3   6          4.10         18.85         6.45 o                         
 -14   3   6         19.22          6.89         6.80 o                         
 -13   3   6         12.61         15.63         6.58 o                         
 -12   3   6          5.32          4.81         6.51 o                         
 -11   3   6         33.43         25.41         4.66 o                         
 -10   3   6         67.70         69.74        11.50 o                         
  -9   3   6         45.44         57.85         4.96 o                         
  -8   3   6        638.49        577.21        32.57 o                         
  -7   3   6         42.03         63.21         5.79 o                         
  -6   3   6        106.63        112.57         8.27 o                         
  -5   3   6        423.98        385.50        19.99 o                         
  -4   3   6        126.89        103.66         4.61 o                         
  -3   3   6          3.45         11.95         3.71 o                         
  -2   3   6        347.94        311.08        10.83 o                         
  -1   3   6        232.35        192.01         6.53 o                         
   0   3   6         22.67         22.84         3.83 o                         
   1   3   6        193.84        192.35         8.61 o                         
   2   3   6        199.26        212.82         5.02 o                         
   3   3   6        127.04        143.97         9.78 o                         
   4   3   6        652.90        600.13         8.64 o                         
   5   3   6        109.33        109.15        11.73 o                         
   6   3   6        240.27        217.41         9.71 o                         
   7   3   6         70.67         86.81         8.14 o                         
   8   3   6          1.28         -4.32         6.53 o                         
   9   3   6        108.69        108.86         8.32 o                         
  10   3   6        199.58        205.37        10.05 o                         
  11   3   6         20.92         25.09         8.28 o                         
 -16   4   6          9.90          8.87        11.09 o                         
 -15   4   6          1.13          2.02         6.91 o                         
 -14   4   6         63.62         82.71         8.04 o                         
 -13   4   6         81.69         64.98         7.00 o                         
 -12   4   6         56.89         42.61         5.28 o                         
 -11   4   6          0.01         -1.78         4.88 o                         
 -10   4   6        180.85        215.71        12.11 o                         
  -9   4   6        590.72        535.08        12.92 o                         
  -8   4   6          7.26         15.21         5.57 o                         
  -7   4   6         63.98         69.96         6.57 o                         
  -6   4   6        304.15        325.91         8.13 o                         
  -5   4   6          4.86         11.75         5.35 o                         
  -4   4   6          1.14         -3.52         5.12 o                         
  -3   4   6          0.13          2.95         3.70 o                         
  -2   4   6         75.61         71.92         8.36 o                         
  -1   4   6        308.28        246.53        21.98 o                         
   0   4   6        194.83        230.58         8.24 o                         
   1   4   6        164.28        185.92        11.80 o                         
   2   4   6       1279.05       1255.33        32.82 o                         
   3   4   6       1042.01        968.12        11.28 o                         
   4   4   6         35.28         49.30         6.74 o                         
   5   4   6        546.90        539.32        13.00 o                         
   6   4   6        399.94        399.20         8.52 o                         
   7   4   6         40.54         42.25         5.64 o                         
   8   4   6          2.60         -3.63         5.82 o                         
   9   4   6         44.90         46.26         6.20 o                         
  10   4   6          2.16         40.97        22.63 o                         
  11   4   6          0.59         -4.25         7.87 o                         
 -15   5   6          2.60          5.44         6.78 o                         
 -14   5   6          2.62         10.02         6.92 o                         
 -13   5   6          8.00          7.39         5.24 o                         
 -12   5   6          6.45          4.18         6.08 o                         
 -11   5   6          0.05          0.78         5.18 o                         
 -10   5   6          3.08          1.60         5.20 o                         
  -9   5   6        147.75        148.16         7.85 o                         
  -8   5   6         91.95         99.30         7.24 o                         
  -7   5   6         19.94         22.15         6.51 o                         
  -6   5   6       1033.49        972.43        51.01 o                         
  -5   5   6        237.20        199.23         7.80 o                         
  -4   5   6         62.72         74.10         8.28 o                         
  -3   5   6        170.17        172.02         7.32 o                         
  -2   5   6        565.21        521.03        37.42 o                         
  -1   5   6        347.78        328.35        16.07 o                         
   0   5   6          3.49         29.12        11.92 o                         
   1   5   6        322.81        274.99        12.06 o                         
   2   5   6        209.04        191.25        11.51 o                         
   3   5   6        114.86         91.33         7.28 o                         
   4   5   6         38.42         41.21         6.64 o                         
   5   5   6         23.66         18.43         6.17 o                         
   6   5   6        199.52        199.96         6.94 o                         
   7   5   6         12.83         13.69         5.32 o                         
   8   5   6          0.34          2.57         5.47 o                         
   9   5   6         23.34         22.54         6.24 o                         
  10   5   6         39.99         39.71         6.57 o                         
 -14   6   6         51.35         67.60        21.70 o                         
 -13   6   6          3.61          4.81         7.08 o                         
 -12   6   6         29.40         48.09         7.63 o                         
 -11   6   6         25.61         36.29        11.16 o                         
 -10   6   6        137.08        116.05         7.41 o                         
  -9   6   6         49.42         50.16        16.48 o                         
  -8   6   6         68.44         88.73         7.26 o                         
  -7   6   6        252.23        227.08         8.71 o                         
  -6   6   6         53.20         52.50         7.19 o                         
  -5   6   6        132.16        137.99         7.45 o                         
  -4   6   6        390.86        375.52        28.56 o                         
  -3   6   6         59.43         42.11         6.77 o                         
  -2   6   6        141.58        121.04        15.29 o                         
  -1   6   6        252.14        276.71        32.21 o                         
   0   6   6        378.75        337.27        13.46 o                         
   1   6   6          1.81         24.94         9.59 o                         
   2   6   6        498.04        509.00        16.03 o                         
   3   6   6        299.05        279.16        35.76 o                         
   4   6   6         51.56         54.62         6.80 o                         
   5   6   6         89.42         87.21         7.87 o                         
   6   6   6         71.30         67.72         6.98 o                         
   7   6   6         21.69         28.67         7.45 o                         
   8   6   6         48.79         62.20         7.85 o                         
   9   6   6          9.40         19.86         7.19 o                         
 -13   7   6          0.01         -3.98         7.77 o                         
 -12   7   6         18.55         13.59         7.36 o                         
 -11   7   6         49.59         44.66        10.63 o                         
 -10   7   6          9.81          8.30        10.01 o                         
  -9   7   6         16.40         17.61         6.48 o                         
  -8   7   6          8.33         12.28         6.54 o                         
  -7   7   6          3.82          8.86         6.64 o                         
  -6   7   6         95.25        104.04         7.35 o                         
  -5   7   6        106.97         95.62         7.50 o                         
  -4   7   6          4.43         11.88         7.04 o                         
  -3   7   6         17.09         21.81         7.23 o                         
  -2   7   6        132.84        127.35        11.35 o                         
  -1   7   6         18.35         16.66         9.27 o                         
   0   7   6          1.56         12.56         9.54 o                         
   1   7   6        160.55        170.04        11.90 o                         
   2   7   6         29.23         26.74         9.47 o                         
   3   7   6         70.64         68.31         7.21 o                         
   4   7   6         53.93         58.27         6.95 o                         
   5   7   6          0.75          3.39         6.90 o                         
   6   7   6         23.53         17.13         6.97 o                         
   7   7   6         45.76         48.78        17.91 o                         
   8   7   6          0.03          4.11         7.19 o                         
 -12   8   6         12.87          6.89         9.79 o                         
 -11   8   6         15.86         20.78        10.31 o                         
 -10   8   6         20.13         14.05         9.72 o                         
  -9   8   6          5.47          2.66         9.40 o                         
  -8   8   6          2.11          4.85         5.59 o                         
  -7   8   6         24.47         18.19         6.56 o                         
  -6   8   6         37.31         29.65         7.05 o                         
  -5   8   6         20.89         23.44         6.88 o                         
  -4   8   6         35.56         27.67         7.11 o                         
  -3   8   6          6.01         56.46        22.94 o                         
  -2   8   6         15.99         23.11         9.09 o                         
  -1   8   6         24.32         17.97         9.53 o                         
   0   8   6         58.25         54.28        10.58 o                         
   1   8   6         48.39         39.67        10.47 o                         
   2   8   6         40.57         21.42         5.88 o                         
   3   8   6          2.31          0.15         5.48 o                         
   4   8   6          0.29         -0.76         6.09 o                         
   5   8   6          0.66        -10.84        10.84 o                         
   6   8   6          0.99         -3.77        11.23 o                         
   7   8   6         43.48         41.43        11.57 o                         
 -10   9   6          5.71          1.44        10.45 o                         
  -9   9   6         11.75         12.16        10.55 o                         
  -8   9   6         14.95         -6.45         9.72 o                         
  -7   9   6          5.22         12.59        10.21 o                         
  -6   9   6          5.46          4.19         6.60 o                         
  -5   9   6         12.67         13.37         7.39 o                         
  -4   9   6         31.80         33.82        11.73 o                         
  -3   9   6         33.55         52.24        10.37 o                         
  -2   9   6         19.98          6.95         9.68 o                         
  -1   9   6         46.63         32.26        10.49 o                         
   0   9   6          4.06         10.87        10.09 o                         
   1   9   6        222.19        243.57        14.57 o                         
   2   9   6          0.30          9.71        11.16 o                         
   3   9   6         67.87         65.89        12.64 o                         
   4   9   6         21.10         30.47        11.20 o                         
   5   9   6          6.31         24.77        11.65 o                         
  -7  10   6         18.94         -2.86        10.58 o                         
  -6  10   6          1.59          7.25        10.42 o                         
  -5  10   6         10.34          7.39        11.17 o                         
  -4  10   6         42.26         52.14        11.44 o                         
  -3  10   6          2.69          2.54        11.27 o                         
  -2  10   6          2.92         -5.67        10.67 o                         
  -1  10   6          4.85          1.00         9.53 o                         
   0  10   6          3.51         -1.64        11.17 o                         
   1  10   6         10.20         17.47        11.25 o                         
   2  10   6         19.78         36.25        12.35 o                         
 -16   1   7          4.37          1.25         7.45 o                         
 -15   1   7         15.81         24.23         8.98 o                         
 -14   1   7         12.29          3.04         5.95 o                         
 -13   1   7         82.57         65.45         7.83 o                         
 -12   1   7          3.23          1.91         4.82 o                         
 -11   1   7          6.04         -0.51         9.76 o                         
 -10   1   7         18.75         16.07         9.70 o                         
  -9   1   7         99.06        110.57         8.03 o                         
  -8   1   7        165.51        158.27         7.99 o                         
  -7   1   7          8.56         32.85         6.65 o                         
  -6   1   7        102.04         90.20         6.82 o                         
  -5   1   7         25.48         31.73         5.91 o                         
  -4   1   7          7.87          1.04         5.18 o                         
  -3   1   7         15.18         24.64         7.29 o                         
  -2   1   7         88.67         78.36         5.56 o                         
  -1   1   7        327.56        297.14         7.52 o                         
   0   1   7        193.00        144.95         4.05 o                         
   1   1   7         12.61         15.11         2.98 o                         
   2   1   7         51.03         41.67         3.31 o                         
   3   1   7        343.40        368.04        10.72 o                         
   4   1   7        617.31        591.40        11.53 o                         
   5   1   7          1.97          9.67         6.58 o                         
   6   1   7          4.21          2.26         7.61 o                         
   7   1   7        141.10        167.18         9.36 o                         
   8   1   7         38.54         24.92         7.49 o                         
   9   1   7          0.30         -3.86         7.77 o                         
  10   1   7          0.40         -4.70         9.00 o                         
 -16   2   7          0.01         -3.26         7.73 o                         
 -15   2   7          0.27         -2.20         6.81 o                         
 -14   2   7          1.29         10.43         7.51 o                         
 -13   2   7          3.35         -0.20         7.59 o                         
 -12   2   7          5.60          3.87         7.10 o                         
 -11   2   7        174.38        187.67        12.23 o                         
 -10   2   7        287.85        332.68        13.77 o                         
  -9   2   7         61.17         66.08        10.84 o                         
  -8   2   7          1.32          0.12         6.44 o                         
  -7   2   7        730.94        763.93        17.40 o                         
  -6   2   7        351.08        403.25         9.10 o                         
  -5   2   7        336.98        361.47         8.79 o                         
  -4   2   7         11.79          9.37         5.42 o                         
  -3   2   7         96.50         78.76         9.71 o                         
  -2   2   7        137.65        161.13        10.41 o                         
  -1   2   7         80.61         70.58         3.53 o                         
   0   2   7         91.94         79.64         7.69 o                         
   1   2   7         40.37         32.74         3.97 o                         
   2   2   7         28.47         28.77         4.03 o                         
   3   2   7          8.16          9.42         5.00 o                         
   4   2   7         12.98         10.64         4.91 o                         
   5   2   7        184.84        190.80         6.78 o                         
   6   2   7          1.04         -4.10         6.99 o                         
   7   2   7         74.58         84.81         8.36 o                         
   8   2   7          5.92          6.14         7.08 o                         
   9   2   7          6.44          7.50         6.97 o                         
  10   2   7         18.14         30.77         8.09 o                         
 -16   3   7          0.39         -1.91         7.53 o                         
 -15   3   7          0.54          3.66         7.32 o                         
 -14   3   7          2.90         -0.87        13.52 o                         
 -13   3   7         35.15         45.88         7.69 o                         
 -12   3   7          3.74          4.48         7.01 o                         
 -11   3   7         24.82         40.83        10.70 o                         
 -10   3   7          1.37         -6.17         8.69 o                         
  -9   3   7         10.31         15.74         9.88 o                         
  -8   3   7         13.34         15.48         9.04 o                         
  -7   3   7          2.32          9.28         4.50 o                         
  -6   3   7         39.25         49.47         5.81 o                         
  -5   3   7         29.12         20.70         4.30 o                         
  -4   3   7          4.78         -0.43         3.92 o                         
  -3   3   7         10.30         11.44         3.69 o                         
  -2   3   7          9.72         14.11         2.98 o                         
  -1   3   7        130.25        102.96         4.53 o                         
   0   3   7         23.03         17.40         4.16 o                         
   1   3   7          6.08          1.53         4.29 o                         
   2   3   7         22.16         15.58         3.93 o                         
   3   3   7         32.86         30.76         8.43 o                         
   4   3   7          6.73          8.08         4.77 o                         
   5   3   7         11.64          2.48         5.46 o                         
   6   3   7         37.36         22.60         5.55 o                         
   7   3   7          0.80          3.66         5.85 o                         
   8   3   7          1.06          6.87         7.73 o                         
   9   3   7          0.17         -5.77         7.28 o                         
  10   3   7         10.71         13.22         8.06 o                         
 -15   4   7          7.07          6.41        11.51 o                         
 -14   4   7         21.92         19.17         7.88 o                         
 -13   4   7          0.95          0.18         6.69 o                         
 -12   4   7         11.49          4.58         6.99 o                         
 -11   4   7         12.59         14.69         9.09 o                         
 -10   4   7          0.21         12.60         7.32 o                         
  -9   4   7         18.00          5.33         4.37 o                         
  -8   4   7         39.65         28.21         5.45 o                         
  -7   4   7        219.36        176.24        32.93 o                         
  -6   4   7         18.49         10.88         7.31 o                         
  -5   4   7          1.84          2.28         4.32 o                         
  -4   4   7          1.69         -1.56         3.79 o                         
  -3   4   7          5.70          4.48         5.35 o                         
  -2   4   7          3.99         -0.91         5.17 o                         
  -1   4   7          5.27          7.27         5.71 o                         
   0   4   7          4.12          9.65         5.90 o                         
   1   4   7        105.85        110.80         9.69 o                         
   2   4   7          0.05         -1.85         5.79 o                         
   3   4   7         13.47         10.65         5.05 o                         
   4   4   7         12.16          9.60         4.82 o                         
   5   4   7         69.08         79.87        23.35 o                         
   6   4   7         44.30         49.39         5.90 o                         
   7   4   7          2.01          6.13         5.61 o                         
   8   4   7         19.26         23.66         6.16 o                         
   9   4   7         34.98         50.60         7.84 o                         
 -15   5   7          9.26         12.49        12.08 o                         
 -14   5   7         14.97         30.46        17.09 o                         
 -13   5   7          1.87         55.29        28.77 o                         
 -12   5   7         20.49         16.49         5.22 o                         
 -11   5   7          0.38         -1.58         5.80 o                         
 -10   5   7         34.84         30.09         6.07 o                         
  -9   5   7         27.41         26.78        10.17 o                         
  -8   5   7        100.32         88.80         7.25 o                         
  -7   5   7         43.48         42.83         6.65 o                         
  -6   5   7         31.55         17.57         5.94 o                         
  -5   5   7         25.62         33.21         6.54 o                         
  -4   5   7         76.53         67.39         6.82 o                         
  -3   5   7        189.47        165.34        13.00 o                         
  -2   5   7          0.52          1.78         5.61 o                         
  -1   5   7          0.01          2.06         6.54 o                         
   0   5   7         72.65         63.70         7.31 o                         
   1   5   7         37.03         27.96         9.34 o                         
   2   5   7        111.64         98.02         7.18 o                         
   3   5   7          7.64          4.24         6.19 o                         
   4   5   7         10.97         10.42         6.56 o                         
   5   5   7          0.03          0.89         7.03 o                         
   6   5   7         36.85         45.24         8.32 o                         
   7   5   7          1.66         -1.41         7.36 o                         
   8   5   7         11.02         13.52         8.40 o                         
   9   5   7         14.33         15.78         8.01 o                         
 -14   6   7          7.16         -5.86        11.99 o                         
 -13   6   7          5.06          9.57        10.69 o                         
 -12   6   7        145.28        111.08        19.77 o                         
 -11   6   7         22.71         28.54         6.84 o                         
 -10   6   7         28.66          6.70         7.82 o                         
  -9   6   7          0.00         -6.19         8.35 o                         
  -8   6   7          0.53          3.96         6.30 o                         
  -7   6   7          2.50         -4.26         6.60 o                         
  -6   6   7          7.66          7.36         6.61 o                         
  -5   6   7        150.31        158.54        15.86 o                         
  -4   6   7         48.16         43.97         6.68 o                         
  -3   6   7         60.87         72.47         7.55 o                         
  -2   6   7          0.15          1.02         5.67 o                         
  -1   6   7         44.29         32.34         7.06 o                         
   0   6   7        229.65        213.99        11.72 o                         
   1   6   7         20.56         17.28         9.38 o                         
   2   6   7         62.45         57.16         7.27 o                         
   3   6   7          0.09         -2.84         6.32 o                         
   4   6   7         79.04         78.68         7.77 o                         
   5   6   7         17.16         11.31         6.74 o                         
   6   6   7         31.16         30.04        13.56 o                         
   7   6   7          0.00          0.20         7.31 o                         
   8   6   7         18.14         22.53         7.80 o                         
 -12   7   7         67.25         38.89        11.91 o                         
 -11   7   7         47.71         45.88         7.46 o                         
 -10   7   7          5.17         -3.06        20.47 o                         
  -9   7   7         97.04         76.40         7.92 o                         
  -8   7   7        315.80        339.12        10.39 o                         
  -7   7   7        129.85        122.42         8.22 o                         
  -6   7   7         33.92         34.10        14.74 o                         
  -5   7   7         86.79         85.33         7.75 o                         
  -4   7   7        214.39        217.37         9.14 o                         
  -3   7   7         85.45         73.48         7.80 o                         
  -2   7   7          3.91          3.23         6.75 o                         
  -1   7   7         41.06         23.92         9.91 o                         
   0   7   7          3.66          0.11         9.50 o                         
   1   7   7         13.03         16.82        10.49 o                         
   2   7   7         22.16         17.21         6.76 o                         
   3   7   7          4.57          1.56         8.03 o                         
   4   7   7         34.69         33.91         7.14 o                         
   5   7   7         18.51         20.24         7.55 o                         
   6   7   7          0.50          0.47         7.04 o                         
 -11   8   7          0.02          9.20         9.76 o                         
 -10   8   7          0.08         -9.47         9.47 o                         
  -9   8   7          7.27         -0.37         7.23 o                         
  -8   8   7          2.51          1.07         9.48 o                         
  -7   8   7          0.26          1.52         9.31 o                         
  -6   8   7          2.52          0.74         8.40 o                         
  -5   8   7          0.05         -2.73         7.15 o                         
  -4   8   7          4.42         -1.55         6.63 o                         
  -3   8   7          1.01         -4.70         6.81 o                         
  -2   8   7          5.63         11.67         9.47 o                         
  -1   8   7          1.56         -1.86         9.43 o                         
   0   8   7          8.80          8.58         8.82 o                         
   1   8   7          0.56          2.53        10.26 o                         
   2   8   7         13.95          9.04         6.93 o                         
   3   8   7          1.13         -3.69         6.09 o                         
   4   8   7          7.07          4.13         6.40 o                         
   5   8   7         25.02          8.50         7.07 o                         
  -8   9   7          0.48         -8.00        10.14 o                         
  -7   9   7          3.15         19.53         7.42 o                         
  -6   9   7          0.16          7.64         7.19 o                         
  -5   9   7          3.74          3.66         6.87 o                         
  -4   9   7          1.96          3.93         7.06 o                         
  -3   9   7          0.27          7.63         9.66 o                         
  -2   9   7         33.79         44.09        10.82 o                         
  -1   9   7          3.62          5.55         9.80 o                         
   0   9   7          7.78         -0.95        10.05 o                         
   1   9   7          5.49          0.58        10.94 o                         
   2   9   7          2.92         10.17        10.57 o                         
 -16   0   8         31.55         39.77         9.92 o                         
 -15   0   8          2.90         14.92         6.16 o                         
 -14   0   8         21.65         43.34        11.77 o                         
 -13   0   8         95.91        112.02        12.50 o                         
 -12   0   8          0.03          8.24        10.34 o                         
 -11   0   8         75.52        103.53        11.98 o                         
 -10   0   8        146.64        125.09        12.55 o                         
  -9   0   8         97.48        106.48        11.55 o                         
  -8   0   8        488.07        516.75        16.16 o                         
  -7   0   8       1485.74       1682.23        24.39 o                         
  -6   0   8         27.86         10.76         9.08 o                         
  -5   0   8        718.39        649.14        15.57 o                         
  -4   0   8       1700.03       1887.10        24.22 o                         
  -3   0   8        395.54        467.67        13.52 o                         
  -2   0   8        110.98         95.14         9.23 o                         
  -1   0   8        848.49        854.13        16.65 o                         
   0   0   8        584.42        585.61        10.29 o                         
   1   0   8         11.47          8.48         5.21 o                         
   2   0   8        127.75        104.80        12.93 o                         
   3   0   8        336.08        353.99        14.29 o                         
   4   0   8         78.87         90.98        10.64 o                         
   5   0   8        161.07        176.49        12.85 o                         
   6   0   8          0.37         -8.79        10.54 o                         
   7   0   8         95.15        113.69        12.99 o                         
   8   0   8         98.09         91.51        12.95 o                         
   9   0   8         50.68         63.91        13.08 o                         
 -16   1   8         43.31         38.65         8.29 o                         
 -15   1   8        122.91        143.75        23.65 o                         
 -14   1   8         44.26         32.43        10.99 o                         
 -13   1   8         59.53         70.95         9.08 o                         
 -12   1   8        247.00        272.69        10.33 o                         
 -11   1   8        168.93        184.95         9.22 o                         
 -10   1   8         47.43         50.35         7.72 o                         
  -9   1   8        128.95        136.16        14.71 o                         
  -8   1   8        723.04        760.08        20.54 o                         
  -7   1   8         58.74         76.89        10.74 o                         
  -6   1   8         43.59         40.72         6.92 o                         
  -5   1   8          8.55         14.38         6.18 o                         
  -4   1   8        321.75        356.41         9.14 o                         
  -3   1   8        528.04        459.48         9.82 o                         
  -2   1   8          0.27         -1.69         5.98 o                         
  -1   1   8        729.11        681.01        22.80 o                         
   0   1   8        948.19        832.28        71.09 o                         
   1   1   8        391.89        395.79         7.56 o                         
   2   1   8          2.60          9.80         6.91 o                         
   3   1   8        627.23        669.70        12.29 o                         
   4   1   8       1074.88       1077.46        15.28 o                         
   5   1   8         12.64         14.81         7.01 o                         
   6   1   8         12.32         14.89         7.32 o                         
   7   1   8         27.36         23.30         7.81 o                         
   8   1   8          6.24          4.35         7.43 o                         
   9   1   8          2.62          8.91         9.45 o                         
 -15   2   8          0.83          5.63         7.31 o                         
 -14   2   8         21.58         14.50        10.61 o                         
 -13   2   8         53.13         53.64        11.92 o                         
 -12   2   8         14.23         15.41        11.08 o                         
 -11   2   8         55.80         81.71         8.27 o                         
 -10   2   8        150.45        147.78         8.74 o                         
  -9   2   8        139.32        134.23        10.11 o                         
  -8   2   8        348.86        358.88        14.85 o                         
  -7   2   8        434.77        468.82        16.92 o                         
  -6   2   8         58.69         67.55         7.48 o                         
  -5   2   8        198.75        216.23        16.21 o                         
  -4   2   8        188.11        188.08         7.14 o                         
  -3   2   8          0.71         -1.44         5.75 o                         
  -2   2   8        178.97        144.23        12.87 o                         
  -1   2   8         62.60         53.75         4.48 o                         
   0   2   8         44.13         31.45         5.66 o                         
   1   2   8        111.22        108.28         5.73 o                         
   2   2   8        192.31        193.86        17.11 o                         
   3   2   8         29.00         25.99         4.68 o                         
   4   2   8        224.19        201.55        23.78 o                         
   5   2   8        318.43        350.56        15.75 o                         
   6   2   8         21.12         27.63         7.41 o                         
   7   2   8          8.36         -7.26         7.26 o                         
   8   2   8         27.10         21.21         7.76 o                         
   9   2   8          1.49         -7.67         7.67 o                         
 -15   3   8         53.71         31.66         7.96 o                         
 -14   3   8         37.63         48.74        11.19 o                         
 -13   3   8          0.05         -1.44        10.57 o                         
 -12   3   8         95.59         94.12        11.32 o                         
 -11   3   8         53.29         64.79        11.09 o                         
 -10   3   8         26.57         56.32        10.13 o                         
  -9   3   8        154.06        155.92         9.51 o                         
  -8   3   8        310.34        374.22        10.18 o                         
  -7   3   8          0.12         16.78         6.89 o                         
  -6   3   8        494.67        505.26        10.93 o                         
  -5   3   8        130.09        120.66         7.38 o                         
  -4   3   8          3.55          5.20         5.52 o                         
  -3   3   8        281.58        250.14        31.76 o                         
  -2   3   8         55.28         55.10         9.56 o                         
  -1   3   8          2.86          5.11         3.95 o                         
   0   3   8        107.63         98.40         9.06 o                         
   1   3   8         17.80         23.90         4.03 o                         
   2   3   8          0.27          4.87         4.38 o                         
   3   3   8        229.09        196.54        12.57 o                         
   4   3   8         56.37         60.63         4.84 o                         
   5   3   8         66.98         69.87        11.19 o                         
   6   3   8        289.33        294.06         8.58 o                         
   7   3   8         30.15         33.93         7.54 o                         
   8   3   8          2.29          4.78        14.95 o                         
 -14   4   8         47.19         93.05        11.56 o                         
 -13   4   8         77.69        107.64        11.11 o                         
 -12   4   8         24.74         31.30        10.55 o                         
 -11   4   8          6.10          7.55        10.49 o                         
 -10   4   8        136.48        126.09        12.73 o                         
  -9   4   8        128.89        162.51        12.98 o                         
  -8   4   8          0.98         15.38         7.13 o                         
  -7   4   8        205.43        183.71        19.96 o                         
  -6   4   8          6.16          9.91         6.71 o                         
  -5   4   8         89.59         73.26        15.40 o                         
  -4   4   8        112.71         85.98        18.58 o                         
  -3   4   8         62.56         61.02        19.11 o                         
  -2   4   8        453.67        337.93        50.14 o                         
  -1   4   8        270.62        241.30        37.62 o                         
   0   4   8         11.22         24.67         6.09 o                         
   1   4   8        125.30        149.67         9.43 o                         
   2   4   8        536.77        500.53        11.06 o                         
   3   4   8        282.93        278.51         9.44 o                         
   4   4   8         39.23         41.11         7.28 o                         
   5   4   8        107.01        105.43        10.95 o                         
   6   4   8         15.20         17.40         5.89 o                         
   7   4   8          6.26          0.38         5.54 o                         
   8   4   8          4.02          5.79         8.20 o                         
 -14   5   8          3.44          9.76         9.85 o                         
 -13   5   8          7.41          2.42        10.39 o                         
 -12   5   8         17.81         29.40        11.29 o                         
 -11   5   8          7.16          8.73        10.46 o                         
 -10   5   8         19.28         24.38        10.51 o                         
  -9   5   8        216.62        196.96        13.08 o                         
  -8   5   8         74.18         56.48        10.97 o                         
  -7   5   8         31.37         38.67        10.47 o                         
  -6   5   8        537.99        509.76       114.04 o                         
  -5   5   8        312.84        247.09        64.01 o                         
  -4   5   8         17.39         27.37        11.91 o                         
  -3   5   8        196.75        151.80        27.15 o                         
  -2   5   8        183.16        185.73         8.40 o                         
  -1   5   8         34.74         29.36         7.00 o                         
   0   5   8          9.15         15.04         6.89 o                         
   1   5   8         63.70         46.98         9.85 o                         
   2   5   8         24.38         17.63         6.35 o                         
   3   5   8         40.36         41.66         7.16 o                         
   4   5   8         22.58         21.06         7.32 o                         
   5   5   8         12.81         16.74         7.04 o                         
   6   5   8         82.02         94.50         8.91 o                         
   7   5   8         14.76         30.54         8.01 o                         
 -13   6   8          6.88         25.04        10.42 o                         
 -12   6   8          3.73          4.87        11.03 o                         
 -11   6   8         29.95         16.43        10.59 o                         
 -10   6   8         64.14         42.25        11.37 o                         
  -9   6   8          0.05          0.75         5.33 o                         
  -8   6   8         43.76         35.86         6.31 o                         
  -7   6   8        133.47         88.89        14.75 o                         
  -6   6   8          1.10          3.56         7.24 o                         
  -5   6   8        171.78        169.07        11.62 o                         
  -4   6   8         74.62         66.46        14.22 o                         
  -3   6   8          8.49          4.88         6.37 o                         
  -2   6   8         68.51         75.29        10.38 o                         
  -1   6   8         53.31         53.79         7.16 o                         
   0   6   8          2.46          7.95         8.61 o                         
   1   6   8         23.68         23.72        10.11 o                         
   2   6   8        107.92         92.90         7.63 o                         
   3   6   8          5.84          2.86         6.71 o                         
   4   6   8         25.38         32.49         7.44 o                         
   5   6   8         55.13         48.36         8.58 o                         
   6   6   8          6.29         14.84         8.44 o                         
 -11   7   8         15.56         31.72         6.61 o                         
 -10   7   8          1.38          9.14         6.61 o                         
  -9   7   8         58.24         37.80         7.01 o                         
  -8   7   8         30.60         23.87         9.04 o                         
  -7   7   8         17.01          9.04         6.84 o                         
  -6   7   8        147.47        126.90         7.58 o                         
  -5   7   8         43.51         34.20        11.08 o                         
  -4   7   8          2.56         -7.09         7.09 o                         
  -3   7   8         11.44         17.53         6.77 o                         
  -2   7   8         19.05         12.40         7.12 o                         
  -1   7   8          6.37          4.57         8.81 o                         
   0   7   8          3.58          0.94         9.31 o                         
   1   7   8         59.46         74.57        12.06 o                         
   2   7   8          0.01         -5.11         6.76 o                         
   3   7   8         74.75         82.88         8.27 o                         
   4   7   8         19.34         21.70         7.68 o                         
  -9   8   8          1.37         -2.12         6.57 o                         
  -8   8   8          4.30          3.48         6.95 o                         
  -7   8   8         40.39         46.46        15.32 o                         
  -6   8   8         22.45         18.11         7.63 o                         
  -5   8   8         56.59         50.03        11.63 o                         
  -4   8   8         61.52         87.45         8.54 o                         
  -3   8   8         22.84         26.46         5.95 o                         
  -2   8   8          0.00          4.70        10.13 o                         
  -1   8   8          2.91         -0.66        10.83 o                         
   0   8   8         44.04         29.50        10.70 o                         
   1   8   8          8.43         18.20        11.04 o                         
   2   8   8          2.03          2.79         7.11 o                         
  -4   9   8         41.79         55.70         7.81 o                         
  -3   9   8          6.11         14.19        10.64 o                         
 -15   1   9          0.04         -4.10         8.38 o                         
 -14   1   9          8.42         -7.46         8.03 o                         
 -13   1   9         12.97         31.43         9.39 o                         
 -12   1   9          8.93          1.73         7.66 o                         
 -11   1   9          0.55         -1.95         7.96 o                         
 -10   1   9          0.25          0.55         7.65 o                         
  -9   1   9          3.04          8.77         7.79 o                         
  -8   1   9         41.96         32.81         7.60 o                         
  -7   1   9          3.11          5.21         7.26 o                         
  -6   1   9          0.52          0.39         7.13 o                         
  -5   1   9        143.28        147.33         8.09 o                         
  -4   1   9        134.48        115.24         7.57 o                         
  -3   1   9         34.08         38.60         6.40 o                         
  -2   1   9         35.34         41.19         6.31 o                         
  -1   1   9        192.67        151.44         6.25 o                         
   0   1   9        142.15        131.50         6.30 o                         
   1   1   9          4.98          6.95         5.28 o                         
   2   1   9         15.73         21.96         5.54 o                         
   3   1   9         71.96         62.10         7.47 o                         
   4   1   9          2.76         -1.57         6.92 o                         
   5   1   9          0.49          3.03         8.20 o                         
   6   1   9         12.41         25.59         8.52 o                         
   7   1   9          2.50          1.73         7.60 o                         
 -14   2   9         16.16         15.54         8.33 o                         
 -13   2   9         16.16         10.70         7.23 o                         
 -12   2   9          2.27          7.22         7.77 o                         
 -11   2   9         64.37         70.63         8.69 o                         
 -10   2   9         56.35         66.09         8.33 o                         
  -9   2   9         25.28         37.32         7.75 o                         
  -8   2   9         37.83         41.30         7.32 o                         
  -7   2   9         80.07         91.56         7.93 o                         
  -6   2   9          2.63          1.26         6.88 o                         
  -5   2   9         55.36         73.42         7.35 o                         
  -4   2   9         66.51         57.10         7.24 o                         
  -3   2   9          2.19         -4.36         5.67 o                         
  -2   2   9          5.47          5.97         5.74 o                         
  -1   2   9          0.80         -0.06         5.94 o                         
   0   2   9         13.54         15.51         5.10 o                         
   1   2   9         14.27          6.53         4.14 o                         
   2   2   9          2.46          4.94         5.81 o                         
   3   2   9          0.19          5.74         6.81 o                         
   4   2   9         11.05          7.25         6.52 o                         
   5   2   9         26.12         30.96        10.15 o                         
   6   2   9          0.93         -5.29         7.83 o                         
   7   2   9          2.78         -7.52         7.85 o                         
 -14   3   9          2.52         22.16        11.35 o                         
 -13   3   9          4.45          4.68         7.05 o                         
 -12   3   9          4.39         24.88        11.74 o                         
 -11   3   9          0.24         29.88        27.91 o                         
 -10   3   9          0.00          5.34         7.69 o                         
  -9   3   9         16.56         19.65         7.55 o                         
  -8   3   9          5.39          5.20         6.89 o                         
  -7   3   9          2.60         -1.21         6.34 o                         
  -6   3   9          1.05          2.20         6.39 o                         
  -5   3   9         15.00         17.38         6.69 o                         
  -4   3   9          3.76         -1.32        10.77 o                         
  -3   3   9         11.51          6.69         9.73 o                         
  -2   3   9          7.20         13.37         9.15 o                         
  -1   3   9          0.42         -9.60         9.60 o                         
   0   3   9         18.58         28.87        10.37 o                         
   1   3   9          0.02         -2.29         6.79 o                         
   2   3   9          0.21         -6.65         6.65 o                         
   3   3   9         22.54         25.75         6.92 o                         
   4   3   9          0.06          9.02         6.74 o                         
   5   3   9          4.25          6.28         7.35 o                         
   6   3   9          0.17         -1.86         7.65 o                         
 -13   4   9          0.56         -6.95        11.13 o                         
 -12   4   9          0.87          6.43        10.11 o                         
 -11   4   9          0.86         -5.19         7.35 o                         
 -10   4   9          7.28          1.26         6.86 o                         
  -9   4   9          0.64         12.80        10.06 o                         
  -8   4   9         10.57         17.82         7.20 o                         
  -7   4   9          2.35         -6.37         6.41 o                         
  -6   4   9          9.30          3.16        10.06 o                         
  -5   4   9          7.53         10.53        10.36 o                         
  -4   4   9         50.31         43.61        10.56 o                         
  -3   4   9          0.57         11.32         9.49 o                         
  -2   4   9          4.64          2.82        10.60 o                         
  -1   4   9          0.28          7.62        10.20 o                         
   0   4   9          0.17         -8.47        10.31 o                         
   1   4   9         17.39         19.80        12.06 o                         
   2   4   9         16.82         16.70         9.89 o                         
   3   4   9         30.62         22.74         6.07 o                         
   4   4   9         22.87         32.71         6.77 o                         
   5   4   9         60.17         45.43        17.50 o                         
 -12   5   9         20.84         23.94        11.27 o                         
 -11   5   9          1.17        -10.14        10.14 o                         
 -10   5   9          0.23         16.62        10.44 o                         
  -9   5   9          0.01          8.73         6.93 o                         
  -8   5   9         87.68        111.56        12.25 o                         
  -7   5   9         34.19         35.04        13.00 o                         
  -6   5   9          4.85         30.93        10.82 o                         
  -5   5   9          1.04          4.92        10.32 o                         
  -4   5   9        109.58        127.98        11.74 o                         
  -3   5   9         80.87         95.36        11.99 o                         
  -2   5   9         13.20          5.03        10.44 o                         
  -1   5   9         43.83         37.76        11.32 o                         
   0   5   9          1.42          4.57         5.88 o                         
   1   5   9         21.68          9.37         6.75 o                         
   2   5   9          0.00         -1.78         9.65 o                         
   3   5   9          1.28         -7.84         7.84 o                         
   4   5   9         22.06         21.57         6.49 o                         
 -11   6   9          0.71          1.91        10.66 o                         
 -10   6   9          9.73          2.68        10.26 o                         
  -9   6   9          0.68          1.98        10.79 o                         
  -8   6   9          0.20         18.64         7.85 o                         
  -7   6   9         24.00         31.34        10.97 o                         
  -6   6   9          3.46         -5.18        10.42 o                         
  -5   6   9          0.08         -5.32         9.37 o                         
  -4   6   9          1.39         -9.94        10.68 o                         
  -3   6   9         65.53         59.65        14.35 o                         
  -2   6   9         29.77         25.68         6.40 o                         
  -1   6   9          0.02          9.97         5.58 o                         
   0   6   9         38.10         36.57         7.65 o                         
   1   6   9         29.35         27.44        13.82 o                         
   2   6   9         15.65         10.06         6.50 o                         
   3   6   9         15.24          8.46         8.88 o                         
  -9   7   9         16.91          3.57        10.29 o                         
  -8   7   9         40.91         42.39        10.69 o                         
  -7   7   9         30.73         21.54        10.46 o                         
  -6   7   9          0.44         -6.50         6.50 o                         
  -5   7   9          1.16          7.94         5.36 o                         
  -4   7   9         20.57         22.04         6.92 o                         
  -3   7   9         35.78         49.89        15.00 o                         
  -2   7   9          0.40         -6.16         6.16 o                         
  -1   7   9          0.45         -2.84        10.60 o                         
   0   7   9          0.38          8.20         9.59 o                         
   1   7   9          0.75          1.05         7.53 o                         
 -13   0  10          0.41         -9.60        11.89 o                         
 -12   0  10        117.02        118.03        13.75 o                         
 -11   0  10        117.76         86.99        12.75 o                         
 -10   0  10         11.03         26.73        11.29 o                         
  -9   0  10         32.83         67.38        11.40 o                         
  -8   0  10        908.60        978.66        21.42 o                         
  -7   0  10        241.40        309.87        15.32 o                         
  -6   0  10          1.13          1.20        11.33 o                         
  -5   0  10        495.70        549.01        17.22 o                         
  -4   0  10        632.73        621.57        17.48 o                         
  -3   0  10         52.60         73.85        10.86 o                         
  -2   0  10        110.05         95.63        11.22 o                         
  -1   0  10         21.36         18.16         6.61 o                         
   0   0  10         30.97         31.40         9.56 o                         
   1   0  10          0.62         -4.37         8.43 o                         
   2   0  10         31.41         49.87        10.02 o                         
   3   0  10         13.92         13.66        11.74 o                         
   4   0  10        153.71        147.09        13.23 o                         
 -13   1  10         40.69         56.55         9.61 o                         
 -12   1  10         67.29         62.94         8.79 o                         
 -11   1  10         11.67         23.07         8.07 o                         
 -10   1  10         11.81         10.37         7.63 o                         
  -9   1  10          9.38         16.46         7.37 o                         
  -8   1  10         15.49         34.19         8.23 o                         
  -7   1  10         42.15         80.06        18.59 o                         
  -6   1  10          4.63          5.36        11.33 o                         
  -5   1  10         28.36         21.73         7.47 o                         
  -4   1  10        201.31        195.74         9.37 o                         
  -3   1  10        250.83        244.95        18.62 o                         
  -2   1  10          8.64          6.26         6.63 o                         
  -1   1  10        101.32         95.67         6.09 o                         
   0   1  10        143.85        134.30         6.59 o                         
   1   1  10        108.77        113.25         7.05 o                         
   2   1  10         49.98         56.48        11.92 o                         
   3   1  10         42.77         46.81         7.44 o                         
   4   1  10        126.93        127.10         8.95 o                         
 -13   2  10         13.29          5.44         8.20 o                         
 -12   2  10         11.48         24.72         9.53 o                         
 -11   2  10         17.65         18.68         7.97 o                         
 -10   2  10         19.25          5.65        12.43 o                         
  -9   2  10         13.55         21.23        11.08 o                         
  -8   2  10         31.18         28.71         7.68 o                         
  -7   2  10         35.91         35.42         7.70 o                         
  -6   2  10          4.78         16.74        12.68 o                         
  -5   2  10         21.10         11.62         7.30 o                         
  -4   2  10         39.15         44.80        11.22 o                         
  -3   2  10         41.57         34.04        10.40 o                         
  -2   2  10         53.22         48.17         9.79 o                         
  -1   2  10          8.69         10.67         5.99 o                         
   0   2  10          0.00          8.69         7.23 o                         
   1   2  10          0.18          3.11         5.37 o                         
   2   2  10         44.72         40.62         7.29 o                         
   3   2  10         76.19         72.75         8.07 o                         
   4   2  10         12.30         25.54        10.02 o                         
 -12   3  10         20.21         20.05         8.19 o                         
 -11   3  10          1.81         -8.05         8.05 o                         
 -10   3  10          4.48         -5.49         8.27 o                         
  -9   3  10         56.92         68.06        10.62 o                         
  -8   3  10         35.25         34.04        11.86 o                         
  -7   3  10         44.92         36.84         7.52 o                         
  -6   3  10         58.82         78.89         8.21 o                         
  -5   3  10         49.75         50.00        12.16 o                         
  -4   3  10         26.87         33.87        11.07 o                         
  -3   3  10         55.16         39.67        10.31 o                         
  -2   3  10          2.44        -10.88        10.88 o                         
  -1   3  10         24.76         28.00        10.95 o                         
   0   3  10          0.47          2.41         7.23 o                         
   1   3  10          0.89          1.00         7.14 o                         
   2   3  10          8.39          3.30        10.74 o                         
   3   3  10         74.71         79.99        12.49 o                         
 -11   4  10          4.31         11.80         7.71 o                         
 -10   4  10         21.36         21.15         7.77 o                         
  -9   4  10          3.30         -3.81        10.00 o                         
  -8   4  10          6.55          9.72         7.41 o                         
  -7   4  10         17.22         13.72        11.63 o                         
  -6   4  10         19.68         31.64        11.67 o                         
  -5   4  10         96.88        139.12        13.10 o                         
  -4   4  10         31.81         24.37        10.52 o                         
  -3   4  10         49.13         39.88        11.45 o                         
  -2   4  10        134.45        140.58        13.58 o                         
  -1   4  10         65.41         87.14        12.14 o                         
   0   4  10          1.05          6.03         7.29 o                         
   1   4  10          2.91          2.85        10.39 o                         
   2   4  10         66.78         50.64        11.19 o                         
   3   4  10         19.06         16.86        10.90 o                         
 -10   5  10         47.44         47.11        12.35 o                         
  -9   5  10         82.98         82.12        12.77 o                         
  -8   5  10         12.26         11.94        12.55 o                         
  -7   5  10         21.37         65.25        12.83 o                         
  -6   5  10        233.18        260.95        16.69 o                         
  -5   5  10         70.73         75.54        11.49 o                         
  -4   5  10          4.57         -1.87        10.37 o                         
  -3   5  10         53.35         62.16        11.53 o                         
  -2   5  10         24.30         18.35        11.17 o                         
  -1   5  10          1.51         11.70        11.11 o                         
   0   5  10          0.66         -2.54         6.44 o                         
   1   5  10          5.33         -3.05        10.04 o                         
  -8   6  10          0.14        -11.33        11.33 o                         
  -7   6  10         26.38         33.92        11.73 o                         
  -6   6  10          0.04         -9.95         9.95 o                         
  -5   6  10         23.57         16.45        11.94 o                         
  -4   6  10          7.14          8.44        12.56 o                         
  -3   6  10          3.30         19.52        12.73 o                         
  -2   6  10         19.37         12.09        11.57 o                         
  -1   6  10          6.50         14.88        11.77 o                         
 -10   1  11          0.00         10.11        13.37 o                         
  -9   1  11         20.14         21.61        14.27 o                         
  -8   1  11         62.62         77.11        12.71 o                         
  -7   1  11         11.69          5.42        24.12 o                         
  -6   1  11         12.45         13.42         8.12 o                         
  -5   1  11         19.85         21.16         7.30 o                         
  -4   1  11         30.69         28.72         7.50 o                         
  -3   1  11          0.05         -6.51         6.51 o                         
  -2   1  11         21.85         24.97         5.86 o                         
  -1   1  11          0.98         -4.60         5.39 o                         
   0   1  11          2.25         -7.20         7.20 o                         
   1   1  11         16.11         13.66         7.43 o                         
 -10   2  11          1.44          6.96        11.98 o                         
  -9   2  11         26.48         50.13        14.04 o                         
  -8   2  11          6.24         26.76        14.08 o                         
  -7   2  11          0.03         10.87         9.43 o                         
  -6   2  11          3.67          2.86         7.36 o                         
  -5   2  11         13.93         13.73        11.84 o                         
  -4   2  11         10.66          9.30        10.89 o                         
  -3   2  11          7.33         -5.80         9.16 o                         
  -2   2  11          0.11          2.49        10.06 o                         
  -1   2  11          6.75         -3.22         6.71 o                         
   0   2  11          0.45          9.44         7.42 o                         
  -9   3  11          9.92          1.28         7.42 o                         
  -8   3  11         19.13         32.60        12.43 o                         
  -7   3  11          4.57         -9.67        12.01 o                         
  -6   3  11          1.21         11.93        11.72 o                         
  -5   3  11          1.08         18.25        11.29 o                         
  -4   3  11         15.41         12.32        10.14 o                         
  -3   3  11          1.46         -2.79         9.96 o                         
  -2   3  11         15.84         40.24        10.76 o                         
  -1   3  11         12.98         30.79         7.76 o                         
  -7   4  11          1.70          4.15        11.89 o                         
  -6   4  11         11.33         16.94        11.95 o                         
  -5   4  11          2.04          7.01        11.15 o                         
  -4   4  11          0.32          2.45        10.15 o                         
  -3   4  11          0.65         -6.96        11.31 o                         
  -2   4  11         12.95          7.82        11.36 o                         
                                                                                
