# Supplementary material for: Crystal structure and Hirshfeld surface analysis of (E)-N′-benzyl­idene-4-chloro­benzene­sulfono­hydrazide and of its (E)-4-chloro-N′-(ortho- and para-methyl­benzyl­idene)benzene­sulfono­hydrazide derivatives
Source: Acta Crystallogr E Crystallogr Commun. 2018 Oct 19;74(Pt 11):1613–8. doi: 10.1107/S2056989018014500 (PMC6218900; doi:10.1107/S2056989018014500)
Supplement: Supplementary file 4 [file e-74-01613-IIIsup4.hkl]

data_III                                                                        
_shelx_title ' N4MB4CBSH P21/N'                                                 
_shelx_refln_list_code          4                                               
_shelx_F_calc_maximum      179.03                                               
_exptl_crystal_F_000       640.00                                               
_reflns_d_resolution_high  0.8300                                               
                                                                                
loop_                                                                           
 _space_group_symop_operation_xyz                                               
 'x, y, z'                                                                      
 '-x+1/2, y+1/2, -z+1/2'                                                        
 '-x, -y, -z'                                                                   
 'x-1/2, -y-1/2, z-1/2'                                                         
                                                                                
_cell_length_a     9.4060                                                       
_cell_length_b     5.8353                                                       
_cell_length_c    26.9300                                                       
_cell_angle_alpha  90.000                                                       
_cell_angle_beta   99.621                                                       
_cell_angle_gamma  90.000                                                       
                                                                                
_shelx_F_squared_multiplier     1.000                                           
                                                                                
loop_                                                                           
 _refln_index_h                                                                 
 _refln_index_k                                                                 
 _refln_index_l                                                                 
 _refln_F_squared_calc                                                          
 _refln_F_squared_meas                                                          
 _refln_F_squared_sigma                                                         
 _refln_observed_status                                                         
   2   0   0       2318.12       2537.92        16.40 o                         
   4   0   0        285.55        270.86         8.42 o                         
   6   0   0         65.13         48.67         6.02 o                         
   8   0   0        441.55        459.30         9.70 o                         
  10   0   0         93.76         88.95        10.65 o                         
   1   1   0      12401.63      12261.83        47.97 o                         
   2   1   0         49.51         33.80         1.38 o                         
   3   1   0        232.33        231.96         2.79 o                         
   4   1   0         17.63         17.58         1.68 o                         
   5   1   0        160.63        168.23         3.54 o                         
   6   1   0          0.05          0.62         2.07 o                         
   7   1   0        272.72        267.90         7.51 o                         
   8   1   0         56.86         45.40         4.93 o                         
   9   1   0          8.23          7.35         4.33 o                         
  10   1   0        158.71        149.51         8.72 o                         
  11   1   0          0.38         14.33         7.00 o                         
   0   2   0       6598.12       6024.80        16.96 o                         
   1   2   0          0.06          0.42         1.02 o                         
   2   2   0        505.50        434.79         2.77 o                         
   3   2   0        414.08        438.01         4.66 o                         
   4   2   0          0.45          0.51         1.95 o                         
   5   2   0        108.18        136.89         4.74 o                         
   6   2   0        119.62         86.84        12.24 o                         
   7   2   0          0.55         -3.45         5.79 o                         
   8   2   0        577.22        544.36        12.28 o                         
   9   2   0         53.46         59.12         6.49 o                         
  10   2   0        284.24        292.06        11.08 o                         
   1   3   0        174.72        181.43         2.42 o                         
   2   3   0        289.09        307.77         2.89 o                         
   3   3   0        167.66        183.42         2.45 o                         
   4   3   0        103.24        113.23         5.55 o                         
   5   3   0         32.89         26.02         3.01 o                         
   6   3   0        256.85        249.57         5.79 o                         
   7   3   0         74.28         87.36        11.19 o                         
   8   3   0          6.57          7.52         4.21 o                         
   9   3   0          0.20         23.81         4.73 o                         
  10   3   0        128.02        156.91        20.41 o                         
   0   4   0        536.80        527.98         6.93 o                         
   1   4   0        113.00        128.00         2.98 o                         
   2   4   0        398.34        388.50         4.14 o                         
   3   4   0        526.18        546.19         5.83 o                         
   4   4   0        418.26        403.77         9.30 o                         
   5   4   0          3.72         -0.15         3.70 o                         
   6   4   0         17.87         18.81         3.80 o                         
   7   4   0         22.16         29.88         4.68 o                         
   8   4   0        191.01        221.15        13.17 o                         
   9   4   0          6.70         25.98         7.12 o                         
   1   5   0         47.64         44.77         5.74 o                         
   2   5   0        109.21        103.41         4.95 o                         
   3   5   0          5.92         14.66         5.77 o                         
   4   5   0        437.61        415.69        11.70 o                         
   5   5   0         27.31         26.42         5.17 o                         
   6   5   0         13.10         15.37         6.91 o                         
   7   5   0         42.39         50.04         6.07 o                         
   0   6   0        325.00        345.75        14.91 o                         
   1   6   0         32.88         34.60         6.13 o                         
   2   6   0         53.29         64.95         6.77 o                         
   3   6   0          0.43         -3.91         5.60 o                         
   4   6   0         15.51         15.77         4.99 o                         
   5   6   0          4.05          5.25         4.98 o                         
   1   7   0         26.41         37.47        20.67 o                         
 -11   0   1          8.63          2.09         8.84 o                         
  -9   0   1        298.96        292.43         8.60 o                         
  -7   0   1          0.02          4.59         3.71 o                         
  -5   0   1        129.49        149.02         7.69 o                         
  -3   0   1       2008.69       2085.97        18.08 o                         
   3   0   1       7225.03       7435.97        34.41 o                         
   5   0   1          6.71          2.36         4.19 o                         
   7   0   1          6.34          6.17         8.64 o                         
   9   0   1          0.45         -5.28         7.53 o                         
  11   0   1          0.05         -9.57         9.57 o                         
 -11   1   1        106.62        105.42        12.40 o                         
 -10   1   1          0.49          3.94         4.75 o                         
  -9   1   1        118.90        123.41         5.10 o                         
  -8   1   1        145.98        135.23         7.28 o                         
  -7   1   1       1499.22       1431.64        31.38 o                         
  -6   1   1        457.68        423.51        15.18 o                         
  -5   1   1        360.81        344.25         4.04 o                         
  -4   1   1        625.01        711.15         4.91 o                         
  -3   1   1        127.77        101.02         3.36 o                         
  -2   1   1         35.39         32.25         1.13 o                         
  -1   1   1      14697.08      14183.51        40.67 o                         
   0   1   1        107.37        116.02         1.65 o                         
   1   1   1       6163.90       6033.19        13.67 o                         
   2   1   1        445.46        409.33         3.16 o                         
   3   1   1        763.94        739.76         4.60 o                         
   4   1   1       1887.99       1976.40        20.69 o                         
   5   1   1       1047.42       1037.18        14.04 o                         
   6   1   1          0.72          0.87         2.10 o                         
   7   1   1         29.97         27.12         3.58 o                         
   8   1   1          0.38         -0.70         3.32 o                         
   9   1   1         80.73         81.34         9.08 o                         
  10   1   1          1.24          4.90         4.54 o                         
 -10   2   1          6.75          7.23         5.30 o                         
  -9   2   1          0.21          1.30         4.54 o                         
  -8   2   1          0.22         13.34         5.68 o                         
  -7   2   1        207.98        216.41         7.75 o                         
  -6   2   1        282.05        263.87         7.66 o                         
  -5   2   1        216.76        221.62         4.24 o                         
  -4   2   1        128.51        134.42         3.09 o                         
  -3   2   1        222.68        231.46         2.57 o                         
  -2   2   1        126.11        148.26         7.36 o                         
  -1   2   1         49.68         58.34         1.35 o                         
   0   2   1       4396.70       4508.43        10.46 o                         
   1   2   1         10.70         20.73         1.26 o                         
   2   2   1        110.92        121.68         2.00 o                         
   3   2   1       4553.70       4697.44        35.80 o                         
   4   2   1        100.46        101.93         2.92 o                         
   5   2   1          5.26         14.77         1.87 o                         
   6   2   1         58.16         50.32         2.75 o                         
   7   2   1         61.24         50.03         5.22 o                         
   8   2   1          1.00          5.11         5.06 o                         
   9   2   1        103.87        106.95         7.26 o                         
  10   2   1          4.61         11.43         6.18 o                         
 -10   3   1          0.01          5.87         5.03 o                         
  -9   3   1        403.45        375.61        21.88 o                         
  -8   3   1          2.63          4.00         3.50 o                         
  -7   3   1        869.06        916.18        18.61 o                         
  -6   3   1          4.81          8.05         3.05 o                         
  -5   3   1         19.39         16.83         2.64 o                         
  -4   3   1          6.77          9.59         1.79 o                         
  -3   3   1        160.58        129.82         2.07 o                         
  -2   3   1        353.34        358.04         3.11 o                         
  -1   3   1       1344.20       1348.41         7.07 o                         
   0   3   1       1247.00       1402.83         6.88 o                         
   1   3   1          1.00          1.54         1.15 o                         
   2   3   1        420.32        412.83         3.40 o                         
   3   3   1       1601.63       1642.63        15.76 o                         
   4   3   1        354.87        345.70        17.74 o                         
   5   3   1         93.93         75.52         4.41 o                         
   6   3   1        129.33        135.27         4.72 o                         
   7   3   1        369.28        370.57        26.83 o                         
   8   3   1        117.46        101.09        10.39 o                         
   9   3   1        328.40        327.78        12.43 o                         
  10   3   1         25.33         32.44         8.31 o                         
  -9   4   1          3.97          3.44         5.13 o                         
  -8   4   1          9.83         12.31         4.60 o                         
  -7   4   1        219.41        215.80         6.57 o                         
  -6   4   1        107.28         96.83         4.12 o                         
  -5   4   1        408.70        395.37         6.36 o                         
  -4   4   1        361.44        340.48         5.65 o                         
  -3   4   1        226.82        235.82         6.15 o                         
  -2   4   1        181.35        194.91         3.16 o                         
  -1   4   1         35.32         39.25         1.94 o                         
   0   4   1          3.51          3.99         1.91 o                         
   1   4   1        127.80        132.56         3.08 o                         
   2   4   1         21.12         22.01         2.56 o                         
   3   4   1        872.58        902.60         9.61 o                         
   4   4   1         33.03         42.25         3.96 o                         
   5   4   1         46.42         51.06         4.21 o                         
   6   4   1         15.65         16.44         3.78 o                         
   7   4   1        104.02         86.11         4.97 o                         
   8   4   1          2.14          6.33         3.92 o                         
   9   4   1         53.55         47.01         5.66 o                         
  -7   5   1         24.97         23.96         5.80 o                         
  -6   5   1         19.62          2.13         5.71 o                         
  -5   5   1         43.27         39.70         4.86 o                         
  -4   5   1         18.21         19.20         5.07 o                         
  -3   5   1          3.80          0.56         4.56 o                         
  -2   5   1         56.92         50.74         4.10 o                         
  -1   5   1        459.80        465.25        10.77 o                         
   0   5   1        162.98        162.35         7.41 o                         
   1   5   1        543.08        567.33        20.06 o                         
   2   5   1         30.42         25.03         5.74 o                         
   3   5   1        128.61        123.03         6.38 o                         
   4   5   1        366.38        351.88         8.88 o                         
   5   5   1          0.14          8.10         5.25 o                         
   6   5   1          2.55         -4.30         5.07 o                         
   7   5   1          3.36          4.75         5.35 o                         
  -5   6   1          1.05          6.00         4.62 o                         
  -4   6   1          8.21         14.46         9.93 o                         
  -3   6   1        220.27        209.29         8.00 o                         
  -2   6   1         71.31         56.45         6.66 o                         
  -1   6   1         11.42          3.46         4.62 o                         
   0   6   1          0.31         -5.52         8.88 o                         
   1   6   1         17.04          7.44         4.56 o                         
   2   6   1          2.50          0.25         8.96 o                         
   3   6   1         33.32         45.07         7.30 o                         
   4   6   1          8.93          8.19         5.54 o                         
   5   6   1         19.60         19.02         7.51 o                         
  -1   7   1         38.63         23.34         6.70 o                         
   0   7   1          0.11         -5.72         5.72 o                         
 -10   0   2        200.94        210.51        12.94 o                         
  -8   0   2       1196.44       1165.12        52.34 o                         
  -6   0   2        368.01        344.73        11.88 o                         
  -4   0   2        120.38        115.36         6.02 o                         
  -2   0   2       1501.72       1548.18        13.00 o                         
   2   0   2      22664.37      23484.62       388.20 o                         
   4   0   2        117.95        171.68         6.98 o                         
   6   0   2        140.93        150.21         8.38 o                         
   8   0   2         81.27         69.09         8.20 o                         
  10   0   2         14.21         19.52         8.97 o                         
 -11   1   2         83.78         77.00         8.27 o                         
 -10   1   2          0.02         -9.57        21.69 o                         
  -9   1   2          0.74          3.89         3.40 o                         
  -8   1   2        421.55        427.15         7.38 o                         
  -7   1   2        213.26        216.34         6.00 o                         
  -6   1   2        308.22        262.34        23.15 o                         
  -5   1   2        193.74        210.25         3.38 o                         
  -4   1   2        122.04        109.91         2.20 o                         
  -3   1   2        113.99        112.90         1.97 o                         
  -2   1   2       1309.01       1279.09         5.90 o                         
  -1   1   2        741.00        753.15         5.45 o                         
   0   1   2        891.37        915.50         3.76 o                         
   1   1   2        991.73       1081.87         5.56 o                         
   2   1   2      32050.63      30924.82        95.40 o                         
   3   1   2       4173.57       4348.97        31.30 o                         
   4   1   2         47.38         25.29         2.02 o                         
   5   1   2        392.04        424.40         5.26 o                         
   6   1   2        650.69        626.72         7.78 o                         
   7   1   2          0.03         -1.65         2.35 o                         
   8   1   2        109.79        105.84         6.73 o                         
   9   1   2          2.87          2.80         4.61 o                         
  10   1   2         46.74         62.26         5.49 o                         
 -10   2   2         85.27         92.26         5.97 o                         
  -9   2   2         52.60         61.06         8.10 o                         
  -8   2   2       1115.96       1046.11        16.49 o                         
  -7   2   2        180.61        166.79         7.29 o                         
  -6   2   2        476.15        435.79         7.34 o                         
  -5   2   2       1212.58       1214.55        11.00 o                         
  -4   2   2        494.81        536.56         5.73 o                         
  -3   2   2        158.09        157.48         2.24 o                         
  -2   2   2       1155.81       1240.09         6.60 o                         
  -1   2   2        132.52        150.42         1.67 o                         
   0   2   2        700.40        625.84         4.60 o                         
   1   2   2        947.39        925.36         5.38 o                         
   2   2   2         13.73         22.32         1.29 o                         
   3   2   2          5.77          9.00         1.30 o                         
   4   2   2       2645.56       2767.11        30.59 o                         
   5   2   2         21.00         19.63         2.48 o                         
   6   2   2        125.61        136.94         6.37 o                         
   7   2   2        147.13        135.68         6.94 o                         
   8   2   2        150.44        149.37         7.57 o                         
   9   2   2         27.88         26.30         5.40 o                         
  10   2   2         69.13         85.05         7.05 o                         
 -10   3   2          0.82         -0.06         5.32 o                         
  -9   3   2         90.37         93.14        11.34 o                         
  -8   3   2         37.68         43.28         4.22 o                         
  -7   3   2         46.59         55.48         4.24 o                         
  -6   3   2        446.01        439.55         6.96 o                         
  -5   3   2         17.38         10.70         2.57 o                         
  -4   3   2        463.59        442.94         5.82 o                         
  -3   3   2         14.98         10.35         1.22 o                         
  -2   3   2        167.16        175.11         2.31 o                         
  -1   3   2       2147.03       2197.22         9.85 o                         
   0   3   2        459.93        453.26         3.50 o                         
   1   3   2         74.50         89.36         2.06 o                         
   2   3   2        262.22        267.38         2.81 o                         
   3   3   2        242.53        255.50         4.46 o                         
   4   3   2        304.76        299.53         8.15 o                         
   5   3   2         85.29         83.83         5.00 o                         
   6   3   2        349.51        338.46         8.33 o                         
   7   3   2         53.32         57.52         6.11 o                         
   8   3   2         37.66         35.52        13.94 o                         
   9   3   2         22.26         33.63         9.29 o                         
  -9   4   2         15.03         24.03         5.23 o                         
  -8   4   2         40.84         49.71         5.73 o                         
  -7   4   2          0.78          9.57         3.78 o                         
  -6   4   2          3.78          0.41         2.92 o                         
  -5   4   2          0.10          1.41         3.09 o                         
  -4   4   2         31.31         27.53         2.56 o                         
  -3   4   2          7.08          6.24         2.14 o                         
  -2   4   2        214.30        217.83         3.30 o                         
  -1   4   2         76.42         69.01         2.63 o                         
   0   4   2        105.20         84.09         5.18 o                         
   1   4   2         47.28         46.56         2.86 o                         
   2   4   2        833.68        858.65         7.16 o                         
   3   4   2        161.27        163.85         4.33 o                         
   4   4   2        929.96        924.92        26.12 o                         
   5   4   2          1.47          8.06         4.17 o                         
   6   4   2          5.98          2.60         4.13 o                         
   7   4   2         43.73         49.88         6.18 o                         
   8   4   2         98.58        105.66         6.75 o                         
   9   4   2         83.07         89.00         8.30 o                         
  -7   5   2          8.43         10.54         9.29 o                         
  -6   5   2        138.76        139.14         7.33 o                         
  -5   5   2          9.50         10.82         4.72 o                         
  -4   5   2        428.67        478.82        10.13 o                         
  -3   5   2         86.12         84.33         5.81 o                         
  -2   5   2        138.24        145.52         5.29 o                         
  -1   5   2         42.72         39.87         4.77 o                         
   0   5   2         16.57         17.56         4.86 o                         
   1   5   2          7.88          2.39         5.04 o                         
   2   5   2        237.63        238.65         6.37 o                         
   3   5   2        103.30        111.10         6.85 o                         
   4   5   2        314.44        305.66        11.05 o                         
   5   5   2          0.27          5.27         3.79 o                         
   6   5   2         26.86         27.44         4.22 o                         
   7   5   2         26.83         20.03         5.11 o                         
  -5   6   2          0.00         -4.89         4.89 o                         
  -4   6   2          2.35         18.10         6.29 o                         
  -3   6   2         14.31          9.22         4.76 o                         
  -2   6   2         53.88         59.88         7.21 o                         
  -1   6   2        205.67        197.32         7.45 o                         
   0   6   2        356.82        395.84        10.90 o                         
   1   6   2         11.06          0.98        10.40 o                         
   2   6   2         58.94         57.80         7.61 o                         
   3   6   2          3.12          6.06         5.73 o                         
   4   6   2         22.29         19.54         4.33 o                         
   5   6   2          0.05         -3.40         5.00 o                         
   0   7   2         33.93         51.73        11.79 o                         
 -11   0   3         32.63         34.85        10.00 o                         
  -9   0   3        219.02        208.21        20.64 o                         
  -7   0   3        555.59        539.06        15.88 o                         
  -5   0   3       1939.00       1840.64        22.69 o                         
  -3   0   3       2417.28       2374.82        19.53 o                         
   1   0   3         79.09         84.69         3.63 o                         
   3   0   3       9441.42       9582.38        23.35 o                         
   5   0   3        895.21        866.80         9.10 o                         
   7   0   3       3035.86       3047.60        55.09 o                         
   9   0   3          4.12          0.46         4.81 o                         
 -11   1   3         27.01         41.58         7.08 o                         
 -10   1   3         44.54         33.76         7.01 o                         
  -9   1   3         34.21         23.10         4.01 o                         
  -8   1   3        209.53        223.53         9.63 o                         
  -7   1   3        622.55        604.15         9.00 o                         
  -6   1   3        615.17        622.40        12.69 o                         
  -5   1   3        282.53        239.84         7.68 o                         
  -4   1   3        677.16        637.68         8.20 o                         
  -3   1   3       1220.18       1205.42        10.62 o                         
  -2   1   3         94.51         87.86         1.36 o                         
  -1   1   3        290.49        289.49         1.98 o                         
   0   1   3       1583.26       1575.88         8.06 o                         
   1   1   3      12868.17      12418.39        19.56 o                         
   2   1   3      12256.77      12390.52        34.46 o                         
   3   1   3       1566.05       1638.78         7.71 o                         
   4   1   3        214.94        265.04         6.62 o                         
   5   1   3         87.78        117.03         2.86 o                         
   6   1   3        358.77        368.03         5.52 o                         
   7   1   3        102.59         97.12        10.30 o                         
   8   1   3         85.76         79.81         7.82 o                         
   9   1   3         53.27         44.52         5.88 o                         
  10   1   3          3.54         -3.43         9.78 o                         
 -10   2   3         31.86         41.44        13.79 o                         
  -9   2   3         13.75         13.05         4.01 o                         
  -8   2   3         70.10         71.67         6.39 o                         
  -7   2   3       1015.67       1039.68        19.25 o                         
  -6   2   3         10.86         10.34         2.41 o                         
  -5   2   3       2581.99       2589.56        23.06 o                         
  -4   2   3         95.35         98.53         2.63 o                         
  -3   2   3        532.99        483.08         4.39 o                         
  -2   2   3         68.61         70.53         1.43 o                         
  -1   2   3        162.04        153.74         1.79 o                         
   0   2   3       1669.68       1680.82         8.56 o                         
   1   2   3       1847.95       1809.77         9.66 o                         
   2   2   3         13.01         12.82         1.32 o                         
   3   2   3        896.12        812.87         6.54 o                         
   4   2   3        146.85        118.00         4.13 o                         
   5   2   3       1466.09       1466.71        15.82 o                         
   6   2   3         15.24         12.36         2.93 o                         
   7   2   3        473.49        385.52        40.41 o                         
   8   2   3         24.90         29.90         6.30 o                         
   9   2   3         13.26         19.41         8.52 o                         
  10   2   3         29.47         18.60         5.41 o                         
 -10   3   3          0.50          8.91         5.86 o                         
  -9   3   3        124.30        118.97         8.82 o                         
  -8   3   3         14.57         15.44         3.57 o                         
  -7   3   3        233.60        252.48        10.25 o                         
  -6   3   3         24.95         22.31         3.32 o                         
  -5   3   3         41.75         32.22         2.19 o                         
  -4   3   3        131.32        140.39         5.17 o                         
  -3   3   3        200.43        213.04         2.37 o                         
  -2   3   3        119.21        145.55         2.46 o                         
  -1   3   3         81.72         85.99         2.03 o                         
   0   3   3          3.24          3.69         1.09 o                         
   1   3   3        170.24        168.94         2.37 o                         
   2   3   3        102.27         82.00         1.88 o                         
   3   3   3         40.60         34.60         1.83 o                         
   4   3   3          0.10          4.08         2.48 o                         
   5   3   3          2.73         -0.36         2.80 o                         
   6   3   3          5.74         12.11         4.61 o                         
   7   3   3         46.95         56.63         5.17 o                         
   8   3   3        152.20        128.71        23.19 o                         
   9   3   3        122.89        126.54        23.37 o                         
  -9   4   3          8.74          5.65         8.68 o                         
  -8   4   3         61.80         53.70         9.59 o                         
  -7   4   3        298.30        296.17         7.87 o                         
  -6   4   3          3.27         -1.70         2.79 o                         
  -5   4   3        880.62        839.32        26.90 o                         
  -4   4   3         43.27         41.80         2.70 o                         
  -3   4   3        395.36        402.94         5.76 o                         
  -2   4   3        161.81        157.77         3.46 o                         
  -1   4   3          1.04          0.49         2.00 o                         
   0   4   3         49.09         48.66         3.09 o                         
   1   4   3        148.44        151.29         3.89 o                         
   2   4   3         48.49         47.76         2.86 o                         
   3   4   3       1274.43       1313.69        15.94 o                         
   4   4   3        352.69        341.11         9.14 o                         
   5   4   3        282.47        283.15         7.31 o                         
   6   4   3         91.76         76.23         7.39 o                         
   7   4   3         33.21         30.30        11.07 o                         
   8   4   3          1.99          5.93         5.72 o                         
  -7   5   3         55.45         56.83         6.78 o                         
  -6   5   3          6.90         33.13        11.05 o                         
  -5   5   3        106.76        111.98         6.73 o                         
  -4   5   3        142.95        135.86         6.91 o                         
  -3   5   3          5.12          6.73         4.35 o                         
  -2   5   3        242.26        232.27         7.49 o                         
  -1   5   3        215.77        227.59         6.91 o                         
   0   5   3        360.73        356.73        19.20 o                         
   1   5   3        521.37        495.97         8.74 o                         
   2   5   3         56.59         53.87         3.78 o                         
   3   5   3        292.34        268.31        21.61 o                         
   4   5   3        108.00        102.29         6.23 o                         
   5   5   3         14.13         12.29         3.70 o                         
   6   5   3          1.87          2.30         4.40 o                         
   7   5   3          0.66          5.61         5.17 o                         
  -5   6   3         11.32          6.57         8.27 o                         
  -4   6   3         37.57         14.34         5.73 o                         
  -3   6   3        139.46        156.43         7.11 o                         
  -2   6   3          3.08          0.71         5.16 o                         
  -1   6   3         76.22         66.75        10.12 o                         
   0   6   3         27.16         24.97         5.01 o                         
   1   6   3          4.25          9.37         5.79 o                         
   2   6   3         18.37         13.06         5.62 o                         
   3   6   3        102.28        109.79         6.78 o                         
   4   6   3          4.35          6.23         5.98 o                         
   5   6   3         59.22         62.12         5.61 o                         
 -10   0   4         65.47         84.99         5.97 o                         
  -8   0   4        226.77        238.74        18.34 o                         
  -6   0   4        402.37        394.41        12.35 o                         
  -4   0   4       3505.31       3598.48        15.00 o                         
  -2   0   4       2647.66       2859.26        17.75 o                         
   0   0   4       3100.64       3102.03        13.30 o                         
   2   0   4         55.22         76.18         3.23 o                         
   4   0   4       2266.04       2368.56        44.92 o                         
   6   0   4        127.82        128.39         8.69 o                         
   8   0   4         30.70         31.39         6.87 o                         
  10   0   4         64.33         73.51         9.77 o                         
 -11   1   4         12.60         11.50         5.85 o                         
 -10   1   4        119.50        123.37         6.85 o                         
  -9   1   4         65.09         64.96         8.70 o                         
  -8   1   4        634.53        625.22        17.58 o                         
  -7   1   4         94.66         99.89         4.74 o                         
  -6   1   4       1215.64       1177.68        14.82 o                         
  -5   1   4         75.00         95.88         4.85 o                         
  -4   1   4       3742.13       3538.09        15.35 o                         
  -3   1   4       2252.36       2385.45        11.17 o                         
  -2   1   4       1416.12       1382.61         6.65 o                         
  -1   1   4       1968.22       2028.56         9.76 o                         
   0   1   4       3134.23       3140.11        14.84 o                         
   1   1   4        804.35        874.88         4.80 o                         
   2   1   4        896.11        823.29         9.73 o                         
   3   1   4       1412.73       1539.93        14.75 o                         
   4   1   4       5463.53       5465.67        29.06 o                         
   5   1   4        139.44        118.95         3.49 o                         
   6   1   4        605.01        536.83        22.67 o                         
   7   1   4        173.32        164.98         8.38 o                         
   8   1   4        335.28        299.12        17.84 o                         
   9   1   4          1.11          0.12         4.71 o                         
  10   1   4          4.34          3.39         5.41 o                         
 -10   2   4          8.53         22.30         6.41 o                         
  -9   2   4        174.24        157.14         8.49 o                         
  -8   2   4        169.03        165.61        13.69 o                         
  -7   2   4         50.96         54.45         5.23 o                         
  -6   2   4        151.58        137.64         4.04 o                         
  -5   2   4        858.82        852.90        15.36 o                         
  -4   2   4        292.46        296.95         3.00 o                         
  -3   2   4         64.94         57.20         1.28 o                         
  -2   2   4        112.71        133.41         1.75 o                         
  -1   2   4        389.07        422.23         2.68 o                         
   0   2   4         24.73         12.70         1.57 o                         
   1   2   4       1727.75       1818.01         6.38 o                         
   2   2   4       1075.60       1131.17         7.28 o                         
   3   2   4       1890.12       1977.07        19.26 o                         
   4   2   4         35.36         31.31         2.70 o                         
   5   2   4          1.63          5.47         2.03 o                         
   6   2   4         87.05         93.46         4.71 o                         
   7   2   4         15.21         18.47         3.81 o                         
   8   2   4        296.23        283.25         9.36 o                         
   9   2   4          4.26          8.01        10.15 o                         
  10   2   4        101.37         87.56         6.09 o                         
 -10   3   4          6.71          3.28         4.93 o                         
  -9   3   4        102.33         96.08        11.88 o                         
  -8   3   4         38.56         39.89         4.09 o                         
  -7   3   4         20.75         30.45         6.09 o                         
  -6   3   4        239.82        236.39         7.09 o                         
  -5   3   4          0.89          2.37         2.30 o                         
  -4   3   4       2034.76       1946.02        13.19 o                         
  -3   3   4        113.17        113.33         2.29 o                         
  -2   3   4        457.06        449.91         3.40 o                         
  -1   3   4        347.91        380.05         3.08 o                         
   0   3   4       1301.21       1407.29         8.39 o                         
   1   3   4         79.71         60.44         3.17 o                         
   2   3   4        709.37        696.97         9.89 o                         
   3   3   4         46.76         47.43         3.67 o                         
   4   3   4        785.58        783.22         9.69 o                         
   5   3   4         70.87         56.28         4.45 o                         
   6   3   4        668.25        680.52        18.58 o                         
   7   3   4         72.52         54.30         6.57 o                         
   8   3   4        155.73        168.93        22.06 o                         
   9   3   4         68.41         75.04         9.32 o                         
  -9   4   4          0.76          1.93         5.87 o                         
  -8   4   4         45.13         50.55         4.30 o                         
  -7   4   4          8.32         12.28         3.19 o                         
  -6   4   4        133.61        108.76         8.65 o                         
  -5   4   4        379.05        339.33        20.49 o                         
  -4   4   4          0.14          1.07         2.41 o                         
  -3   4   4         14.93         14.08         2.58 o                         
  -2   4   4         62.33         59.49         2.67 o                         
  -1   4   4         17.20         12.53         2.12 o                         
   0   4   4       1051.23       1072.43         9.41 o                         
   1   4   4        302.76        317.36         6.69 o                         
   2   4   4         43.45         42.43         3.37 o                         
   3   4   4          0.03          6.20         3.30 o                         
   4   4   4        799.82        773.74        11.87 o                         
   5   4   4          3.40         10.51         4.08 o                         
   6   4   4         38.62         37.04         5.24 o                         
   7   4   4         71.65         72.90        13.14 o                         
   8   4   4         30.95         23.34         9.72 o                         
  -7   5   4         14.18         21.43         4.97 o                         
  -6   5   4        155.66        156.40         7.46 o                         
  -5   5   4        109.56         96.69         6.96 o                         
  -4   5   4        228.35        272.55         9.59 o                         
  -3   5   4         32.50         33.80         4.64 o                         
  -2   5   4        138.48        139.23         6.26 o                         
  -1   5   4          1.10         -3.33         3.33 o                         
   0   5   4          5.73          2.51         4.78 o                         
   1   5   4        132.88        126.95         5.65 o                         
   2   5   4        520.24        495.66        20.28 o                         
   3   5   4        168.75        142.81        11.35 o                         
   4   5   4        159.26        163.46        10.08 o                         
   5   5   4         38.40         32.59         4.14 o                         
   6   5   4        146.42        155.83         6.27 o                         
   7   5   4          1.51         12.29         5.28 o                         
  -5   6   4          2.45         -0.56         6.83 o                         
  -4   6   4         95.06         89.23         8.47 o                         
  -3   6   4         10.74         17.90        13.74 o                         
  -2   6   4          7.30          5.19         5.33 o                         
  -1   6   4        154.97        162.67        14.06 o                         
   0   6   4        167.92        162.22        14.10 o                         
   1   6   4         97.85         99.02        16.32 o                         
   2   6   4         67.89         81.67         8.66 o                         
   3   6   4          2.38         -4.13         4.13 o                         
   4   6   4         11.53         17.96         5.05 o                         
   5   6   4          6.32         19.82         7.48 o                         
 -11   0   5         14.40         20.79         8.38 o                         
  -9   0   5        168.14        188.67         7.55 o                         
  -7   0   5        286.67        275.22        12.02 o                         
  -5   0   5        712.01        458.93        87.39 o                         
  -3   0   5       7772.26       7452.23        32.57 o                         
  -1   0   5      22631.79      21775.49       406.20 o                         
   1   0   5        207.16        215.37         2.83 o                         
   3   0   5       1056.59       1021.46        13.87 o                         
   5   0   5        145.18        136.72        13.33 o                         
   7   0   5       1798.79       1659.80        26.44 o                         
   9   0   5         98.52         93.46         9.34 o                         
 -11   1   5         21.79         15.33         5.91 o                         
 -10   1   5         48.00         52.79         7.55 o                         
  -9   1   5        132.26        149.73         9.47 o                         
  -8   1   5        144.17        166.88         6.43 o                         
  -7   1   5        281.93        274.68         6.56 o                         
  -6   1   5        807.44        841.69         8.00 o                         
  -5   1   5       1310.86       1390.78        14.19 o                         
  -4   1   5          4.14          5.67         1.32 o                         
  -3   1   5        544.62        524.49         2.54 o                         
  -2   1   5       1200.79       1255.62         9.61 o                         
  -1   1   5       6585.25       6517.12        61.98 o                         
   0   1   5       3525.55       3705.16        21.58 o                         
   1   1   5         10.52          4.51         1.33 o                         
   2   1   5        345.89        374.88         3.90 o                         
   3   1   5         18.14          9.39         1.16 o                         
   4   1   5       2855.71       2965.72        28.71 o                         
   5   1   5        877.07        903.54         8.39 o                         
   6   1   5          9.19          6.36         2.32 o                         
   7   1   5        283.08        263.15         5.65 o                         
   8   1   5         10.96         10.20         6.33 o                         
   9   1   5        393.98        380.16        11.16 o                         
  10   1   5          5.77         -3.98         6.09 o                         
 -10   2   5        106.55         99.79         7.60 o                         
  -9   2   5         56.26         58.72         7.37 o                         
  -8   2   5         23.96         29.49         4.75 o                         
  -7   2   5          0.21          0.27         3.19 o                         
  -6   2   5         12.44         11.11         3.44 o                         
  -5   2   5       2294.33       2256.90        15.13 o                         
  -4   2   5        266.61        271.26         2.98 o                         
  -3   2   5       1324.12       1232.40         5.78 o                         
  -2   2   5        271.74        308.04         2.61 o                         
  -1   2   5       4327.12       4432.76        16.13 o                         
   0   2   5         15.41         16.91         1.64 o                         
   1   2   5        585.95        639.86         4.78 o                         
   2   2   5          8.13          5.83         1.35 o                         
   3   2   5       2189.46       2264.46         9.89 o                         
   4   2   5       2046.83       2010.56        12.77 o                         
   5   2   5        177.49        192.26         5.45 o                         
   6   2   5         12.95         13.61         2.96 o                         
   7   2   5        731.13        677.91        16.22 o                         
   8   2   5          4.16         10.54         4.38 o                         
   9   2   5          3.33          6.58         5.17 o                         
  10   2   5         24.84         38.73         7.32 o                         
 -10   3   5         34.52         35.52         4.83 o                         
  -9   3   5        106.37        116.86         7.65 o                         
  -8   3   5         33.49         44.20         4.27 o                         
  -7   3   5        131.48        128.89        12.31 o                         
  -6   3   5        303.45        298.13         5.58 o                         
  -5   3   5        804.63        788.13        10.78 o                         
  -4   3   5         67.84         67.82         3.09 o                         
  -3   3   5         52.93         55.24         1.74 o                         
  -2   3   5        680.04        699.65         4.87 o                         
  -1   3   5        172.38        145.30         2.21 o                         
   0   3   5          1.06          2.09         0.86 o                         
   1   3   5        459.69        430.67         3.67 o                         
   2   3   5         58.44         57.51         2.35 o                         
   3   3   5         59.98         58.62         4.83 o                         
   4   3   5         44.04         42.48         3.75 o                         
   5   3   5         73.21         64.58         4.78 o                         
   6   3   5        338.12        309.34         7.71 o                         
   7   3   5        369.04        361.24        38.10 o                         
   8   3   5         63.77         33.87         7.28 o                         
   9   3   5        114.08        136.34         9.93 o                         
  -9   4   5          5.86         -4.15         5.30 o                         
  -8   4   5          0.01          3.36         5.30 o                         
  -7   4   5         59.06         44.80         6.06 o                         
  -6   4   5         36.54         31.72         2.83 o                         
  -5   4   5        648.13        627.62         8.23 o                         
  -4   4   5        238.23        240.88         5.88 o                         
  -3   4   5        108.46        121.59         3.79 o                         
  -2   4   5         34.43         35.46         2.53 o                         
  -1   4   5        188.60        195.14         4.18 o                         
   0   4   5        103.85        116.05         4.15 o                         
   1   4   5        157.20        166.17         4.72 o                         
   2   4   5        693.45        706.78        12.79 o                         
   3   4   5        584.10        592.54         6.94 o                         
   4   4   5         50.86         48.24         6.30 o                         
   5   4   5        332.79        343.86         8.53 o                         
   6   4   5         22.70         13.28         4.51 o                         
   7   4   5         75.47        112.20         8.34 o                         
   8   4   5          0.01          2.39        16.63 o                         
  -7   5   5         65.72         85.56         9.72 o                         
  -6   5   5         60.92         69.63         6.54 o                         
  -5   5   5         21.21         16.76         5.14 o                         
  -4   5   5         10.75         11.62         3.46 o                         
  -3   5   5         71.40         67.70         4.27 o                         
  -2   5   5        169.64        166.75         5.89 o                         
  -1   5   5        295.64        298.40         7.03 o                         
   0   5   5        187.80        166.06        11.55 o                         
   1   5   5        180.66        167.29         9.80 o                         
   2   5   5         18.01         21.43         2.98 o                         
   3   5   5        426.31        405.98         6.77 o                         
   4   5   5          9.77          9.97         3.67 o                         
   5   5   5         27.21         30.00         4.41 o                         
   6   5   5        123.02        111.79        15.41 o                         
   7   5   5         20.62         37.14         5.51 o                         
  -5   6   5        202.25        208.34         9.75 o                         
  -4   6   5         93.70         92.39         7.48 o                         
  -3   6   5         21.44         24.91         5.94 o                         
  -2   6   5          3.05          4.72         5.83 o                         
  -1   6   5         54.65         61.96         7.29 o                         
   0   6   5          0.04         -4.20         4.20 o                         
   1   6   5          1.09          2.09         5.13 o                         
   2   6   5         20.06          9.38         4.07 o                         
   3   6   5        146.08        154.60         7.25 o                         
   4   6   5         25.65         20.56         6.72 o                         
   5   6   5         85.79         84.30         8.70 o                         
 -10   0   6          6.67         15.18         5.13 o                         
  -8   0   6        485.28        496.51        10.45 o                         
  -6   0   6        292.04        315.81        11.49 o                         
  -4   0   6       3541.99       3193.94       315.16 o                         
  -2   0   6      31339.08      30581.86       245.72 o                         
   0   0   6        820.02        778.77         4.86 o                         
   2   0   6       2357.42       2283.56        24.24 o                         
   4   0   6         76.39         90.50         5.92 o                         
   6   0   6       1447.57       1505.17        23.48 o                         
   8   0   6         19.06         16.10         4.56 o                         
  10   0   6        264.89        247.87        10.35 o                         
 -11   1   6         23.90         22.11         7.99 o                         
 -10   1   6         26.67         34.30         5.03 o                         
  -9   1   6          6.81         10.51         4.37 o                         
  -8   1   6        483.27        474.80         8.92 o                         
  -7   1   6        105.81        114.51         4.95 o                         
  -6   1   6        537.44        489.11        16.13 o                         
  -5   1   6          1.25          0.46         1.59 o                         
  -4   1   6       2901.20       2810.46        12.35 o                         
  -3   1   6        207.36        216.99         2.11 o                         
  -2   1   6        843.06        919.51         6.82 o                         
  -1   1   6       5978.38       5960.45        46.57 o                         
   0   1   6       5999.12       5901.92        27.46 o                         
   1   1   6         64.64         58.56         1.76 o                         
   2   1   6         63.38         81.20         1.43 o                         
   3   1   6        213.99        178.17         8.46 o                         
   4   1   6          3.31          5.72         2.17 o                         
   5   1   6       1013.78       1042.80         8.63 o                         
   6   1   6        172.27        156.03         5.92 o                         
   7   1   6         72.55         80.92         6.78 o                         
   8   1   6         87.68         68.23         4.15 o                         
   9   1   6         19.71         29.74         6.02 o                         
  10   1   6          3.56         -5.97         5.97 o                         
 -10   2   6        221.45        232.19        20.68 o                         
  -9   2   6          0.01         -2.54        17.25 o                         
  -8   2   6        282.13        286.26        19.22 o                         
  -7   2   6        112.77        100.48         4.75 o                         
  -6   2   6          9.42          8.88         3.41 o                         
  -5   2   6        188.86        185.48         8.09 o                         
  -4   2   6         45.34         39.98         1.61 o                         
  -3   2   6         26.61         28.02         1.17 o                         
  -2   2   6        414.33        372.76         4.06 o                         
  -1   2   6       3757.95       3939.22        17.47 o                         
   0   2   6       1492.45       1402.02        10.41 o                         
   1   2   6         78.67         72.47         2.04 o                         
   2   2   6       2696.84       2680.74        14.94 o                         
   3   2   6       1600.00       1628.36         7.32 o                         
   4   2   6       1146.21       1127.23        15.12 o                         
   5   2   6         74.77         74.05         3.63 o                         
   6   2   6        462.22        469.63         7.32 o                         
   7   2   6          5.96         12.67         3.25 o                         
   8   2   6        277.72        264.19        27.03 o                         
   9   2   6          9.51          4.05         4.47 o                         
  10   2   6        377.49        399.96        14.09 o                         
 -10   3   6         36.38         42.68         5.56 o                         
  -9   3   6          1.64         -4.15         4.15 o                         
  -8   3   6          0.89          7.55         4.36 o                         
  -7   3   6          4.43          4.27         3.29 o                         
  -6   3   6        164.26        168.13         7.45 o                         
  -5   3   6         62.38         63.55         2.94 o                         
  -4   3   6        272.55        254.31         6.73 o                         
  -3   3   6         47.29         53.58         1.76 o                         
  -2   3   6       1441.46       1487.85        11.14 o                         
  -1   3   6        412.40        442.96         4.02 o                         
   0   3   6       1181.81       1157.46         9.15 o                         
   1   3   6          2.91          3.88         2.03 o                         
   2   3   6        165.54        168.07         4.30 o                         
   3   3   6        609.59        660.26        11.02 o                         
   4   3   6         49.89         46.92         3.94 o                         
   5   3   6          0.82         -2.00         3.94 o                         
   6   3   6        300.57        293.82        27.99 o                         
   7   3   6          5.37         14.50         6.33 o                         
   8   3   6         13.42         20.08         5.73 o                         
   9   3   6         50.98         43.90         8.53 o                         
  -9   4   6          7.47          0.90         4.84 o                         
  -8   4   6         44.53         46.96         5.76 o                         
  -7   4   6        200.64        200.44         5.71 o                         
  -6   4   6          6.61          9.84         7.00 o                         
  -5   4   6        195.73        189.53         4.95 o                         
  -4   4   6         28.65         23.51         3.09 o                         
  -3   4   6        110.12        113.65         3.73 o                         
  -2   4   6         83.15         79.90         2.99 o                         
  -1   4   6        100.45        111.48         3.46 o                         
   0   4   6       1453.96       1480.89        12.98 o                         
   1   4   6          7.01          5.37         3.10 o                         
   2   4   6       1078.36       1078.37        18.60 o                         
   3   4   6          4.89          3.91         3.52 o                         
   4   4   6          2.89          5.12         3.71 o                         
   5   4   6          0.48          3.82         3.77 o                         
   6   4   6         44.79         45.46         7.06 o                         
   7   4   6          1.23         -2.07         5.78 o                         
   8   4   6        205.90        224.60        28.95 o                         
  -7   5   6         16.04         15.62         5.72 o                         
  -6   5   6        158.71        145.12         8.72 o                         
  -5   5   6          0.19         -2.68         5.36 o                         
  -4   5   6         86.31         98.71         4.80 o                         
  -3   5   6         30.97         35.96         5.09 o                         
  -2   5   6         26.02         22.95         4.56 o                         
  -1   5   6         53.74         44.85         3.36 o                         
   0   5   6         11.35         14.36         3.28 o                         
   1   5   6        148.82        145.07         8.98 o                         
   2   5   6        357.15        356.90         7.24 o                         
   3   5   6        258.12        258.10         8.89 o                         
   4   5   6         65.76         70.35         5.50 o                         
   5   5   6          0.61          7.23         3.96 o                         
   6   5   6        123.67        125.93         8.86 o                         
   7   5   6         70.02         54.26         7.64 o                         
  -5   6   6          0.04         -5.89         5.89 o                         
  -4   6   6          0.41          8.26         5.85 o                         
  -3   6   6         47.02         29.98         6.33 o                         
  -2   6   6        215.68        218.05        22.40 o                         
  -1   6   6          7.69          1.36         6.17 o                         
   0   6   6          3.93          3.20         5.93 o                         
   1   6   6         66.59         55.11         5.80 o                         
   2   6   6          1.43         -1.06         5.68 o                         
   3   6   6          4.54         -4.79         4.79 o                         
   4   6   6          2.33          3.73         5.34 o                         
   5   6   6          7.87         -7.52         7.52 o                         
 -11   0   7         20.04         23.33         5.01 o                         
  -9   0   7        504.65        494.85        15.64 o                         
  -7   0   7         53.34         50.88         7.16 o                         
  -5   0   7        755.17        715.96        22.16 o                         
  -3   0   7        782.37        878.73        13.68 o                         
  -1   0   7       3874.51       3887.32        22.12 o                         
   1   0   7        398.78        403.01         5.75 o                         
   3   0   7        338.19        332.45        11.39 o                         
   5   0   7        196.48        198.57         8.65 o                         
   7   0   7        232.91        224.07        11.37 o                         
   9   0   7          6.36          5.96         6.97 o                         
 -11   1   7         44.75         62.89         8.74 o                         
 -10   1   7         31.79         28.12         6.14 o                         
  -9   1   7        318.13        328.73         8.26 o                         
  -8   1   7          6.16          9.37         4.06 o                         
  -7   1   7        846.05        845.84        20.55 o                         
  -6   1   7         46.54         44.70         4.03 o                         
  -5   1   7          0.67         -0.55         1.42 o                         
  -4   1   7         15.59         18.57         1.26 o                         
  -3   1   7       2703.02       2604.76        14.34 o                         
  -2   1   7        647.85        656.70         3.88 o                         
  -1   1   7      19040.82      18100.26       102.91 o                         
   0   1   7        695.05        691.68         5.59 o                         
   1   1   7       3919.30       3779.31        18.65 o                         
   2   1   7       2398.25       2558.75         9.19 o                         
   3   1   7        887.40        940.49         5.46 o                         
   4   1   7          1.24          1.62         1.35 o                         
   5   1   7         14.83         11.29         2.47 o                         
   6   1   7         33.70         37.51         3.71 o                         
   7   1   7         32.42         33.42         3.91 o                         
   8   1   7         33.83         27.74         3.41 o                         
   9   1   7        440.68        463.24        12.65 o                         
  10   1   7          0.03         -2.41         6.32 o                         
 -10   2   7          4.74         14.12         5.86 o                         
  -9   2   7         15.64         20.86         5.15 o                         
  -8   2   7          0.18         11.04         5.62 o                         
  -7   2   7        153.93        129.50        17.61 o                         
  -6   2   7        530.20        522.03         8.29 o                         
  -5   2   7          0.16         -0.16         2.55 o                         
  -4   2   7          7.20          6.81         1.09 o                         
  -3   2   7        113.99        110.15         1.71 o                         
  -2   2   7         49.92         48.96         1.49 o                         
  -1   2   7       1287.53       1286.53         8.62 o                         
   0   2   7          1.77          0.27         1.45 o                         
   1   2   7         74.62         89.54         3.63 o                         
   2   2   7         80.89         97.87         2.21 o                         
   3   2   7         27.94         33.95         1.84 o                         
   4   2   7        104.76        106.13         4.18 o                         
   5   2   7         82.56         73.00         5.53 o                         
   6   2   7        306.91        292.96         7.87 o                         
   7   2   7         40.88         40.43         5.31 o                         
   8   2   7          7.18         13.96         4.05 o                         
   9   2   7          3.04          2.83         9.05 o                         
  10   2   7          1.94         31.38         7.53 o                         
 -10   3   7          0.14          1.35         6.48 o                         
  -9   3   7        228.85        240.05         9.82 o                         
  -8   3   7         81.32         73.59         5.26 o                         
  -7   3   7         75.45         80.89         4.17 o                         
  -6   3   7         61.94         60.36         3.61 o                         
  -5   3   7          1.91         -0.37         2.31 o                         
  -4   3   7       1343.27       1299.98         7.44 o                         
  -3   3   7          1.13          0.81         1.44 o                         
  -2   3   7        797.81        855.76         8.74 o                         
  -1   3   7        241.68        187.18         2.91 o                         
   0   3   7         29.97         21.20         1.94 o                         
   1   3   7       2384.41       2453.66        45.48 o                         
   2   3   7        213.42        224.08         5.96 o                         
   3   3   7        355.90        369.27         8.73 o                         
   4   3   7        140.77        142.59         5.14 o                         
   5   3   7        310.45        297.88         7.05 o                         
   6   3   7        249.30        251.03        22.48 o                         
   7   3   7         70.32         95.20         5.72 o                         
   8   3   7          4.11          0.12        16.50 o                         
   9   3   7        246.01        252.36        21.82 o                         
  -9   4   7         29.07         25.07         4.88 o                         
  -8   4   7          7.32          5.86         3.64 o                         
  -7   4   7         15.41         25.64         4.63 o                         
  -6   4   7        190.03        178.19         5.08 o                         
  -5   4   7        444.37        417.83         9.35 o                         
  -4   4   7         28.50         23.64         3.06 o                         
  -3   4   7         11.30          8.02         2.59 o                         
  -2   4   7         78.72         81.59         3.52 o                         
  -1   4   7         77.15         87.30         3.55 o                         
   0   4   7          7.47         12.18         4.04 o                         
   1   4   7         16.73         16.75         4.24 o                         
   2   4   7          3.60         19.05         3.63 o                         
   3   4   7        282.80        273.08         6.24 o                         
   4   4   7          0.12         -2.59         5.46 o                         
   5   4   7         28.42         27.05         4.35 o                         
   6   4   7          2.17          6.77         6.83 o                         
   7   4   7         54.91         33.38         6.90 o                         
   8   4   7         85.27         80.05        11.59 o                         
  -7   5   7         91.79        114.29        10.56 o                         
  -6   5   7          2.37         -2.50         5.56 o                         
  -5   5   7         39.23         45.93         4.40 o                         
  -4   5   7         43.75         52.53         4.79 o                         
  -3   5   7        302.92        292.18         7.60 o                         
  -2   5   7         38.11         42.85         4.62 o                         
  -1   5   7         98.10         86.05         5.84 o                         
   0   5   7         71.71         77.11         3.95 o                         
   1   5   7        565.89        555.87        11.54 o                         
   2   5   7         90.16         93.87         4.51 o                         
   3   5   7        154.42        149.88         6.94 o                         
   4   5   7         76.51         72.91         5.95 o                         
   5   5   7          5.66          0.39         3.90 o                         
   6   5   7         30.80         46.55        12.47 o                         
   7   5   7        106.98         97.53         9.49 o                         
  -5   6   7        154.68        175.29        10.06 o                         
  -4   6   7         44.29         38.24         6.89 o                         
  -3   6   7        217.47        245.68        10.16 o                         
  -2   6   7         12.25         12.15         9.26 o                         
  -1   6   7          1.27          5.09         8.35 o                         
   0   6   7          1.16          1.69         5.04 o                         
   1   6   7          0.04          6.85         7.05 o                         
   2   6   7          7.32          0.18         4.33 o                         
   3   6   7         51.65         56.34         5.41 o                         
   4   6   7         23.28         -8.41         9.59 o                         
 -10   0   8         59.14         52.51         5.69 o                         
  -8   0   8        550.62        556.35        14.14 o                         
  -6   0   8       2571.48       2526.87        29.21 o                         
  -4   0   8       4186.60       4078.21       100.00 o                         
  -2   0   8       9185.97       9524.64        36.93 o                         
   0   0   8        921.30        849.84         5.91 o                         
   2   0   8       2151.73       2004.11        12.65 o                         
   4   0   8       2044.58       2055.43        23.21 o                         
   6   0   8        719.13        698.52        17.06 o                         
   8   0   8         95.50         91.19         6.41 o                         
  10   0   8         66.85         68.99         9.11 o                         
 -11   1   8          0.01         11.08         6.94 o                         
 -10   1   8         72.55         61.62         5.35 o                         
  -9   1   8         66.71         76.25         6.09 o                         
  -8   1   8        232.11        221.42         6.55 o                         
  -7   1   8         11.94         21.22         3.77 o                         
  -6   1   8        146.04        132.08         8.92 o                         
  -5   1   8         80.19         96.25         3.20 o                         
  -4   1   8         53.80         55.37         2.19 o                         
  -3   1   8        657.19        727.73         7.93 o                         
  -2   1   8        840.75        825.73         5.07 o                         
  -1   1   8          0.02          1.52         0.90 o                         
   0   1   8        162.61        160.85         2.29 o                         
   1   1   8         28.63         33.63         1.32 o                         
   2   1   8       1760.46       1785.66        12.23 o                         
   3   1   8        125.46        123.05         2.13 o                         
   4   1   8        212.59        208.63         4.11 o                         
   5   1   8         89.14         78.90         5.39 o                         
   6   1   8        110.61        110.18         4.72 o                         
   7   1   8         58.31         55.87         4.19 o                         
   8   1   8          0.17         -4.37         4.37 o                         
   9   1   8          2.14         17.37         6.37 o                         
  10   1   8         20.94         22.44        15.65 o                         
 -10   2   8         68.79         75.03         7.83 o                         
  -9   2   8        523.48        549.93        13.52 o                         
  -8   2   8       1556.39       1563.67        38.38 o                         
  -7   2   8          1.39          2.20         3.31 o                         
  -6   2   8        529.85        526.15         8.34 o                         
  -5   2   8          2.90          3.46         2.72 o                         
  -4   2   8         40.34         41.80         1.56 o                         
  -3   2   8          0.02          1.12         1.30 o                         
  -2   2   8         40.60         25.53         1.87 o                         
  -1   2   8        264.74        291.94         2.82 o                         
   0   2   8       1259.21       1259.24         8.05 o                         
   1   2   8         68.26         49.94         2.13 o                         
   2   2   8       4213.02       4182.47        23.01 o                         
   3   2   8          0.14          0.95         1.44 o                         
   4   2   8         93.60         80.41         2.83 o                         
   5   2   8         33.92         35.06         3.09 o                         
   6   2   8        153.82        144.71         5.79 o                         
   7   2   8        142.85        133.96         5.99 o                         
   8   2   8         39.92         45.28         4.25 o                         
   9   2   8          7.84         15.79         6.39 o                         
 -10   3   8         29.04          4.27         7.80 o                         
  -9   3   8         15.43         21.71         8.29 o                         
  -8   3   8        267.23        260.95        17.38 o                         
  -7   3   8        297.54        282.81         6.56 o                         
  -6   3   8         86.75         89.61         3.21 o                         
  -5   3   8        228.55        228.25         4.30 o                         
  -4   3   8        305.22        306.08         4.08 o                         
  -3   3   8         12.10          9.66         1.89 o                         
  -2   3   8         41.07         38.07         1.87 o                         
  -1   3   8        419.19        388.76         4.31 o                         
   0   3   8        651.27        681.35         6.41 o                         
   1   3   8        411.16        423.78         6.20 o                         
   2   3   8        906.40        911.33        22.76 o                         
   3   3   8         49.78         51.28         3.63 o                         
   4   3   8        563.25        541.67         8.49 o                         
   5   3   8         10.63         15.21         3.94 o                         
   6   3   8         49.27         42.96         4.78 o                         
   7   3   8         65.22         53.84         7.45 o                         
   8   3   8          0.01         -8.78        15.33 o                         
   9   3   8         23.33         30.28         8.13 o                         
  -9   4   8          1.05         -3.28         4.99 o                         
  -8   4   8        138.79        152.06         5.76 o                         
  -7   4   8          9.69         13.45         3.59 o                         
  -6   4   8         42.14         43.97         3.80 o                         
  -5   4   8        122.74        118.75         4.37 o                         
  -4   4   8         23.68         13.97         2.97 o                         
  -3   4   8         29.56         25.05         3.02 o                         
  -2   4   8          5.13          3.21         2.26 o                         
  -1   4   8          4.58          2.65         2.96 o                         
   0   4   8       1840.62       1824.48        12.87 o                         
   1   4   8          7.75          5.09         3.37 o                         
   2   4   8       2191.70       2204.80        24.71 o                         
   3   4   8        256.10        258.60         6.15 o                         
   4   4   8          4.07          1.66         3.70 o                         
   5   4   8        176.09        173.55         8.81 o                         
   6   4   8         24.55         20.02         6.27 o                         
   7   4   8          0.08          8.63         6.02 o                         
   8   4   8        111.41        103.30         9.51 o                         
  -7   5   8          2.72         13.24         6.28 o                         
  -6   5   8        127.43        123.21         6.14 o                         
  -5   5   8        150.39        142.90         6.36 o                         
  -4   5   8        202.88        195.50        12.00 o                         
  -3   5   8         24.29         23.97         3.66 o                         
  -2   5   8          6.44          3.68         3.31 o                         
  -1   5   8        261.05        270.26         5.69 o                         
   0   5   8          0.04         -3.03         3.03 o                         
   1   5   8         54.98         52.22         4.70 o                         
   2   5   8         77.89         90.26         4.69 o                         
   3   5   8        376.21        377.81         7.64 o                         
   4   5   8         44.19         35.89         4.73 o                         
   5   5   8          0.01         -5.28         5.28 o                         
   6   5   8         23.98         20.46         6.51 o                         
  -5   6   8          0.52          6.96         7.61 o                         
  -4   6   8         21.06         29.65         7.04 o                         
  -3   6   8         96.56         88.73        22.22 o                         
  -2   6   8        172.85        172.97        17.53 o                         
  -1   6   8          1.34         -6.39         6.39 o                         
   0   6   8         20.67         25.45         4.45 o                         
   1   6   8         22.46         24.95         5.64 o                         
   2   6   8          2.13         13.34         4.19 o                         
   3   6   8         47.85         50.82        10.37 o                         
   4   6   8         21.13          3.41         7.14 o                         
 -11   0   9          0.51         -1.74         6.98 o                         
  -9   0   9          2.13         11.07         5.13 o                         
  -7   0   9        248.58        238.95        11.32 o                         
  -5   0   9       4633.75       3762.19       690.92 o                         
  -3   0   9         15.06          9.16         3.24 o                         
  -1   0   9       2324.85       2324.39        13.28 o                         
   1   0   9       4514.34       4432.31        11.88 o                         
   3   0   9       4422.35       4516.13        20.47 o                         
   5   0   9       1713.31       1682.42        23.30 o                         
   7   0   9        325.67        319.66         8.94 o                         
   9   0   9          3.61         -6.75         6.75 o                         
 -11   1   9         17.80         34.04         5.80 o                         
 -10   1   9         20.96         31.13         4.94 o                         
  -9   1   9        573.30        570.29        10.33 o                         
  -8   1   9        210.60        190.49         6.75 o                         
  -7   1   9       1314.47       1282.89        13.04 o                         
  -6   1   9         20.91         24.15         3.67 o                         
  -5   1   9        399.62        366.16         6.56 o                         
  -4   1   9        780.85        814.46         4.96 o                         
  -3   1   9         56.67         60.22         1.26 o                         
  -2   1   9         97.24         91.16         1.69 o                         
  -1   1   9       1804.03       1770.56        14.32 o                         
   0   1   9        717.28        715.33         5.24 o                         
   1   1   9        379.05        325.34         2.58 o                         
   2   1   9       1809.21       1958.59        10.89 o                         
   3   1   9       1962.34       2012.51        11.21 o                         
   4   1   9          1.77          5.99         1.71 o                         
   5   1   9        122.28        113.48         7.72 o                         
   6   1   9         95.24         96.60         4.79 o                         
   7   1   9         24.29         15.38         7.18 o                         
   8   1   9         15.37          6.63         3.54 o                         
   9   1   9         31.30         24.76         5.64 o                         
  10   1   9          3.13         -0.52        15.04 o                         
 -10   2   9         13.86         18.93         6.00 o                         
  -9   2   9         46.21         64.91         7.36 o                         
  -8   2   9          8.77         19.15         4.66 o                         
  -7   2   9        121.33        127.17         5.86 o                         
  -6   2   9         12.29          9.02         3.38 o                         
  -5   2   9       1075.72       1042.27         8.31 o                         
  -4   2   9         65.75         81.25         2.39 o                         
  -3   2   9         17.48         24.11         1.63 o                         
  -2   2   9       2287.12       2380.63        12.81 o                         
  -1   2   9        559.49        678.62         5.01 o                         
   0   2   9        243.41        284.75         4.44 o                         
   1   2   9        361.88        349.03         3.56 o                         
   2   2   9         10.04          9.92         2.44 o                         
   3   2   9        745.13        661.90         7.22 o                         
   4   2   9          9.66          8.25         2.35 o                         
   5   2   9        353.03        378.49        17.05 o                         
   6   2   9         53.70         47.13         4.58 o                         
   7   2   9          5.69          5.83         4.10 o                         
   8   2   9         14.90         16.00         4.36 o                         
   9   2   9         22.03         16.37         6.68 o                         
 -10   3   9          8.02          7.09         5.90 o                         
  -9   3   9        149.83        152.11         8.31 o                         
  -8   3   9          2.61          3.47         5.06 o                         
  -7   3   9         52.76         47.39         3.53 o                         
  -6   3   9         80.52         96.40         3.63 o                         
  -5   3   9        438.70        467.77         6.06 o                         
  -4   3   9        347.68        327.70        12.98 o                         
  -3   3   9         53.15         46.31         2.20 o                         
  -2   3   9        337.74        356.90         4.06 o                         
  -1   3   9         32.38         40.69         2.05 o                         
   0   3   9         17.84         27.17         2.43 o                         
   1   3   9       1563.15       1606.69        11.36 o                         
   2   3   9         22.33         26.01         4.16 o                         
   3   3   9       1596.71       1572.92        11.72 o                         
   4   3   9         34.72         38.70         4.20 o                         
   5   3   9        105.05        103.93         5.67 o                         
   6   3   9        190.50        201.03         7.19 o                         
   7   3   9          0.00          8.58         5.29 o                         
   8   3   9         64.21         54.84         8.50 o                         
   9   3   9         37.17         39.23        11.47 o                         
  -9   4   9         23.26         22.61         8.37 o                         
  -8   4   9          1.18          5.65         3.92 o                         
  -7   4   9        146.58        158.99         5.23 o                         
  -6   4   9          0.32          0.03         3.05 o                         
  -5   4   9        210.29        202.99         9.28 o                         
  -4   4   9         64.81         46.79         3.42 o                         
  -3   4   9         29.95         32.15         3.48 o                         
  -2   4   9         71.76         76.41         3.76 o                         
  -1   4   9         10.65          7.95         3.16 o                         
   0   4   9        335.26        334.06         7.05 o                         
   1   4   9         16.12         16.60         4.22 o                         
   2   4   9        114.36        124.65         9.14 o                         
   3   4   9        425.30        404.48        13.35 o                         
   4   4   9         31.71         22.66         3.87 o                         
   5   4   9        124.91        109.36         8.22 o                         
   6   4   9        168.90        157.46        12.31 o                         
   7   4   9         10.40         17.12         6.83 o                         
   8   4   9          2.10          0.83        10.12 o                         
  -7   5   9          9.24         19.32         5.43 o                         
  -6   5   9         20.06         26.11         4.91 o                         
  -5   5   9         44.45         49.84         4.54 o                         
  -4   5   9        134.64        120.22         6.82 o                         
  -3   5   9         26.60         28.20         3.97 o                         
  -2   5   9        151.77        155.86         9.20 o                         
  -1   5   9        789.93        761.96         9.09 o                         
   0   5   9        130.00        123.73         4.49 o                         
   1   5   9        141.22        161.62         5.41 o                         
   2   5   9          3.30          4.70         3.50 o                         
   3   5   9        270.06        270.37        10.39 o                         
   4   5   9         10.16         10.87         9.22 o                         
   5   5   9          1.72          4.74         5.66 o                         
   6   5   9          3.64          3.20         6.74 o                         
  -5   6   9        368.76        428.22        23.19 o                         
  -4   6   9          9.49         -1.74         8.48 o                         
  -3   6   9         47.50         47.10         7.21 o                         
  -2   6   9         40.73         29.97         6.48 o                         
  -1   6   9         45.47         52.07         7.96 o                         
   0   6   9          1.08          4.22         3.96 o                         
   1   6   9         31.33         38.41         5.07 o                         
   2   6   9          1.73          4.59         4.36 o                         
   3   6   9         33.67         31.39        10.16 o                         
   4   6   9         34.95         38.66         7.37 o                         
 -10   0  10         24.36         27.74         8.18 o                         
  -8   0  10        207.43        183.40         7.24 o                         
  -6   0  10        211.38        166.32         8.54 o                         
  -4   0  10        255.62        254.43         8.63 o                         
  -2   0  10        332.94        357.09         4.02 o                         
   0   0  10          0.05          3.06         1.16 o                         
   2   0  10        155.91        180.29         3.63 o                         
   4   0  10        239.76        226.62         7.58 o                         
   6   0  10        844.50        786.60        17.94 o                         
   8   0  10         64.79         76.79        10.65 o                         
  10   0  10         90.41         99.54        10.25 o                         
 -11   1  10          0.49          3.73         4.44 o                         
 -10   1  10         60.10         66.90         5.58 o                         
  -9   1  10          2.11          3.55         3.77 o                         
  -8   1  10          2.76          6.65         3.87 o                         
  -7   1  10         58.58         67.93         4.53 o                         
  -6   1  10       1109.12       1082.37        15.36 o                         
  -5   1  10        607.30        622.02         5.82 o                         
  -4   1  10       2848.19       2852.94        27.54 o                         
  -3   1  10         14.98         21.19         1.26 o                         
  -2   1  10        118.35        109.38         2.34 o                         
  -1   1  10        321.84        386.55         2.71 o                         
   0   1  10        144.38        149.89         2.17 o                         
   1   1  10        172.68        176.56         2.11 o                         
   2   1  10       2758.01       2726.29        10.38 o                         
   3   1  10         36.57         47.71         1.98 o                         
   4   1  10       1202.78       1174.57        20.86 o                         
   5   1  10         33.80         25.98         2.91 o                         
   6   1  10       1384.94       1377.21        32.00 o                         
   7   1  10         52.88         57.63         3.81 o                         
   8   1  10         91.57        100.17         4.79 o                         
   9   1  10          1.87          7.04        10.34 o                         
 -10   2  10         87.07         72.55         8.29 o                         
  -9   2  10        113.75        108.15         6.75 o                         
  -8   2  10        267.99        273.17        10.62 o                         
  -7   2  10        285.42        287.96         7.14 o                         
  -6   2  10        899.08        909.40        13.80 o                         
  -5   2  10         22.29         28.08         2.58 o                         
  -4   2  10         94.43         97.82         2.46 o                         
  -3   2  10        124.76        145.73         2.09 o                         
  -2   2  10        299.23        315.48         2.64 o                         
  -1   2  10        198.04        205.73         3.20 o                         
   0   2  10          0.34          4.41         1.99 o                         
   1   2  10       1840.90       1938.83        17.87 o                         
   2   2  10        995.81       1005.12         7.17 o                         
   3   2  10         70.42         80.34         2.93 o                         
   4   2  10         63.59         65.93         4.32 o                         
   5   2  10          0.95          2.58         3.60 o                         
   6   2  10         17.53         32.21         4.26 o                         
   7   2  10         12.24          8.47         3.93 o                         
   8   2  10         24.49         25.15         4.10 o                         
   9   2  10          1.77          7.65         6.59 o                         
 -10   3  10          2.66         -2.47         6.48 o                         
  -9   3  10          1.76         -2.04         5.76 o                         
  -8   3  10         25.24         34.87         4.39 o                         
  -7   3  10         98.46         91.44         4.44 o                         
  -6   3  10       2345.49       2297.26        12.42 o                         
  -5   3  10        237.71        225.07         4.97 o                         
  -4   3  10         49.09         45.78         2.89 o                         
  -3   3  10         17.16         20.79         2.32 o                         
  -2   3  10        534.67        494.47        15.78 o                         
  -1   3  10         76.76         78.54         3.09 o                         
   0   3  10        287.65        304.94         5.44 o                         
   1   3  10         11.35         10.50         2.64 o                         
   2   3  10       1699.73       1639.95        33.44 o                         
   3   3  10        435.86        381.39         6.45 o                         
   4   3  10        731.83        697.48        10.80 o                         
   5   3  10        291.93        256.93         7.59 o                         
   6   3  10        155.97        153.68        13.13 o                         
   7   3  10          1.27         -8.70         8.70 o                         
   8   3  10         11.15          3.24         5.69 o                         
  -9   4  10          9.92         30.77         5.76 o                         
  -8   4  10        101.66         92.00         5.10 o                         
  -7   4  10        137.97        138.65         5.04 o                         
  -6   4  10          0.03          7.55         3.74 o                         
  -5   4  10        418.56        403.10         9.04 o                         
  -4   4  10        134.06        127.91         4.83 o                         
  -3   4  10          0.03          0.12         3.39 o                         
  -2   4  10        849.42        853.82         9.47 o                         
  -1   4  10          1.75          1.50         3.20 o                         
   0   4  10         13.81         12.40         3.51 o                         
   1   4  10        716.82        730.63        14.72 o                         
   2   4  10       2547.80       2509.05        25.22 o                         
   3   4  10         58.77         50.20         4.00 o                         
   4   4  10          0.10          3.35         5.55 o                         
   5   4  10          1.80         13.55         6.31 o                         
   6   4  10         73.96         67.48        12.36 o                         
   7   4  10         33.48         13.33         8.76 o                         
  -7   5  10          0.30         -6.27         6.27 o                         
  -6   5  10        128.30        120.75        11.95 o                         
  -5   5  10          9.26          1.84         3.67 o                         
  -4   5  10        122.11        123.07         5.48 o                         
  -3   5  10        101.53         97.45         4.79 o                         
  -2   5  10         22.54         23.00         3.81 o                         
  -1   5  10        232.79        238.64         5.75 o                         
   0   5  10         60.05         51.73         4.38 o                         
   1   5  10        134.41        132.34         5.26 o                         
   2   5  10         56.95         55.83         8.77 o                         
   3   5  10         58.04         59.12         4.47 o                         
   4   5  10        202.65        218.09        10.11 o                         
   5   5  10          1.34         19.08        12.75 o                         
   6   5  10         25.83         54.47         7.91 o                         
  -5   6  10         58.60         46.93        10.73 o                         
  -4   6  10          0.03          4.18         8.34 o                         
  -3   6  10         28.43         35.58         4.89 o                         
  -2   6  10         42.83         48.49         5.88 o                         
  -1   6  10          0.33         -5.41         5.41 o                         
   0   6  10         44.83         52.52         4.09 o                         
   1   6  10         25.09         34.89         9.21 o                         
   2   6  10         20.79         14.52         3.66 o                         
   3   6  10         14.43         28.70         4.94 o                         
   4   6  10         46.22         26.72         6.98 o                         
 -11   0  11         17.28         11.01        13.70 o                         
  -9   0  11          1.01          7.43         8.73 o                         
  -7   0  11         52.83         57.48         7.43 o                         
  -5   0  11       4657.71       4460.73        36.03 o                         
  -3   0  11       3442.51       3600.17         9.85 o                         
  -1   0  11        235.16        259.04         3.87 o                         
   1   0  11        272.70        260.76         4.64 o                         
   3   0  11       1708.74       1670.19        12.67 o                         
   5   0  11       2789.96       2906.64        31.62 o                         
   7   0  11        179.35        205.79         7.68 o                         
   9   0  11        153.81        159.52         8.00 o                         
 -11   1  11         20.44         26.66         3.93 o                         
 -10   1  11          0.20          6.25         5.01 o                         
  -9   1  11         47.33         44.70         4.53 o                         
  -8   1  11        118.25        131.57         5.73 o                         
  -7   1  11        157.26        136.64         5.29 o                         
  -6   1  11          7.28          8.45         2.79 o                         
  -5   1  11        264.74        279.92         4.12 o                         
  -4   1  11        207.44        228.91         2.51 o                         
  -3   1  11       3319.36       3567.03        24.10 o                         
  -2   1  11       1494.52       1575.50         8.89 o                         
  -1   1  11       1554.79       1697.75        12.32 o                         
   0   1  11       2144.48       2352.99        13.83 o                         
   1   1  11        159.68        186.27         3.73 o                         
   2   1  11        241.96        258.64         2.60 o                         
   3   1  11          8.68          9.41         1.69 o                         
   4   1  11          8.21         11.06         2.50 o                         
   5   1  11        221.84        213.94         6.29 o                         
   6   1  11         47.23         61.93         5.94 o                         
   7   1  11          1.69          6.99         3.03 o                         
   8   1  11         62.78         61.53         5.65 o                         
   9   1  11        109.93        112.18         6.67 o                         
 -10   2  11          0.01          6.71         9.05 o                         
  -9   2  11          7.06         -0.24         4.04 o                         
  -8   2  11          4.15          3.69         3.67 o                         
  -7   2  11        175.56        184.04         6.09 o                         
  -6   2  11         67.59         59.28         3.49 o                         
  -5   2  11       2390.23       2316.43        28.48 o                         
  -4   2  11          3.23          3.79         1.41 o                         
  -3   2  11       1329.78       1293.94         7.08 o                         
  -2   2  11       2972.00       3190.81        12.37 o                         
  -1   2  11       1400.52       1389.30        13.87 o                         
   0   2  11        667.43        750.45         6.12 o                         
   1   2  11        220.47        246.17         3.44 o                         
   2   2  11        946.75        952.18         9.76 o                         
   3   2  11        593.07        565.88        10.26 o                         
   4   2  11         21.35         31.35         3.84 o                         
   5   2  11        910.31        898.91        24.35 o                         
   6   2  11        126.73        104.30         5.63 o                         
   7   2  11         89.24         92.51         5.62 o                         
   8   2  11          1.35         -4.27         4.27 o                         
   9   2  11         24.71         26.95         6.75 o                         
 -10   3  11         11.76          4.38         8.08 o                         
  -9   3  11         21.03         20.82         5.51 o                         
  -8   3  11          6.54          5.84         3.99 o                         
  -7   3  11         30.16         32.79         9.00 o                         
  -6   3  11        324.85        345.67         6.39 o                         
  -5   3  11        237.81        212.44        11.13 o                         
  -4   3  11         26.80         27.76         2.43 o                         
  -3   3  11         18.41         15.53         2.67 o                         
  -2   3  11         11.50         11.11         2.61 o                         
  -1   3  11          0.36          0.64         2.04 o                         
   0   3  11        254.31        294.37         5.38 o                         
   1   3  11        276.66        260.47         5.49 o                         
   2   3  11        165.90        172.61         6.00 o                         
   3   3  11        607.85        597.64        11.67 o                         
   4   3  11          0.04          5.05         4.19 o                         
   5   3  11        199.21        195.13         6.88 o                         
   6   3  11          4.90          0.46         3.87 o                         
   7   3  11         48.56         41.20         4.67 o                         
   8   3  11         15.81         12.16         5.90 o                         
  -9   4  11          3.24          6.95         6.80 o                         
  -8   4  11         22.34         12.83         4.97 o                         
  -7   4  11        166.21        163.18        13.11 o                         
  -6   4  11          1.05          4.60         3.70 o                         
  -5   4  11         67.49         78.89         5.25 o                         
  -4   4  11          9.57          6.31         3.57 o                         
  -3   4  11        243.81        251.54         6.16 o                         
  -2   4  11        413.17        448.89         7.36 o                         
  -1   4  11         45.86         52.88         3.97 o                         
   0   4  11         69.25         75.99         4.34 o                         
   1   4  11        180.62        163.91         5.21 o                         
   2   4  11        427.74        401.44         9.08 o                         
   3   4  11        109.32        116.12         4.71 o                         
   4   4  11         73.38         81.75         9.54 o                         
   5   4  11        680.55        661.57        20.81 o                         
   6   4  11         23.00         25.00         6.71 o                         
   7   4  11         72.49         72.64         9.11 o                         
  -7   5  11         17.19         32.51         5.55 o                         
  -6   5  11          8.26          8.21         4.06 o                         
  -5   5  11         15.48         13.78         3.92 o                         
  -4   5  11         35.24         33.85         4.48 o                         
  -3   5  11         80.87         80.90         5.63 o                         
  -2   5  11         50.69         53.96         4.90 o                         
  -1   5  11        188.33        192.26         5.28 o                         
   0   5  11          1.99          2.87         3.73 o                         
   1   5  11        366.94        364.14         9.55 o                         
   2   5  11         31.25         27.35         4.19 o                         
   3   5  11         36.60         35.77         6.39 o                         
   4   5  11        108.64        108.82         8.31 o                         
   5   5  11          1.78          1.91        10.39 o                         
   6   5  11         15.29         29.37        10.37 o                         
  -5   6  11         86.62         97.45        17.95 o                         
  -4   6  11          2.09          0.59         5.83 o                         
  -3   6  11        148.86        164.08         8.08 o                         
  -2   6  11         20.41         38.03         4.94 o                         
  -1   6  11         10.92         18.17         9.28 o                         
   0   6  11          0.17          3.90         5.20 o                         
   1   6  11        144.24        149.95        15.95 o                         
   2   6  11          5.03          9.19         3.58 o                         
   3   6  11          2.56         25.44         6.32 o                         
 -10   0  12         44.62         55.88         5.88 o                         
  -8   0  12          8.42         14.43         4.50 o                         
  -6   0  12        264.25        276.76        10.94 o                         
  -4   0  12        482.39        489.21        11.71 o                         
  -2   0  12       1580.16       1612.17        12.50 o                         
   0   0  12        492.18        482.95         5.65 o                         
   2   0  12          5.09          8.82         2.17 o                         
   4   0  12         41.62         41.29         4.55 o                         
   6   0  12         13.73          6.81         8.97 o                         
   8   0  12        382.32        385.62        28.03 o                         
 -10   1  12         57.78         49.95         5.15 o                         
  -9   1  12         10.84         11.85         3.96 o                         
  -8   1  12          0.39          0.05         3.71 o                         
  -7   1  12         46.51         47.41         4.03 o                         
  -6   1  12        364.13        343.92         5.66 o                         
  -5   1  12        800.11        831.14         6.63 o                         
  -4   1  12       2579.51       2501.10        17.01 o                         
  -3   1  12        514.96        546.70         5.31 o                         
  -2   1  12       3133.52       3005.32        13.37 o                         
  -1   1  12       1144.94       1268.06        12.06 o                         
   0   1  12       1627.20       1700.97        11.44 o                         
   1   1  12       1671.00       1804.13         9.93 o                         
   2   1  12         26.31         21.31         1.45 o                         
   3   1  12        476.33        495.50         5.63 o                         
   4   1  12        387.66        398.01         6.07 o                         
   5   1  12          1.68          6.88         2.84 o                         
   6   1  12        617.19        594.67         9.70 o                         
   7   1  12         71.84         69.83         8.63 o                         
   8   1  12        119.57        108.03         7.98 o                         
   9   1  12         32.49         48.66         5.07 o                         
 -10   2  12        129.52        146.77        21.86 o                         
  -9   2  12          1.36          3.83         3.65 o                         
  -8   2  12         54.50         49.66         4.56 o                         
  -7   2  12         22.01         15.75         3.74 o                         
  -6   2  12         54.64         45.48         3.04 o                         
  -5   2  12        664.49        667.54         7.09 o                         
  -4   2  12          0.51          5.17         2.35 o                         
  -3   2  12        405.14        376.08         9.92 o                         
  -2   2  12       1054.26        930.94         6.47 o                         
  -1   2  12        357.32        362.51         4.26 o                         
   0   2  12          0.22          1.35         1.82 o                         
   1   2  12        459.61        510.78         5.46 o                         
   2   2  12        145.35        138.20        11.22 o                         
   3   2  12          1.55          4.88         2.99 o                         
   4   2  12        286.26        283.92        10.14 o                         
   5   2  12         46.25         42.67         4.21 o                         
   6   2  12        229.16        236.46         7.52 o                         
   7   2  12         10.54         14.47         4.27 o                         
   8   2  12        181.78        194.63         7.60 o                         
   9   2  12          3.42          2.26         5.54 o                         
  -9   3  12         73.49         75.97         5.50 o                         
  -8   3  12          0.29          0.00         4.75 o                         
  -7   3  12          1.45         -5.66         5.66 o                         
  -6   3  12        700.22        672.90        27.46 o                         
  -5   3  12        144.61        157.55         5.20 o                         
  -4   3  12        861.23        827.53        14.13 o                         
  -3   3  12          2.57          1.33         2.02 o                         
  -2   3  12        435.56        401.65        22.35 o                         
  -1   3  12          0.04          0.92         2.05 o                         
   0   3  12        137.69        143.79         5.36 o                         
   1   3  12          1.22          0.92         3.22 o                         
   2   3  12         62.80         59.57         7.25 o                         
   3   3  12        251.68        256.70         7.66 o                         
   4   3  12       1095.51       1042.45        13.28 o                         
   5   3  12        108.49         94.89         5.75 o                         
   6   3  12         60.66         71.19         5.54 o                         
   7   3  12          3.66          9.64         4.74 o                         
   8   3  12         14.71          8.95         9.74 o                         
  -8   4  12         51.79         53.57        17.14 o                         
  -7   4  12        204.37        215.76        17.00 o                         
  -6   4  12        101.88        101.57         5.01 o                         
  -5   4  12          4.15          5.33         3.88 o                         
  -4   4  12        151.61        151.57         5.45 o                         
  -3   4  12        112.33         96.77         6.77 o                         
  -2   4  12        118.43        103.71         4.72 o                         
  -1   4  12          4.41         10.14         3.25 o                         
   0   4  12        956.19        957.23        11.64 o                         
   1   4  12        159.19        147.75         9.71 o                         
   2   4  12         47.13         46.55         5.74 o                         
   3   4  12        208.23        210.81         7.58 o                         
   4   4  12          2.78         -0.33         5.05 o                         
   5   4  12         15.00         34.52         7.22 o                         
   6   4  12        163.28        162.85        22.61 o                         
   7   4  12          5.67         14.91         6.54 o                         
  -7   5  12          0.08          0.14         5.16 o                         
  -6   5  12         75.45         87.88         5.42 o                         
  -5   5  12         18.50          7.01         4.71 o                         
  -4   5  12         72.53         75.52         4.86 o                         
  -3   5  12         38.66         39.24         4.45 o                         
  -2   5  12         49.84         56.48         4.30 o                         
  -1   5  12         12.05         13.01         4.36 o                         
   0   5  12         11.23         10.76         3.82 o                         
   1   5  12        131.52        147.11         9.16 o                         
   2   5  12         26.14         28.93         4.48 o                         
   3   5  12         20.16         26.93         5.14 o                         
   4   5  12        225.55        227.53        13.16 o                         
   5   5  12         58.48         65.60         7.40 o                         
  -4   6  12          6.97          9.16         5.28 o                         
  -3   6  12         19.49          8.63        11.18 o                         
  -2   6  12         31.31         36.98         9.14 o                         
  -1   6  12          2.41         -1.22         3.94 o                         
   0   6  12         15.77         10.08         3.66 o                         
   1   6  12         13.61         23.73         6.30 o                         
   2   6  12         96.71         97.46         6.52 o                         
   3   6  12         41.89         40.95         5.93 o                         
  -9   0  13         87.82         96.89        14.20 o                         
  -7   0  13         15.92         18.52         6.48 o                         
  -5   0  13        857.88        938.62        17.44 o                         
  -3   0  13        411.73        444.46         3.85 o                         
  -1   0  13         95.21         95.59         2.65 o                         
   1   0  13         12.21         12.67         1.87 o                         
   3   0  13        201.45        199.48         3.97 o                         
   5   0  13        192.17        172.87        15.18 o                         
   7   0  13         24.84         33.26         5.76 o                         
   9   0  13          9.69          7.69         6.07 o                         
 -10   1  13          5.22         11.91         4.66 o                         
  -9   1  13        122.80        126.12         6.04 o                         
  -8   1  13         42.55         37.82         4.49 o                         
  -7   1  13         25.92         16.55         3.73 o                         
  -6   1  13          0.65          0.68         2.58 o                         
  -5   1  13        104.40        122.26         3.24 o                         
  -4   1  13         81.23         77.16         2.47 o                         
  -3   1  13       4980.12       4847.54        14.87 o                         
  -2   1  13         18.42         16.98         2.10 o                         
  -1   1  13        233.81        208.88         2.59 o                         
   0   1  13        174.31        208.88         3.10 o                         
   1   1  13        456.15        439.15         4.03 o                         
   2   1  13        102.39        108.24         2.44 o                         
   3   1  13        565.83        597.75         7.43 o                         
   4   1  13        264.97        250.18         5.57 o                         
   5   1  13        197.68        192.36         6.28 o                         
   6   1  13          9.47         17.02         3.49 o                         
   7   1  13        146.41        177.14         5.59 o                         
   8   1  13         25.29         13.50         6.88 o                         
   9   1  13        188.65        218.72        12.69 o                         
 -10   2  13         78.15         76.40         5.79 o                         
  -9   2  13         30.95         28.66         5.30 o                         
  -8   2  13          1.24          0.55         3.67 o                         
  -7   2  13          6.84          3.95         3.79 o                         
  -6   2  13          7.05          5.82         2.53 o                         
  -5   2  13       1049.64       1031.00         8.16 o                         
  -4   2  13          5.35          5.68         1.48 o                         
  -3   2  13       1158.22       1196.59        12.53 o                         
  -2   2  13         94.84        100.57         2.63 o                         
  -1   2  13       1079.29        969.59         7.25 o                         
   0   2  13        328.01        353.04         6.87 o                         
   1   2  13       1552.14       1587.70        32.06 o                         
   2   2  13        418.54        437.41         6.67 o                         
   3   2  13        109.90        103.16         4.15 o                         
   4   2  13        115.98        113.17         5.33 o                         
   5   2  13         71.29         69.79         5.06 o                         
   6   2  13          3.79         10.90         4.35 o                         
   7   2  13          0.32          1.33         3.74 o                         
   8   2  13         47.67         45.29         7.83 o                         
  -9   3  13         70.89         62.54        17.71 o                         
  -8   3  13         26.66         14.12         5.49 o                         
  -7   3  13         70.32         78.73         5.28 o                         
  -6   3  13        256.73        262.46         7.68 o                         
  -5   3  13        336.66        333.08         6.66 o                         
  -4   3  13        140.12        146.03         4.98 o                         
  -3   3  13        313.39        286.30         5.79 o                         
  -2   3  13         31.46         37.14         5.52 o                         
  -1   3  13        796.87        793.84        16.56 o                         
   0   3  13        769.55        762.68        17.32 o                         
   1   3  13        534.39        540.58         7.39 o                         
   2   3  13        414.00        426.56         8.61 o                         
   3   3  13        136.82        128.31         5.53 o                         
   4   3  13        154.43        152.35         9.49 o                         
   5   3  13        102.87        112.35         7.94 o                         
   6   3  13         19.57         28.09         4.67 o                         
   7   3  13        247.55        246.33         8.76 o                         
   8   3  13         48.32         50.49         5.70 o                         
  -8   4  13          3.54         -1.79         5.24 o                         
  -7   4  13          0.05         -0.95         4.68 o                         
  -6   4  13          0.05         -1.47         3.99 o                         
  -5   4  13        200.12        185.59         5.84 o                         
  -4   4  13        406.13        369.87        11.67 o                         
  -3   4  13         10.90         17.57         3.97 o                         
  -2   4  13         67.36         84.76         4.63 o                         
  -1   4  13        475.61        486.58        11.37 o                         
   0   4  13         14.71         15.33         3.64 o                         
   1   4  13         55.68         55.16         4.93 o                         
   2   4  13         11.75          1.77         3.98 o                         
   3   4  13         51.83         56.44         5.17 o                         
   4   4  13         29.86         37.79         6.81 o                         
   5   4  13        277.30        285.46        11.33 o                         
   6   4  13         46.27         63.27        12.49 o                         
   7   4  13         99.37         98.60         8.80 o                         
  -7   5  13         49.07         52.73         6.92 o                         
  -6   5  13         50.34         72.23        15.04 o                         
  -5   5  13          0.02          2.29         3.94 o                         
  -4   5  13        132.40        115.83         5.17 o                         
  -3   5  13         13.15         10.49         6.86 o                         
  -2   5  13        173.25        177.79         6.11 o                         
  -1   5  13        324.24        340.01         8.98 o                         
   0   5  13         11.47         15.78         3.93 o                         
   1   5  13        122.10        124.11         5.16 o                         
   2   5  13         29.97         28.99         5.88 o                         
   3   5  13          0.36         -7.41         8.06 o                         
   4   5  13        105.09         95.18        16.78 o                         
   5   5  13          7.81          5.47         9.05 o                         
  -4   6  13         16.73          6.64         5.65 o                         
  -3   6  13        123.72        115.23         6.70 o                         
  -2   6  13          0.59          3.95         5.14 o                         
  -1   6  13          1.82         14.21         4.87 o                         
   0   6  13         17.65         29.56         5.83 o                         
   1   6  13          3.68         19.94         4.30 o                         
   2   6  13         45.73         32.63        10.05 o                         
 -10   0  14        551.00        631.35        55.49 o                         
  -8   0  14         93.95        110.30        10.73 o                         
  -6   0  14         11.02         10.57         5.86 o                         
  -4   0  14        749.33        756.13        10.36 o                         
  -2   0  14       2780.09       2684.35        29.62 o                         
   0   0  14        167.78        117.09         6.63 o                         
   2   0  14      10437.02      10604.33        45.16 o                         
   4   0  14         21.83         25.85         3.16 o                         
   6   0  14          5.14          7.12         4.82 o                         
   8   0  14        164.90        162.13        16.77 o                         
 -10   1  14        166.51        147.92         7.18 o                         
  -9   1  14         23.05         23.02         4.24 o                         
  -8   1  14         42.96         24.34         4.67 o                         
  -7   1  14         14.66         23.31         4.15 o                         
  -6   1  14         27.76         25.56         2.94 o                         
  -5   1  14        104.32         95.58         2.90 o                         
  -4   1  14         27.17         23.26         2.33 o                         
  -3   1  14          1.06          1.54         1.75 o                         
  -2   1  14       1490.53       1527.30         6.23 o                         
  -1   1  14          5.80          8.40         1.33 o                         
   0   1  14        337.63        345.23         3.62 o                         
   1   1  14        144.30        173.07         2.71 o                         
   2   1  14        292.29        313.58         4.26 o                         
   3   1  14       1148.27       1211.75        15.77 o                         
   4   1  14        237.70        245.44         5.28 o                         
   5   1  14          7.29         15.71         4.06 o                         
   6   1  14         31.34         29.31         3.37 o                         
   7   1  14         29.19         40.24         4.93 o                         
   8   1  14          0.02         -4.81         4.81 o                         
   9   1  14         54.31         77.25         7.20 o                         
 -10   2  14        239.83        248.12         8.45 o                         
  -9   2  14         13.31          1.62         5.30 o                         
  -8   2  14        219.14        206.21         7.05 o                         
  -7   2  14         24.09         22.84         4.68 o                         
  -6   2  14        165.47        140.06         7.53 o                         
  -5   2  14        261.55        258.79         4.62 o                         
  -4   2  14          2.54          4.22         2.13 o                         
  -3   2  14       1288.12       1350.34         8.62 o                         
  -2   2  14       1951.92       1936.49        23.39 o                         
  -1   2  14        590.70        600.15         8.95 o                         
   0   2  14        676.72        615.55         9.85 o                         
   1   2  14        107.93        112.34         7.66 o                         
   2   2  14        894.58        873.88         9.16 o                         
   3   2  14        181.13        171.63         4.96 o                         
   4   2  14         83.37         84.62         5.01 o                         
   5   2  14        403.10        412.87         9.12 o                         
   6   2  14        218.67        219.70         7.61 o                         
   7   2  14         12.29         19.06         8.07 o                         
   8   2  14         90.47         98.15         9.33 o                         
  -9   3  14         11.73         14.28         5.51 o                         
  -8   3  14         57.70         55.82         6.34 o                         
  -7   3  14        175.15        192.27         7.27 o                         
  -6   3  14        104.27         95.56         6.27 o                         
  -5   3  14         13.88         15.36         4.06 o                         
  -4   3  14        556.74        555.51         7.82 o                         
  -3   3  14        223.21        213.50         5.38 o                         
  -2   3  14         85.50         63.72         5.90 o                         
  -1   3  14          3.46          4.85         4.09 o                         
   0   3  14         15.16         20.40         5.95 o                         
   1   3  14        203.60        191.00        13.94 o                         
   2   3  14         22.81         27.97         4.51 o                         
   3   3  14         19.85         12.88         3.47 o                         
   4   3  14          7.88          5.22         3.83 o                         
   5   3  14         96.34        110.58         5.94 o                         
   6   3  14         66.47         76.66         5.71 o                         
   7   3  14          0.99         17.35         5.77 o                         
   8   3  14          1.38         -7.40         7.40 o                         
  -8   4  14         11.01         17.50         6.50 o                         
  -7   4  14         14.73          8.90         4.34 o                         
  -6   4  14        244.78        250.58         6.82 o                         
  -5   4  14         50.68         46.49         4.37 o                         
  -4   4  14         12.79         17.78         4.11 o                         
  -3   4  14          9.07          7.98         4.66 o                         
  -2   4  14        881.61        870.18        10.13 o                         
  -1   4  14         62.32         58.32         4.27 o                         
   0   4  14        419.66        439.52        12.89 o                         
   1   4  14        180.25        146.03        14.32 o                         
   2   4  14        221.90        215.51         7.30 o                         
   3   4  14         28.93         27.81         7.96 o                         
   4   4  14          0.54          5.75         7.78 o                         
   5   4  14          5.75         14.80         7.04 o                         
   6   4  14         82.33         88.31        13.58 o                         
   7   4  14          0.65          4.50         7.28 o                         
  -7   5  14          0.19         -2.36         4.82 o                         
  -6   5  14         41.83         38.96         5.44 o                         
  -5   5  14         86.41         77.62         7.05 o                         
  -4   5  14         21.46         29.26         4.47 o                         
  -3   5  14         14.97         10.82         4.25 o                         
  -2   5  14        100.75        107.93         5.32 o                         
  -1   5  14        218.30        216.60         6.27 o                         
   0   5  14          0.02         -1.96         3.53 o                         
   1   5  14          0.75          4.99        12.54 o                         
   2   5  14         20.91         20.16         5.20 o                         
   3   5  14          0.13         -4.55         4.55 o                         
   4   5  14         27.67         24.31         6.02 o                         
   5   5  14        116.71        139.96         9.83 o                         
  -4   6  14          0.98         -9.42         9.42 o                         
  -3   6  14          0.04         13.28         6.74 o                         
  -2   6  14          4.20          8.93         4.16 o                         
  -1   6  14          0.13         -0.48         5.24 o                         
   0   6  14         50.34         50.66         6.62 o                         
   1   6  14         16.69         19.45        11.77 o                         
   2   6  14         96.97         83.15        16.19 o                         
  -9   0  15        117.33        115.56         7.14 o                         
  -7   0  15        177.23        183.26        12.04 o                         
  -5   0  15          5.74          2.02         4.85 o                         
  -3   0  15        280.28        251.14         4.05 o                         
  -1   0  15       1630.68       1574.34         7.69 o                         
   1   0  15        124.99        112.82         6.33 o                         
   3   0  15        568.15        585.80         6.83 o                         
   5   0  15        533.06        538.81        11.22 o                         
   7   0  15          0.35         -4.30         4.30 o                         
   9   0  15          2.83         -1.95         6.34 o                         
 -10   1  15         15.37         10.98         5.47 o                         
  -9   1  15        331.61        365.85        10.15 o                         
  -8   1  15         17.13         16.38         3.96 o                         
  -7   1  15        197.46        194.15         6.26 o                         
  -6   1  15         14.97         17.12         2.62 o                         
  -5   1  15        271.77        272.52         6.17 o                         
  -4   1  15          8.89         10.09         2.18 o                         
  -3   1  15        828.96        861.45         6.13 o                         
  -2   1  15         30.23         24.57         1.50 o                         
  -1   1  15        281.49        253.82         5.73 o                         
   0   1  15        191.35        189.65         7.98 o                         
   1   1  15       1769.57       1739.81         7.93 o                         
   2   1  15         45.96         39.75         3.23 o                         
   3   1  15       1151.99       1154.78        12.35 o                         
   4   1  15        322.67        324.29         6.15 o                         
   5   1  15        103.56        109.37         6.58 o                         
   6   1  15          0.62          5.45         3.94 o                         
   7   1  15          7.97         13.67         4.13 o                         
   8   1  15          0.24          4.13         5.74 o                         
 -10   2  15         25.16         24.14         4.90 o                         
  -9   2  15         43.78         38.05         6.23 o                         
  -8   2  15        127.81        121.40         5.08 o                         
  -7   2  15         95.10         95.30         4.89 o                         
  -6   2  15        143.79        134.23         7.36 o                         
  -5   2  15        148.94        155.47         5.63 o                         
  -4   2  15         30.06         34.58         3.66 o                         
  -3   2  15        725.37        706.19        12.22 o                         
  -2   2  15          1.02          4.74         2.91 o                         
  -1   2  15          8.75         13.21         2.93 o                         
   0   2  15         88.60         99.90         3.61 o                         
   1   2  15         34.23         35.24         4.97 o                         
   2   2  15         96.27         90.12         4.06 o                         
   3   2  15         27.30         29.25         3.42 o                         
   4   2  15        118.51        126.22         5.87 o                         
   5   2  15        423.64        454.30        17.00 o                         
   6   2  15         70.55         70.45        10.55 o                         
   7   2  15         51.40         39.99         4.83 o                         
   8   2  15         19.16         20.29         6.04 o                         
  -9   3  15         53.99         65.68        10.05 o                         
  -8   3  15         32.18         33.62         6.25 o                         
  -7   3  15        489.46        494.50        17.39 o                         
  -6   3  15         37.65         37.63         6.76 o                         
  -5   3  15        476.44        471.28         7.69 o                         
  -4   3  15          3.45          5.35         3.66 o                         
  -3   3  15        129.85        133.39         5.92 o                         
  -2   3  15          7.56          4.21         3.69 o                         
  -1   3  15       1118.98       1100.96        12.91 o                         
   0   3  15          4.39          1.06         3.46 o                         
   1   3  15       2268.72       2202.89        25.94 o                         
   2   3  15        604.65        553.32        17.43 o                         
   3   3  15          0.09         10.72         4.18 o                         
   4   3  15          2.88          9.06         4.25 o                         
   5   3  15         42.61         36.36         5.19 o                         
   6   3  15        136.58        117.59        16.34 o                         
   7   3  15         58.15         53.52         5.70 o                         
  -8   4  15          1.83          5.02        12.09 o                         
  -7   4  15          0.14          2.18         8.08 o                         
  -6   4  15         69.17         78.81         5.05 o                         
  -5   4  15         44.00         56.02         4.64 o                         
  -4   4  15         67.81         68.86         4.58 o                         
  -3   4  15        173.78        173.38         5.78 o                         
  -2   4  15        180.54        170.14         5.72 o                         
  -1   4  15          0.12          0.20         3.52 o                         
   0   4  15        192.57        200.49         8.98 o                         
   1   4  15          5.62          4.95         5.19 o                         
   2   4  15          2.73          1.50         4.10 o                         
   3   4  15        146.01        128.52         6.41 o                         
   4   4  15          6.14          9.09         5.74 o                         
   5   4  15         57.74         50.82         7.15 o                         
   6   4  15         27.68         35.07         7.83 o                         
  -6   5  15         17.81         24.27         7.52 o                         
  -5   5  15         59.90         58.91         5.38 o                         
  -4   5  15         11.27          8.48         4.33 o                         
  -3   5  15        207.72        202.55         6.71 o                         
  -2   5  15         43.34         47.05         4.47 o                         
  -1   5  15         40.97         47.60         5.30 o                         
   0   5  15         93.52         88.76         7.61 o                         
   1   5  15        343.43        389.29        12.01 o                         
   2   5  15         10.41         15.87         5.16 o                         
   3   5  15         20.13         16.34         5.18 o                         
   4   5  15          0.25          5.36         5.86 o                         
   5   5  15         12.13         19.53         8.04 o                         
  -3   6  15         15.21          8.32         4.91 o                         
  -2   6  15          5.92         23.51         4.74 o                         
  -1   6  15         50.16         67.10         5.01 o                         
   0   6  15         34.84         29.20         4.89 o                         
   1   6  15          2.00         -3.36        29.23 o                         
 -10   0  16        161.01        219.31        12.79 o                         
  -8   0  16        533.00        562.01        12.00 o                         
  -6   0  16        516.47        467.09        14.39 o                         
  -4   0  16          3.28          3.37         3.15 o                         
  -2   0  16         13.20         13.27         1.67 o                         
   0   0  16         20.67         13.71         2.90 o                         
   2   0  16       1786.48       1817.30        27.68 o                         
   4   0  16       1940.87       1839.75        49.75 o                         
   6   0  16        152.60        142.65        14.35 o                         
   8   0  16          9.34         25.53        14.38 o                         
 -10   1  16         26.22         15.18         5.03 o                         
  -9   1  16         11.02         12.97         5.74 o                         
  -8   1  16         48.29         56.61         5.36 o                         
  -7   1  16         55.79         52.10         4.66 o                         
  -6   1  16        312.69        327.23         5.43 o                         
  -5   1  16         23.51         17.88         2.45 o                         
  -4   1  16        355.61        353.69         4.71 o                         
  -3   1  16         16.56         16.39         1.91 o                         
  -2   1  16         26.38         21.24         1.47 o                         
  -1   1  16          2.00          1.87         1.28 o                         
   0   1  16        200.80        179.82         6.33 o                         
   1   1  16          3.50          5.43         1.49 o                         
   2   1  16        324.40        301.21         3.91 o                         
   3   1  16         53.10         58.16         5.41 o                         
   4   1  16       2250.95       2253.43        22.86 o                         
   5   1  16         79.59         80.48         5.26 o                         
   6   1  16         14.92         22.01         7.45 o                         
   7   1  16         43.84         30.11        20.01 o                         
   8   1  16          0.15         -4.04        16.66 o                         
 -10   2  16        117.10        123.08         6.74 o                         
  -9   2  16          1.05          4.82         4.16 o                         
  -8   2  16        119.86        127.77        11.32 o                         
  -7   2  16         74.20         65.34         4.04 o                         
  -6   2  16       1173.48       1042.82        39.20 o                         
  -5   2  16         64.36         75.64         3.95 o                         
  -4   2  16         50.38         48.90         3.62 o                         
  -3   2  16         46.29         53.33         4.38 o                         
  -2   2  16         91.93         91.35        10.42 o                         
  -1   2  16        157.67        161.92         5.67 o                         
   0   2  16        421.01        372.52        21.24 o                         
   1   2  16        202.13        211.62         6.40 o                         
   2   2  16        322.14        292.53         5.94 o                         
   3   2  16          6.73          8.10         3.00 o                         
   4   2  16        284.88        292.11         9.13 o                         
   5   2  16        367.86        336.61        13.11 o                         
   6   2  16         37.90         39.27         5.24 o                         
   7   2  16          4.99         17.35         4.60 o                         
   8   2  16         36.51         50.44         6.20 o                         
  -9   3  16          3.99         21.51         5.38 o                         
  -8   3  16        133.84        138.38         7.89 o                         
  -7   3  16         27.79         29.54         5.92 o                         
  -6   3  16         19.38         22.49         4.51 o                         
  -5   3  16         70.84         70.95         5.07 o                         
  -4   3  16        532.30        526.36        13.46 o                         
  -3   3  16        177.66        180.96         5.80 o                         
  -2   3  16        386.88        389.20         8.14 o                         
  -1   3  16        147.99        164.73         6.49 o                         
   0   3  16        500.45        452.67        41.95 o                         
   1   3  16        253.14        241.29         9.08 o                         
   2   3  16         19.23         17.85         3.59 o                         
   3   3  16        163.37        147.81         8.25 o                         
   4   3  16        171.87        179.70         7.09 o                         
   5   3  16         35.23         36.70         5.38 o                         
   6   3  16         13.29         20.07         4.70 o                         
   7   3  16         21.78         17.66         7.09 o                         
  -8   4  16          0.17          1.80         6.08 o                         
  -7   4  16         37.01         38.93         5.18 o                         
  -6   4  16        318.68        345.08        12.72 o                         
  -5   4  16          1.66         10.71         3.99 o                         
  -4   4  16          0.02         -3.87         3.87 o                         
  -3   4  16         48.33         53.59         6.81 o                         
  -2   4  16        428.46        428.31        11.50 o                         
  -1   4  16         14.46         12.65         5.86 o                         
   0   4  16        486.41        446.67        34.60 o                         
   1   4  16        198.45        173.21         8.52 o                         
   2   4  16        109.86        113.40         6.31 o                         
   3   4  16        123.73        132.60        10.51 o                         
   4   4  16         16.03         10.30         6.24 o                         
   5   4  16         17.40         12.07         6.76 o                         
   6   4  16         39.32         46.37        10.34 o                         
  -6   5  16         28.35         40.40         5.82 o                         
  -5   5  16         15.11         15.54         6.00 o                         
  -4   5  16         39.70         48.18         4.64 o                         
  -3   5  16         44.60         44.39         4.41 o                         
  -2   5  16         27.28         19.76         5.48 o                         
  -1   5  16         42.95         39.67         4.41 o                         
   0   5  16          0.03         -8.58        14.30 o                         
   1   5  16         10.76          8.33         6.01 o                         
   2   5  16         25.92         21.35         5.44 o                         
   3   5  16          6.11         -8.26         8.26 o                         
   4   5  16         84.60         94.80        15.19 o                         
  -2   6  16          2.74        -10.91        10.91 o                         
  -1   6  16          6.82         13.03         6.31 o                         
   0   6  16        134.46        135.71        18.36 o                         
  -9   0  17         18.38          9.67         4.75 o                         
  -7   0  17        660.53        703.22        12.51 o                         
  -5   0  17        319.56        303.79         7.87 o                         
  -3   0  17        203.76        204.87         6.00 o                         
  -1   0  17        187.63        198.83         3.28 o                         
   1   0  17       1177.66       1122.05         8.82 o                         
   3   0  17        345.01        335.67         8.82 o                         
   5   0  17       1481.24       1443.69        26.11 o                         
   7   0  17        112.83        123.42         8.72 o                         
 -10   1  17         49.84         51.80         5.63 o                         
  -9   1  17        216.37        237.73         9.34 o                         
  -8   1  17         16.38         16.89         3.87 o                         
  -7   1  17        112.81        114.42         5.50 o                         
  -6   1  17        113.40        119.55         3.97 o                         
  -5   1  17         56.07         47.73         3.01 o                         
  -4   1  17         19.62         19.86         2.54 o                         
  -3   1  17        587.39        553.14        18.94 o                         
  -2   1  17        204.21        203.58         7.76 o                         
  -1   1  17          0.18          0.48         1.32 o                         
   0   1  17        187.41        183.43         4.30 o                         
   1   1  17          1.90          0.19         1.72 o                         
   2   1  17         36.83         34.66         2.56 o                         
   3   1  17        585.11        584.66         9.01 o                         
   4   1  17         17.92         39.11         5.50 o                         
   5   1  17        134.86        120.82         8.99 o                         
   6   1  17         18.65         31.39         5.62 o                         
   7   1  17        184.73        189.17         8.47 o                         
   8   1  17         45.12         57.83        13.42 o                         
  -9   2  17        110.48        113.47         5.51 o                         
  -8   2  17         50.20         52.99         4.52 o                         
  -7   2  17         40.03         53.40         5.56 o                         
  -6   2  17         28.68         40.62         5.54 o                         
  -5   2  17        945.74        941.61        15.39 o                         
  -4   2  17        196.84        201.57         7.29 o                         
  -3   2  17       1923.34       1919.49        22.83 o                         
  -2   2  17         10.85          8.43         3.72 o                         
  -1   2  17         19.76         22.79         2.99 o                         
   0   2  17         26.54         21.59         3.07 o                         
   1   2  17        249.09        230.83         6.28 o                         
   2   2  17         62.53         61.71         3.54 o                         
   3   2  17        436.26        419.96         7.91 o                         
   4   2  17        147.31        140.33        10.88 o                         
   5   2  17        105.24        121.66         6.20 o                         
   6   2  17         39.39         39.00         4.98 o                         
   7   2  17        148.64        146.13        11.55 o                         
  -9   3  17        101.16         85.85        11.54 o                         
  -8   3  17         10.16         24.24         6.19 o                         
  -7   3  17        210.89        200.03         9.28 o                         
  -6   3  17          2.39          5.62         4.05 o                         
  -5   3  17        380.39        390.91         9.73 o                         
  -4   3  17         14.79         12.17         3.66 o                         
  -3   3  17         42.27         47.49         4.06 o                         
  -2   3  17        184.45        180.22         6.34 o                         
  -1   3  17        538.89        493.87        16.35 o                         
   0   3  17        233.59        249.13         9.35 o                         
   1   3  17        463.45        480.38        14.89 o                         
   2   3  17          0.16         -4.07         4.07 o                         
   3   3  17         27.40         30.91         3.65 o                         
   4   3  17          0.16          3.79         4.19 o                         
   5   3  17          0.78          5.51         4.42 o                         
   6   3  17          5.05         -0.21         5.05 o                         
   7   3  17          0.80          1.51         6.39 o                         
  -8   4  17          0.05          1.20         5.48 o                         
  -7   4  17         23.28         23.14         5.01 o                         
  -6   4  17          1.48          4.60         4.22 o                         
  -5   4  17         22.03         23.28         4.49 o                         
  -4   4  17         45.15         40.03         4.34 o                         
  -3   4  17        422.44        421.56        11.12 o                         
  -2   4  17          7.68         12.68         3.97 o                         
  -1   4  17          9.03          5.93         5.22 o                         
   0   4  17         17.55         20.48         7.48 o                         
   1   4  17         78.70         66.93         6.44 o                         
   2   4  17         46.08         13.11         5.87 o                         
   3   4  17        268.34        269.48         8.30 o                         
   4   4  17         40.39         36.12         7.01 o                         
   5   4  17        160.69        176.55        25.36 o                         
   6   4  17          1.10         11.55         7.17 o                         
  -6   5  17         34.09         42.53         7.22 o                         
  -5   5  17          8.55         17.33         5.07 o                         
  -4   5  17         16.21         11.50         4.17 o                         
  -3   5  17         44.96         45.39         4.62 o                         
  -2   5  17         34.69         32.67         4.46 o                         
  -1   5  17         57.32         67.25         5.02 o                         
   0   5  17         74.36         71.11         6.75 o                         
   1   5  17        121.30        137.17         8.20 o                         
   2   5  17         18.06         20.03         5.41 o                         
   3   5  17         64.59         61.11         5.97 o                         
   4   5  17         17.47         19.34         7.55 o                         
 -10   0  18         90.54        120.06         7.92 o                         
  -8   0  18          0.64          2.81         4.03 o                         
  -6   0  18         66.93         67.93         8.25 o                         
  -4   0  18          2.82          4.27         2.84 o                         
  -2   0  18         34.99         29.91         2.07 o                         
   0   0  18         87.27         85.44         3.35 o                         
   2   0  18        309.05        298.97         5.36 o                         
   4   0  18         61.79         48.64         5.18 o                         
   6   0  18        406.99        451.00        11.73 o                         
   8   0  18         66.13         74.57         9.75 o                         
 -10   1  18         21.07         21.11         7.14 o                         
  -9   1  18         46.05         50.70         5.05 o                         
  -8   1  18          0.34          1.80         3.33 o                         
  -7   1  18         33.82         39.68         3.89 o                         
  -6   1  18       1740.64       1755.42        11.82 o                         
  -5   1  18         53.55         54.86         3.67 o                         
  -4   1  18       1260.36       1261.34        20.46 o                         
  -3   1  18         24.00         30.20         3.56 o                         
  -2   1  18        184.67        173.26         2.94 o                         
  -1   1  18        210.95        198.93         3.56 o                         
   0   1  18         16.75         24.33         2.76 o                         
   1   1  18        181.73        166.26         4.01 o                         
   2   1  18         16.92         16.52         3.15 o                         
   3   1  18          9.81          8.05         3.34 o                         
   4   1  18        985.95        954.85        22.54 o                         
   5   1  18        146.76        159.02         8.00 o                         
   6   1  18        457.45        501.90        12.82 o                         
   7   1  18         12.39         27.16         6.43 o                         
   8   1  18          4.93         21.95         6.53 o                         
  -9   2  18         24.27         10.62         5.88 o                         
  -8   2  18         11.10         14.82         7.55 o                         
  -7   2  18        409.12        426.23         9.32 o                         
  -6   2  18        395.06        396.11        15.26 o                         
  -5   2  18         30.61         24.97         4.30 o                         
  -4   2  18         53.00         61.74         7.43 o                         
  -3   2  18        716.31        726.73        10.33 o                         
  -2   2  18         20.05         18.62         3.96 o                         
  -1   2  18        111.77        109.54         4.30 o                         
   0   2  18         64.27         65.22         3.83 o                         
   1   2  18         23.86         25.32         3.82 o                         
   2   2  18         60.07         55.39         2.98 o                         
   3   2  18          5.77          7.85         3.11 o                         
   4   2  18         26.82         28.19         4.68 o                         
   5   2  18          0.49          6.96         4.22 o                         
   6   2  18          0.18          0.29         4.09 o                         
   7   2  18          1.43          6.20         5.41 o                         
  -9   3  18         11.87         13.20        17.25 o                         
  -8   3  18         91.07         83.26         9.87 o                         
  -7   3  18         87.04         91.41        10.66 o                         
  -6   3  18          3.72          3.63         4.53 o                         
  -5   3  18         22.84         21.30         4.46 o                         
  -4   3  18        703.48        739.71        15.54 o                         
  -3   3  18         61.08         66.43         9.19 o                         
  -2   3  18        713.19        695.72        13.35 o                         
  -1   3  18         11.80         11.49         4.17 o                         
   0   3  18          0.37         -0.87         5.58 o                         
   1   3  18         66.59         65.80         6.26 o                         
   2   3  18         45.94         40.01         3.94 o                         
   3   3  18          0.17         -5.33         5.33 o                         
   4   3  18        149.02        160.62         6.89 o                         
   5   3  18          3.15          1.02         4.41 o                         
   6   3  18        152.55        166.05        18.84 o                         
  -7   4  18          7.83          5.81         4.43 o                         
  -6   4  18         13.01          5.56         4.82 o                         
  -5   4  18         43.22         52.10         5.49 o                         
  -4   4  18         39.09         45.91         4.70 o                         
  -3   4  18         13.74         15.50         4.07 o                         
  -2   4  18        177.25        170.74         7.00 o                         
  -1   4  18         18.64         21.79         4.26 o                         
   0   4  18        278.40        276.42        10.43 o                         
   1   4  18         15.28         24.90         9.56 o                         
   2   4  18          0.04         -2.02         5.26 o                         
   3   4  18         73.84         82.84         8.89 o                         
   4   4  18          9.28        -10.17        17.01 o                         
   5   4  18         47.49         67.57        22.30 o                         
  -5   5  18         28.70         36.49         5.75 o                         
  -4   5  18         51.40         60.61         4.99 o                         
  -3   5  18         20.70         17.40         7.39 o                         
  -2   5  18         48.95         39.28         6.68 o                         
  -1   5  18          2.20          5.39         8.04 o                         
   0   5  18         20.39         15.57         9.39 o                         
   1   5  18          0.11         -0.82         6.06 o                         
   2   5  18         19.12         31.79         6.25 o                         
   3   5  18          0.80         -2.79         6.51 o                         
  -9   0  19          0.33         -4.05         8.37 o                         
  -7   0  19        112.73        119.43         5.31 o                         
  -5   0  19        234.05        234.03         5.93 o                         
  -3   0  19        674.43        705.28         7.35 o                         
  -1   0  19        395.38        389.65         5.64 o                         
   1   0  19        208.86        222.56         4.83 o                         
   3   0  19        128.90        132.75         8.72 o                         
   5   0  19        576.41        560.75        12.19 o                         
   7   0  19        148.73        174.24        13.38 o                         
 -10   1  19          0.12         -4.63         4.99 o                         
  -9   1  19          7.05         14.64         3.59 o                         
  -8   1  19         13.54          9.83         3.55 o                         
  -7   1  19          0.02         -0.88         2.89 o                         
  -6   1  19        333.39        335.12         7.17 o                         
  -5   1  19         42.18         38.16         5.20 o                         
  -4   1  19        121.50        131.69         4.47 o                         
  -3   1  19        143.32        127.69         4.56 o                         
  -2   1  19          0.35          0.86         1.56 o                         
  -1   1  19         89.92         84.15         3.55 o                         
   0   1  19         12.82          9.25         3.23 o                         
   1   1  19         51.46         55.19         3.17 o                         
   2   1  19          6.53          0.67         2.71 o                         
   3   1  19          2.10          2.44         3.87 o                         
   4   1  19          0.05          4.61         4.53 o                         
   5   1  19         21.46         18.07         4.95 o                         
   6   1  19         52.65         51.32        11.13 o                         
   7   1  19        305.53        297.66        14.80 o                         
  -9   2  19          0.91         -6.88         6.88 o                         
  -8   2  19          5.37          4.34         4.28 o                         
  -7   2  19        547.82        561.51        10.75 o                         
  -6   2  19        250.90        268.44         7.53 o                         
  -5   2  19         41.50         39.62         4.81 o                         
  -4   2  19         26.06         23.84         4.41 o                         
  -3   2  19       2792.16       2658.58        19.09 o                         
  -2   2  19         37.91         20.65         4.28 o                         
  -1   2  19        597.53        601.53        10.16 o                         
   0   2  19        270.93        259.24         6.79 o                         
   1   2  19          1.20          0.79         4.39 o                         
   2   2  19         25.25         21.75         2.70 o                         
   3   2  19         14.19         15.33         3.27 o                         
   4   2  19          1.43          7.79         3.83 o                         
   5   2  19        247.33        246.61         8.11 o                         
   6   2  19        105.79         98.37         7.51 o                         
   7   2  19         15.55         27.10         5.89 o                         
  -8   3  19         49.18         40.92         6.73 o                         
  -7   3  19        109.52         96.76         7.85 o                         
  -6   3  19          9.08         10.17         4.65 o                         
  -5   3  19         94.01         87.12         4.81 o                         
  -4   3  19         71.26         72.61         4.61 o                         
  -3   3  19        381.99        348.23        15.87 o                         
  -2   3  19         21.47         18.01         6.20 o                         
  -1   3  19        494.16        501.50        12.21 o                         
   0   3  19          0.07         -4.36         5.42 o                         
   1   3  19         38.97         46.47         6.22 o                         
   2   3  19          0.99         -3.25         3.25 o                         
   3   3  19         28.10         19.46         3.51 o                         
   4   3  19         56.06         70.31         6.06 o                         
   5   3  19         18.39          8.55         5.25 o                         
   6   3  19         19.00         17.76         6.86 o                         
  -7   4  19         26.92         42.35         5.43 o                         
  -6   4  19          8.86         24.17         4.52 o                         
  -5   4  19         18.01         35.88         6.93 o                         
  -4   4  19          5.50          2.81         5.70 o                         
  -3   4  19        367.95        398.92         9.34 o                         
  -2   4  19          3.56         -2.77         7.83 o                         
  -1   4  19         26.77         14.67         6.05 o                         
   0   4  19         23.40         38.34         6.33 o                         
   1   4  19         31.16         34.82         6.53 o                         
   2   4  19         30.99         27.36         5.58 o                         
   3   4  19        140.66        159.00         6.99 o                         
   4   4  19          5.70         -0.88        20.93 o                         
   5   4  19        257.47        291.56        20.70 o                         
  -5   5  19          8.71         18.79         5.99 o                         
  -4   5  19         51.03         64.09         5.19 o                         
  -3   5  19         19.95         16.84         4.52 o                         
  -2   5  19          5.99         -6.10         9.18 o                         
  -1   5  19         47.88         41.25        11.64 o                         
   0   5  19         12.24         25.20         6.43 o                         
   1   5  19         16.87         -6.33         6.33 o                         
   2   5  19         17.85         29.32         7.27 o                         
   3   5  19          7.38          9.61        11.28 o                         
  -8   0  20          9.58          8.34         4.41 o                         
  -6   0  20         86.18         76.01         4.46 o                         
  -4   0  20       1873.71       1829.65        20.38 o                         
  -2   0  20         44.21         47.25         2.34 o                         
   0   0  20       1714.95       1685.69        11.41 o                         
   2   0  20        128.44        119.89         7.93 o                         
   4   0  20         53.87         50.88         6.57 o                         
   6   0  20        122.54        134.41        11.62 o                         
  -9   1  20          0.24         -3.93         3.93 o                         
  -8   1  20         26.18         29.06         3.80 o                         
  -7   1  20        205.31        198.13         5.14 o                         
  -6   1  20         23.00         20.54         3.07 o                         
  -5   1  20        218.47        213.19         4.81 o                         
  -4   1  20       1503.89       1526.55        30.71 o                         
  -3   1  20        140.86        135.63         3.83 o                         
  -2   1  20        296.09        266.37        19.99 o                         
  -1   1  20         65.91         74.35         3.71 o                         
   0   1  20          8.06          6.46         2.85 o                         
   1   1  20        377.11        396.27         7.34 o                         
   2   1  20         73.06         70.72         3.88 o                         
   3   1  20         24.89         24.40         5.22 o                         
   4   1  20         72.10         69.72         5.99 o                         
   5   1  20          3.96          8.03         6.54 o                         
   6   1  20         24.90         22.18         5.47 o                         
   7   1  20        101.55        119.67         9.38 o                         
  -9   2  20          6.11          6.76         5.42 o                         
  -8   2  20        163.83        139.13         7.90 o                         
  -7   2  20         43.31         29.81         5.95 o                         
  -6   2  20          1.78         -3.20         4.17 o                         
  -5   2  20        236.10        236.38         7.00 o                         
  -4   2  20         37.64         36.12         4.74 o                         
  -3   2  20        309.30        307.82         7.78 o                         
  -2   2  20        294.97        293.30         7.54 o                         
  -1   2  20          4.50          4.94         3.00 o                         
   0   2  20        520.66        501.70         7.86 o                         
   1   2  20        211.00        215.86         6.56 o                         
   2   2  20         90.76         85.83         6.14 o                         
   3   2  20         68.97         61.23         4.23 o                         
   4   2  20         38.31         52.97        12.25 o                         
   5   2  20          0.78          8.55         5.39 o                         
   6   2  20        117.09        100.94         7.93 o                         
   7   2  20          3.75          1.42         6.07 o                         
  -8   3  20          5.04         10.57         8.13 o                         
  -7   3  20          0.06         13.52         8.58 o                         
  -6   3  20          7.84         10.16         4.21 o                         
  -5   3  20         14.24         18.70         3.83 o                         
  -4   3  20        143.05        142.52         6.21 o                         
  -3   3  20         93.16         96.63         7.48 o                         
  -2   3  20       1301.45       1248.19        18.64 o                         
  -1   3  20         10.24          4.51         6.27 o                         
   0   3  20         89.98         95.19         7.62 o                         
   1   3  20          0.82         -2.79         5.13 o                         
   2   3  20          4.97         -4.55         4.55 o                         
   3   3  20          0.09         -5.09         5.09 o                         
   4   3  20         25.69         31.25         6.35 o                         
   5   3  20         61.45         53.15         5.38 o                         
   6   3  20         35.21         48.43         6.05 o                         
  -7   4  20          0.39        -13.54        16.49 o                         
  -6   4  20         43.07         25.18         5.44 o                         
  -5   4  20          0.93         -7.40         7.40 o                         
  -4   4  20         52.51         55.34         5.97 o                         
  -3   4  20        199.40        205.35         7.73 o                         
  -2   4  20         59.48         63.33         9.25 o                         
  -1   4  20          9.49          6.29         6.29 o                         
   0   4  20        190.03        173.96         9.34 o                         
   1   4  20         30.20         36.76         6.12 o                         
   2   4  20          3.31         -3.42         4.99 o                         
   3   4  20          4.03          3.52         5.11 o                         
   4   4  20          1.94         15.49        11.07 o                         
  -4   5  20         78.90         85.03         5.50 o                         
  -3   5  20         31.17         18.36         6.32 o                         
  -2   5  20         40.13         60.16         6.98 o                         
  -1   5  20          3.27         -6.47         6.47 o                         
   0   5  20          1.58         30.23         9.92 o                         
   1   5  20         10.37          2.25         9.49 o                         
   2   5  20          4.08         13.15         7.61 o                         
  -9   0  21         16.10         24.61         5.42 o                         
  -7   0  21         52.99         46.27         4.27 o                         
  -5   0  21         12.69         18.01         3.84 o                         
  -3   0  21        247.02        248.02         5.19 o                         
  -1   0  21        218.30        201.99         8.94 o                         
   1   0  21        253.43        233.74        15.44 o                         
   3   0  21         35.57         33.57         5.72 o                         
   5   0  21         87.44         94.82         9.78 o                         
   7   0  21         71.63         43.65         8.99 o                         
  -9   1  21        142.94        146.58         9.13 o                         
  -8   1  21          0.15          8.69         3.84 o                         
  -7   1  21         10.29         11.23         2.89 o                         
  -6   1  21         42.83         41.69         3.20 o                         
  -5   1  21         10.48          7.61         2.71 o                         
  -4   1  21         58.40         64.77         3.88 o                         
  -3   1  21          7.71          1.51         3.02 o                         
  -2   1  21        161.53        149.47         4.53 o                         
  -1   1  21       1242.71       1215.80        10.80 o                         
   0   1  21         98.47         91.34         3.76 o                         
   1   1  21       1155.08       1145.06         9.50 o                         
   2   1  21        144.52        137.36         4.35 o                         
   3   1  21        284.98        278.11         9.24 o                         
   4   1  21          0.30          0.30         4.43 o                         
   5   1  21          0.01         -4.40         4.59 o                         
   6   1  21          3.59         -3.76        16.16 o                         
   7   1  21        100.03        113.75         8.95 o                         
  -9   2  21          4.72          1.83         5.07 o                         
  -8   2  21         11.39          8.78         4.61 o                         
  -7   2  21         16.59         23.25         9.86 o                         
  -6   2  21         24.11         16.94         4.29 o                         
  -5   2  21        205.24        203.02         7.07 o                         
  -4   2  21        161.17        157.46         6.19 o                         
  -3   2  21        543.84        531.79        11.56 o                         
  -2   2  21          3.97          2.84         4.35 o                         
  -1   2  21         14.08         13.92         3.34 o                         
   0   2  21         47.29         48.72         4.13 o                         
   1   2  21        154.51        157.93         6.21 o                         
   2   2  21         23.49         26.28         4.02 o                         
   3   2  21          1.26          1.48         3.57 o                         
   4   2  21          6.11         10.52         4.63 o                         
   5   2  21          0.32         11.82         4.94 o                         
   6   2  21         40.40         46.28        13.99 o                         
  -8   3  21          7.08         -5.91         8.12 o                         
  -7   3  21         82.90         63.48         6.74 o                         
  -6   3  21          1.03          0.07         5.24 o                         
  -5   3  21          9.49          5.07         4.26 o                         
  -4   3  21         56.29         58.34         5.34 o                         
  -3   3  21         96.38         97.97         5.86 o                         
  -2   3  21         11.02         10.73         5.97 o                         
  -1   3  21        998.73        988.87        17.10 o                         
   0   3  21         88.86         77.23         7.61 o                         
   1   3  21         38.99         34.62         6.31 o                         
   2   3  21         40.56         33.67         4.34 o                         
   3   3  21         34.51         34.74         4.06 o                         
   4   3  21         13.64         15.00         6.94 o                         
   5   3  21          0.72          3.79         5.83 o                         
  -6   4  21          5.57          5.11         4.84 o                         
  -5   4  21         51.48         66.86         7.42 o                         
  -4   4  21         14.82         19.63         6.26 o                         
  -3   4  21        166.17        206.76        14.14 o                         
  -2   4  21         27.82         24.38         6.68 o                         
  -1   4  21         11.96          3.23         5.65 o                         
   0   4  21          0.12          5.33         5.64 o                         
   1   4  21          0.90          4.34         6.08 o                         
   2   4  21         10.95         11.16         7.86 o                         
   3   4  21         19.52         21.57         5.98 o                         
   4   4  21         49.57         40.50        25.60 o                         
  -4   5  21          8.24         21.75        15.71 o                         
  -3   5  21          3.69         13.68         5.53 o                         
  -2   5  21          2.77         10.89         6.74 o                         
  -1   5  21        105.12        111.87        13.70 o                         
   0   5  21          8.17         10.50         9.69 o                         
   1   5  21         12.75         -9.01        10.17 o                         
  -8   0  22        141.54        169.98        11.00 o                         
  -6   0  22         13.49         10.54         3.10 o                         
  -4   0  22        979.10        951.70         9.57 o                         
  -2   0  22       1593.49       1590.88        17.07 o                         
   0   0  22        557.49        500.60        29.58 o                         
   2   0  22        369.61        373.43         7.62 o                         
   4   0  22        170.54        199.74        11.92 o                         
   6   0  22          3.17          6.85         7.25 o                         
  -9   1  22         10.19          6.02         4.09 o                         
  -8   1  22        130.53        135.91         5.51 o                         
  -7   1  22          2.21          6.79         3.10 o                         
  -6   1  22          2.55          4.63         2.80 o                         
  -5   1  22         56.51         49.83         3.76 o                         
  -4   1  22          1.00          2.08         3.17 o                         
  -3   1  22        213.44        203.27        13.24 o                         
  -2   1  22         15.92         15.28         6.91 o                         
  -1   1  22        238.65        246.48         8.31 o                         
   0   1  22         20.60         19.49         3.08 o                         
   1   1  22         11.98         33.81         3.76 o                         
   2   1  22        126.23        131.03         4.46 o                         
   3   1  22          0.07          8.61         5.05 o                         
   4   1  22         14.34         11.19         9.17 o                         
   5   1  22          2.21         -5.78         5.78 o                         
   6   1  22         52.78         48.80         6.62 o                         
  -8   2  22        169.89        217.56        18.29 o                         
  -7   2  22         37.94         28.56         5.40 o                         
  -6   2  22        244.47        219.42         7.31 o                         
  -5   2  22         23.16         23.87         4.69 o                         
  -4   2  22          5.20          1.90         4.34 o                         
  -3   2  22        109.09        101.60         5.73 o                         
  -2   2  22        232.04        236.34         7.29 o                         
  -1   2  22         88.77         76.78         4.51 o                         
   0   2  22       1231.87       1197.60        22.85 o                         
   1   2  22        486.32        453.26         7.69 o                         
   2   2  22         89.48         88.11         8.56 o                         
   3   2  22        117.04        116.63         7.62 o                         
   4   2  22        253.06        273.46        23.73 o                         
   5   2  22          8.97          9.28         5.26 o                         
   6   2  22          0.77         -3.25        14.47 o                         
  -7   3  22          0.69          5.16         5.81 o                         
  -6   3  22        112.69        115.46         8.10 o                         
  -5   3  22         33.28         41.32         6.28 o                         
  -4   3  22         72.89         68.38         5.42 o                         
  -3   3  22        116.90        121.89         6.68 o                         
  -2   3  22        123.47        134.32         8.20 o                         
  -1   3  22        239.90        227.46        10.08 o                         
   0   3  22        154.67        152.37         8.52 o                         
   1   3  22          0.12          2.13         5.23 o                         
   2   3  22         41.32         34.05         4.86 o                         
   3   3  22         49.91         57.24         7.07 o                         
   4   3  22         36.80         57.32         9.68 o                         
   5   3  22          0.05          0.30         6.15 o                         
  -6   4  22         30.79         42.84         5.54 o                         
  -5   4  22         10.11         11.74         6.89 o                         
  -4   4  22         10.84          5.57         5.19 o                         
  -3   4  22         35.15         38.51        12.11 o                         
  -2   4  22        108.49        107.53        11.11 o                         
  -1   4  22          0.54          2.77         5.91 o                         
   0   4  22        180.92        180.93        13.29 o                         
   1   4  22         15.49         16.42         5.87 o                         
   2   4  22         52.03         55.37         7.22 o                         
   3   4  22          0.20         -6.51         8.45 o                         
  -3   5  22          2.93         10.12        16.27 o                         
  -2   5  22         36.65         45.54         6.78 o                         
  -1   5  22         20.70         28.51         7.18 o                         
   0   5  22          1.30         24.21        24.78 o                         
  -9   0  23         15.44         14.93         4.70 o                         
  -7   0  23         89.64         85.75         7.65 o                         
  -5   0  23        192.69        185.49         5.20 o                         
  -3   0  23        611.51        538.26        48.77 o                         
  -1   0  23         67.53         65.92         4.29 o                         
   1   0  23        262.29        248.86        12.30 o                         
   3   0  23        469.20        496.93        11.32 o                         
   5   0  23        145.01        145.74        10.48 o                         
  -9   1  23         91.84        108.93         4.53 o                         
  -8   1  23          3.39          1.36         4.45 o                         
  -7   1  23        437.61        453.59        12.27 o                         
  -6   1  23          8.58          7.81         3.60 o                         
  -5   1  23        205.69        192.96         6.66 o                         
  -4   1  23         39.23         32.55         3.60 o                         
  -3   1  23         10.70         15.75         3.66 o                         
  -2   1  23        353.20        351.45         8.09 o                         
  -1   1  23         77.79         77.62         4.38 o                         
   0   1  23         74.45         64.71         3.74 o                         
   1   1  23        563.70        547.81         7.27 o                         
   2   1  23          2.02          1.32         3.04 o                         
   3   1  23        424.10        455.76        17.75 o                         
   4   1  23          2.32          1.64         4.30 o                         
   5   1  23          0.86         -5.23         5.55 o                         
   6   1  23          0.30          2.22         4.49 o                         
  -8   2  23        103.81        114.83         9.54 o                         
  -7   2  23         54.92         75.93         7.30 o                         
  -6   2  23          0.42          4.54         5.25 o                         
  -5   2  23        195.94        183.89         6.78 o                         
  -4   2  23         43.80         41.72         4.83 o                         
  -3   2  23         96.66         94.86         5.76 o                         
  -2   2  23         77.67         78.30        10.80 o                         
  -1   2  23         49.10         40.75         4.21 o                         
   0   2  23          9.24         21.97         4.18 o                         
   1   2  23         84.83         74.81         4.39 o                         
   2   2  23         11.25          9.47         3.66 o                         
   3   2  23         63.86         74.44        12.55 o                         
   4   2  23          0.20          7.34         5.14 o                         
   5   2  23         17.72         41.16         6.83 o                         
  -7   3  23        135.01        145.03         9.72 o                         
  -6   3  23          2.20         10.38         5.66 o                         
  -5   3  23          0.11          0.00         4.62 o                         
  -4   3  23         41.98         41.64         5.45 o                         
  -3   3  23         66.99         73.85         6.39 o                         
  -2   3  23         27.97         28.99        11.62 o                         
  -1   3  23        163.21        165.77        18.17 o                         
   0   3  23          2.55          0.19         5.03 o                         
   1   3  23         41.74         43.96         4.89 o                         
   2   3  23          7.52          5.84         6.58 o                         
   3   3  23        114.03        140.65         6.41 o                         
   4   3  23          1.59         12.42         6.57 o                         
  -6   4  23          3.33         -6.64         7.05 o                         
  -5   4  23         26.49         33.96         7.01 o                         
  -4   4  23          0.18         -0.40         5.78 o                         
  -3   4  23         90.42        107.23         8.15 o                         
  -2   4  23         14.22         18.25         6.46 o                         
  -1   4  23          0.41         17.37         6.54 o                         
   0   4  23         56.94         55.63         7.20 o                         
   1   4  23         24.18         12.19        14.40 o                         
   2   4  23         35.75         42.74         7.73 o                         
   3   4  23         28.67         19.86        19.36 o                         
  -8   0  24         38.43         43.23         5.59 o                         
  -6   0  24         38.12         53.81         7.46 o                         
  -4   0  24        492.61        466.38         8.26 o                         
  -2   0  24        282.05        271.46         8.48 o                         
   0   0  24        732.49        712.84        10.06 o                         
   2   0  24          9.97         16.30         5.27 o                         
   4   0  24          5.24          3.10         6.63 o                         
   6   0  24         11.68         25.61         7.33 o                         
  -8   1  24        235.57        248.57        10.61 o                         
  -7   1  24         45.18         52.95         4.22 o                         
  -6   1  24         46.35         55.48         4.20 o                         
  -5   1  24         22.49         21.41         3.66 o                         
  -4   1  24        163.27        147.80         5.09 o                         
  -3   1  24          2.64          2.47         3.97 o                         
  -2   1  24        374.17        372.48         7.28 o                         
  -1   1  24         18.76         15.68         3.22 o                         
   0   1  24        293.39        290.65         5.70 o                         
   1   1  24         85.99         88.09         4.16 o                         
   2   1  24         82.01         81.95         4.02 o                         
   3   1  24         20.70         21.69         5.06 o                         
   4   1  24        104.88        110.02         7.20 o                         
   5   1  24          1.06         -3.06         5.42 o                         
  -8   2  24        242.27        240.24        11.02 o                         
  -7   2  24         30.14         29.09        12.98 o                         
  -6   2  24         12.61         13.83         4.78 o                         
  -5   2  24         50.71         53.87         5.76 o                         
  -4   2  24        131.49        116.16         6.04 o                         
  -3   2  24          3.75          5.32         4.22 o                         
  -2   2  24          7.54          6.74         6.12 o                         
  -1   2  24        144.09        140.06         5.50 o                         
   0   2  24        257.02        248.48         5.85 o                         
   1   2  24         73.82         78.22         8.90 o                         
   2   2  24         76.69         76.37         5.43 o                         
   3   2  24          2.71          9.94         3.89 o                         
   4   2  24         84.02         98.49        10.78 o                         
   5   2  24         56.37         50.92         7.04 o                         
  -7   3  24          3.65         -1.84         6.31 o                         
  -6   3  24         91.45         99.64         8.01 o                         
  -5   3  24         42.71         28.71         5.16 o                         
  -4   3  24        712.25        671.98        32.96 o                         
  -3   3  24        112.82        109.76         6.71 o                         
  -2   3  24          2.07          2.53         6.60 o                         
  -1   3  24         19.97         20.77         6.69 o                         
   0   3  24          4.49         -1.56         5.52 o                         
   1   3  24          0.38          5.21         5.25 o                         
   2   3  24         76.63         81.42         8.77 o                         
   3   3  24         42.10         41.55        10.19 o                         
   4   3  24        121.46        139.26         8.65 o                         
  -5   4  24          2.52         12.02         6.24 o                         
  -4   4  24          9.94         16.37         6.43 o                         
  -3   4  24         25.91         20.55         6.40 o                         
  -2   4  24          7.07         10.57         8.30 o                         
  -1   4  24         25.58         23.96         6.70 o                         
   0   4  24         91.39        129.45         9.45 o                         
   1   4  24         38.78         26.88         6.84 o                         
   2   4  24         13.28         32.38        13.30 o                         
  -7   0  25        212.62        232.22        10.35 o                         
  -5   0  25        298.88        301.33         7.25 o                         
  -3   0  25         11.10         12.41         4.85 o                         
  -1   0  25        811.60        785.03        19.15 o                         
   1   0  25        154.37        133.87         7.02 o                         
   3   0  25        266.60        273.08         9.44 o                         
   5   0  25        165.80        170.19        11.79 o                         
  -8   1  25         52.53         69.15         7.62 o                         
  -7   1  25        134.94        150.70         5.85 o                         
  -6   1  25          0.09          0.81         7.38 o                         
  -5   1  25         53.12         58.40         4.26 o                         
  -4   1  25         74.86         75.12         5.82 o                         
  -3   1  25        195.55        200.30         6.93 o                         
  -2   1  25         99.46        108.24         5.08 o                         
  -1   1  25        407.68        416.79         6.71 o                         
   0   1  25        147.84        158.62         7.04 o                         
   1   1  25         38.00         32.85         3.64 o                         
   2   1  25         71.78         63.13         3.98 o                         
   3   1  25          1.99          1.23         5.10 o                         
   4   1  25         16.89         28.60         7.76 o                         
   5   1  25         17.48         17.39         4.65 o                         
  -7   2  25         93.55         98.13         8.59 o                         
  -6   2  25          0.29         -0.81         4.35 o                         
  -5   2  25        401.55        411.22         9.72 o                         
  -4   2  25          4.51         -1.53         5.43 o                         
  -3   2  25        349.17        364.24        17.21 o                         
  -2   2  25          0.50          2.75         4.96 o                         
  -1   2  25         14.87          3.58         5.94 o                         
   0   2  25         85.82         86.94         6.49 o                         
   1   2  25         70.39         65.27         6.02 o                         
   2   2  25          0.02          5.09         4.85 o                         
   3   2  25        150.79        140.69         6.62 o                         
   4   2  25         24.61         20.60         6.00 o                         
  -6   3  25          0.12         33.36        26.69 o                         
  -5   3  25          7.02         14.88         5.17 o                         
  -4   3  25          6.91         12.11         5.55 o                         
  -3   3  25          0.09          0.04         4.57 o                         
  -2   3  25          5.85          4.74        16.34 o                         
  -1   3  25         27.57         23.41         6.73 o                         
   0   3  25          2.38          3.96         5.87 o                         
   1   3  25          2.77         -5.69         5.69 o                         
   2   3  25         55.56         59.64         9.69 o                         
   3   3  25         11.34         10.86         6.09 o                         
  -4   4  25         30.12         16.88        19.44 o                         
  -3   4  25         30.80         30.91         7.04 o                         
  -2   4  25          1.37          6.75         6.66 o                         
  -1   4  25         14.05          2.20         6.54 o                         
   0   4  25          0.26          1.42         6.92 o                         
   1   4  25         32.35         22.90         7.06 o                         
  -8   0  26         74.91         76.06         5.60 o                         
  -6   0  26         18.14         15.30         4.10 o                         
  -4   0  26        157.65        150.81         7.53 o                         
  -2   0  26         33.09         33.65         7.62 o                         
   0   0  26        261.59        263.99         8.74 o                         
   2   0  26          0.35         -2.00         7.18 o                         
   4   0  26          0.18         -0.99         5.72 o                         
  -8   1  26         42.83         38.89         7.02 o                         
  -7   1  26          0.83         -2.29         4.60 o                         
  -6   1  26         42.99         45.29         4.72 o                         
  -5   1  26         37.31         30.72         4.09 o                         
  -4   1  26        106.05        114.90         6.37 o                         
  -3   1  26         17.58         20.40         4.11 o                         
  -2   1  26        527.20        542.36         8.65 o                         
  -1   1  26          9.71         11.96         4.05 o                         
   0   1  26        285.21        291.71         5.31 o                         
   1   1  26         45.73         46.67         4.32 o                         
   2   1  26        115.71        104.81         5.89 o                         
   3   1  26          0.21          0.28         3.72 o                         
   4   1  26          8.32         12.95         4.74 o                         
  -7   2  26          0.33         -5.60         5.60 o                         
  -6   2  26          4.00          1.81         6.54 o                         
  -5   2  26         18.41         18.22         4.89 o                         
  -4   2  26          5.00         11.51         4.78 o                         
  -3   2  26         59.74         61.84         5.36 o                         
  -2   2  26        153.33        140.02         6.86 o                         
  -1   2  26         37.98         20.19         3.97 o                         
   0   2  26         33.35         24.17         4.01 o                         
   1   2  26          1.35          3.88         3.54 o                         
   2   2  26         20.50         19.55         4.07 o                         
   3   2  26          0.42         -6.09         6.09 o                         
   4   2  26         10.79          2.30         5.46 o                         
  -6   3  26         95.76         99.27         8.90 o                         
  -5   3  26          0.80         -5.25         5.25 o                         
  -4   3  26        455.27        442.66        17.87 o                         
  -3   3  26          2.80          2.35         5.06 o                         
  -2   3  26        155.48        161.93         9.34 o                         
  -1   3  26          0.13          3.51         5.95 o                         
   0   3  26          0.03         -4.14        11.71 o                         
   1   3  26          5.73          6.17         4.48 o                         
   2   3  26          9.61         18.48         4.47 o                         
   3   3  26          4.78          2.85         4.64 o                         
  -3   4  26          0.25         20.53        15.81 o                         
  -2   4  26         42.89         36.70         7.38 o                         
  -1   4  26         34.54         40.35        11.83 o                         
   0   4  26          0.33         -5.43        10.51 o                         
  -7   0  27          0.21          2.86         3.84 o                         
  -5   0  27         95.17         95.66         8.36 o                         
  -3   0  27         88.64         85.39         9.97 o                         
  -1   0  27        337.93        346.36        14.79 o                         
   1   0  27          2.64          3.76         5.11 o                         
   3   0  27         41.19         49.22         5.99 o                         
  -7   1  27         22.22         20.01         5.56 o                         
  -6   1  27          0.39          2.97         6.85 o                         
  -5   1  27          3.76          8.63         4.51 o                         
  -4   1  27          8.52         11.10         5.59 o                         
  -3   1  27          7.56          6.15         3.74 o                         
  -2   1  27         12.17         13.28         3.91 o                         
  -1   1  27        360.07        335.66         7.53 o                         
   0   1  27         88.82        109.78         4.09 o                         
   1   1  27        282.48        291.64         6.17 o                         
   2   1  27          0.67         -6.93         6.93 o                         
   3   1  27          0.24          1.96         4.85 o                         
   4   1  27          5.99          1.19        16.37 o                         
  -6   2  27         20.52         27.65         8.20 o                         
  -5   2  27        162.25        171.64        11.64 o                         
  -4   2  27          6.59         -0.77         4.44 o                         
  -3   2  27        199.02        224.60        15.89 o                         
  -2   2  27          0.02          2.33         5.97 o                         
  -1   2  27        320.59        360.66         8.47 o                         
   0   2  27         14.89         10.43         3.49 o                         
   1   2  27          5.06          5.74         3.90 o                         
   2   2  27         65.54         77.71         5.27 o                         
   3   2  27         40.52         49.33        17.25 o                         
  -5   3  27         32.24         34.62         6.44 o                         
  -4   3  27          0.30          1.93         6.91 o                         
  -3   3  27          4.26         -2.96         5.48 o                         
  -2   3  27         42.15         36.20         6.79 o                         
  -1   3  27         34.43         39.43         6.73 o                         
   0   3  27          3.15         -4.62         6.16 o                         
   1   3  27         28.11         25.80         5.32 o                         
   2   3  27         26.82         23.21         6.33 o                         
  -6   0  28         76.09         80.56         6.34 o                         
  -4   0  28         13.54         17.63         7.73 o                         
  -2   0  28        109.24         92.96         9.79 o                         
   0   0  28        445.36        455.72        10.91 o                         
   2   0  28        260.82        270.33         9.52 o                         
   4   0  28         22.00         12.68         6.60 o                         
  -7   1  28          0.02         -3.00         7.87 o                         
  -6   1  28         32.13         33.98         4.21 o                         
  -5   1  28          3.33          5.95         4.14 o                         
  -4   1  28          7.04          9.45         4.09 o                         
  -3   1  28          7.18          5.32         3.67 o                         
  -2   1  28         25.00         24.07         5.21 o                         
  -1   1  28          1.05          9.53         4.93 o                         
   0   1  28        239.83        247.37         6.55 o                         
   1   1  28          8.09          8.91         3.63 o                         
   2   1  28         10.82         26.77         9.37 o                         
   3   1  28         13.03         25.28        18.43 o                         
  -6   2  28          9.84         11.42         5.44 o                         
  -5   2  28         16.76          4.99         5.11 o                         
  -4   2  28         16.08         22.94         5.89 o                         
  -3   2  28          9.05         11.13         4.78 o                         
  -2   2  28        148.52        152.42         8.43 o                         
  -1   2  28        329.74        318.77         7.93 o                         
   0   2  28        295.67        292.86         6.70 o                         
   1   2  28          5.89         -1.19         6.48 o                         
   2   2  28         60.20         78.36        11.34 o                         
   3   2  28          0.01          8.76        16.07 o                         
  -4   3  28        187.70        198.11         8.94 o                         
  -3   3  28          4.44         -1.03         5.45 o                         
  -2   3  28         55.23         53.90        11.13 o                         
  -1   3  28         27.81         30.56         6.81 o                         
   0   3  28          0.88          1.22         5.38 o                         
   1   3  28          1.02         -3.08         5.52 o                         
  -5   0  29          0.45         20.13         9.26 o                         
  -3   0  29          0.20          2.69         8.79 o                         
  -1   0  29         31.41         20.57         9.04 o                         
   1   0  29         27.81         32.08         6.42 o                         
   3   0  29         62.18         68.24         8.60 o                         
  -6   1  29          0.45          9.15         5.14 o                         
  -5   1  29         17.54         26.17         4.91 o                         
  -4   1  29         22.93         17.59         5.11 o                         
  -3   1  29          5.33          0.00         5.79 o                         
  -2   1  29         14.58         10.93         5.95 o                         
  -1   1  29        388.31        382.28         9.36 o                         
   0   1  29         44.27         48.01         4.16 o                         
   1   1  29        146.03        150.15         5.51 o                         
   2   1  29          0.77          2.70         5.68 o                         
   3   1  29         29.20         41.11        16.15 o                         
  -5   2  29         41.76         43.62         5.62 o                         
  -4   2  29          0.88          5.74         6.53 o                         
  -3   2  29         28.41         20.40         5.57 o                         
  -2   2  29         16.35         13.69         6.55 o                         
  -1   2  29        110.56        117.53         6.15 o                         
   0   2  29          6.15         13.46         4.60 o                         
   1   2  29          6.30          9.21         6.85 o                         
   2   2  29          6.21          4.19        10.10 o                         
  -3   3  29          8.55         -3.08         6.17 o                         
  -2   3  29          0.97          6.19         7.38 o                         
  -1   3  29         59.58         74.26        10.99 o                         
  -6   0  30         95.58        114.13        12.10 o                         
  -4   0  30         34.43         49.47        10.21 o                         
  -2   0  30          0.77          4.93         7.23 o                         
   0   0  30        151.13        144.02        12.07 o                         
   2   0  30        121.18        144.04         9.82 o                         
  -5   1  30          0.34          1.13         6.43 o                         
  -4   1  30         55.40         58.25         5.75 o                         
  -3   1  30          6.93         10.08         6.17 o                         
  -2   1  30          7.29         11.90         4.63 o                         
  -1   1  30          2.12         21.09         5.25 o                         
   0   1  30         10.50          8.13        11.49 o                         
   1   1  30          4.71          7.50         6.00 o                         
   2   1  30         56.66         55.68        10.44 o                         
  -4   2  30          0.07          0.40         6.65 o                         
  -3   2  30         10.44          5.45         5.52 o                         
  -2   2  30         39.84         45.49         5.94 o                         
  -1   2  30         68.21         60.45         6.89 o                         
   0   2  30         43.52         59.49         5.19 o                         
   1   2  30          3.02         -4.93         7.26 o                         
  -5   0  31         26.92         24.77         8.32 o                         
  -3   0  31         83.62         58.03        10.77 o                         
  -1   0  31          1.55          1.11         7.75 o                         
   1   0  31         33.60         23.92        29.32 o                         
  -4   1  31          1.08         12.36         5.74 o                         
  -3   1  31          1.88         -1.22         5.42 o                         
  -2   1  31          2.03          2.45         5.87 o                         
  -1   1  31         19.65         26.76         6.90 o                         
   0   1  31         13.93          5.89         8.66 o                         
   1   1  31         43.92         57.01         6.90 o                         
  -2   2  31         44.45         39.73         6.07 o                         
  -1   2  31         42.68         43.77         5.19 o                         
  -2   0  32         12.98          7.43         7.71 o                         
  -2   1  32        129.38        136.98         9.31 o                         
  -1   1  32          4.26         -5.85         5.94 o                         
                                                                                
